# Supplementary material for: Human Leukocyte Antigen Susceptibility Map for Severe Acute Respiratory Syndrome Coronavirus 2
Source: J Virol. 2020 Jun 16;94(13):e00510-20. doi: 10.1128/JVI.00510-20 (PMC7307149; doi:10.1128/JVI.00510-20)
Supplement: Supplemental file 3 [file JVI.00510-20-sd003.xls]

## Sheet: Supplementary Table S1
# Supplementary Table S1: List of SARS-CoV-2 peptides and their predicted binding affinity across 145 HLA alleles. Peptide = amino acid sequence of peptide; Allele = 4-digit HLA-A, -B, and -C code strings for each HLA allele used in paper; Binding_affinity = netMHCpan v4.0 predicted binding affinity for corresponding HLA/peptide pair
Peptide	Allele	Binding_affinity
RTFKVSIW	HLA-A32:01	383.729
RTRSMWSF	HLA-A32:01	287.845
KLMGHFAW	HLA-A32:01	99.5443
IMRTFKVSI	HLA-A32:01	173.962
VTFFIYNKI	HLA-A32:01	127.63
LMNVLTLVY	HLA-A32:01	393.258
MMSAPPAQY	HLA-A32:01	305.802
KLMVVIPDY	HLA-A32:01	130.662
ISAMVRMYI	HLA-A32:01	345.527
NTWCIRCLW	HLA-A32:01	140.933
TAFGLVAEW	HLA-A32:01	192.255
ISMATNYDL	HLA-A32:01	373.513
MISAGFSLW	HLA-A32:01	66.4364
NVNRFNVAI	HLA-A32:01	490.389
KLVNKFLAL	HLA-A32:01	85.0712
SAFYILPSI	HLA-A32:01	62.3151
KLQFTSLEI	HLA-A32:01	43.9817
YLCFLAFLL	HLA-A32:01	346.321
ASLNGVTLI	HLA-A32:01	357.886
FLNRFTTTL	HLA-A32:01	230.325
KMNYQVNGY	HLA-A32:01	200.995
HSIGFDYVY	HLA-A32:01	367.639
MLFTMLRKL	HLA-A32:01	199.323
KSYELQTPF	HLA-A32:01	7.9552
NMLRIMASL	HLA-A32:01	297.564
LLFLMSFTV	HLA-A32:01	187.428
TQYNRYLAL	HLA-A32:01	248.208
YINVFAFPF	HLA-A32:01	84.3927
RTLLTKGTL	HLA-A32:01	280.631
STVFPPTSF	HLA-A32:01	181.928
NMVYMPASW	HLA-A32:01	132.434
KVFTTVDNI	HLA-A32:01	64.8035
KQFDTYNLW	HLA-A32:01	33.9827
AVNLLTNMF	HLA-A32:01	443.532
STQDLFLPF	HLA-A32:01	62.6144
MIAQYTSAL	HLA-A32:01	390.219
KLLEQWNLV	HLA-A32:01	127.004
RTIKVFTTV	HLA-A32:01	15.9679
IMQLFFSYF	HLA-A32:01	346.216
VTLAILTAL	HLA-A32:01	149.458
SSLPSYAAF	HLA-A32:01	148.496
KLVSSFLEM	HLA-A32:01	175.657
VVYCPRHVI	HLA-A32:01	320.903
VMFTPLVPF	HLA-A32:01	14.5082
YILFTRFFY	HLA-A32:01	493.322
TLMNVLTLV	HLA-A32:01	473.675
YIKWPWYIW	HLA-A32:01	161.516
LTNMFTPLI	HLA-A32:01	204.158
KFYGGWHNM	HLA-A32:01	205.744
SLSHRFYRL	HLA-A32:01	471.512
RVVFNGVSF	HLA-A32:01	33.4621
IVAGGIVAI	HLA-A32:01	193.499
GVYSVIYLY	HLA-A32:01	133.148
VMHANYIFW	HLA-A32:01	48.4596
KLLHKPIVW	HLA-A32:01	36.4118
RLQSLQTYV	HLA-A32:01	275.895
FISNSWLMW	HLA-A32:01	386.801
RTNVYLAVF	HLA-A32:01	16.3189
CQYLNTLTL	HLA-A32:01	276.543
KSHNIALIW	HLA-A32:01	44.005
QLFFSYFAV	HLA-A32:01	89.8624
VLLSVLQQL	HLA-A32:01	388.946
YIFFASFYY	HLA-A32:01	175.663
KVVSTTTNI	HLA-A32:01	88.7915
YVMHANYIF	HLA-A32:01	31.1127
RVFSAVGNI	HLA-A32:01	36.0203
RTAPHGHVM	HLA-A32:01	184.1
LIVNSVLLF	HLA-A32:01	453.578
GSVRVVTTF	HLA-A32:01	355.639
RIMTWLDMV	HLA-A32:01	64.284
MVTNNTFTL	HLA-A32:01	93.4863
KVAGFAKFL	HLA-A32:01	121.239
VVYRGTTTY	HLA-A32:01	99.7437
ILGTVSWNL	HLA-A32:01	244.13
AMSAFAMMF	HLA-A32:01	22.1861
VLLFLAFVV	HLA-A32:01	489.229
KAKKGAWNI	HLA-A32:01	386.354
HVVAFNTLL	HLA-A32:01	380.57
NTLLFLMSF	HLA-A32:01	276.17
RTILGSALL	HLA-A32:01	57.955
TQMNLKYAI	HLA-A32:01	179.62
LVFLFVAAI	HLA-A32:01	431.504
LLYDANYFL	HLA-A32:01	101.502
RTIKGTHHW	HLA-A32:01	23.2321
SQLGGLHLL	HLA-A32:01	400.22
NYMPYFFTL	HLA-A32:01	452.289
FVLAAVYRI	HLA-A32:01	236.08
IAIPTNFTI	HLA-A32:01	154.901
RAMPNMLRI	HLA-A32:01	36.4974
MLIIFWFSL	HLA-A32:01	155.92
VVNAANVYL	HLA-A32:01	432.266
RTATKAYNV	HLA-A32:01	151.55
WTLMNVLTL	HLA-A32:01	422.166
RGWIFGTTL	HLA-A32:01	323.57
IIMRLWLCW	HLA-A32:01	207.113
YLNSTNVTI	HLA-A32:01	218.151
KSAQCFKMF	HLA-A32:01	332.59
KTIGPDMFL	HLA-A32:01	132.331
RVCTNYMPY	HLA-A32:01	273.035
MVSLLSVLL	HLA-A32:01	187.118
FSYFAVHFI	HLA-A32:01	478.222
KLINIIIWF	HLA-A32:01	74.3016
STQWSLFFF	HLA-A32:01	100.771
KALNLGETF	HLA-A32:01	123.369
RIIPARARV	HLA-A32:01	429.897
KAYKIEELF	HLA-A32:01	55.9392
KLAKKFDTF	HLA-A32:01	46.5076
KMVSLLSVL	HLA-A32:01	39.2304
STVLSFCAF	HLA-A32:01	339.175
IVNSVLLFL	HLA-A32:01	440.953
GTYEGNSPF	HLA-A32:01	39.5877
KVTSAMQTM	HLA-A32:01	298.005
SILSPLYAF	HLA-A32:01	33.0426
FAMQMAYRF	HLA-A32:01	264.541
ILLIIMRTF	HLA-A32:01	343.942
IIFWFSLEL	HLA-A32:01	46.3002
LVQSTQWSL	HLA-A32:01	317.601
CTNYMPYFF	HLA-A32:01	108.808
KIEELFYSY	HLA-A32:01	237.045
RVWTLMNVL	HLA-A32:01	26.7771
VQMAPISAM	HLA-A32:01	404.513
KMKDLSPRW	HLA-A32:01	42.2617
SLYVNKHAF	HLA-A32:01	104.092
VTIAEILLI	HLA-A32:01	279.8
LTSHTVMPL	HLA-A32:01	286.878
KLWAQCVQL	HLA-A32:01	53.1013
AIFYLITPV	HLA-A32:01	88.175
TVASLINTL	HLA-A32:01	483.075
AMQTMLFTM	HLA-A32:01	73.7992
RQWLPTGTL	HLA-A32:01	81.378
LMSFTVLCL	HLA-A32:01	428.744
FVAAIFYLI	HLA-A32:01	292.663
KLMGHFAWW	HLA-A32:01	15.4635
KVQIGEYTF	HLA-A32:01	26.4511
SVLYNSASF	HLA-A32:01	81.7743
ALWEIQQVV	HLA-A32:01	357.29
KTLLSLREV	HLA-A32:01	464.876
KSVNITFEL	HLA-A32:01	28.6765
STSAFVETV	HLA-A32:01	272.604
SMWALIISV	HLA-A32:01	33.3847
VVTCLAYYF	HLA-A32:01	164.459
ILFTRFFYV	HLA-A32:01	135.732
IVNGVRRSF	HLA-A32:01	317.192
KMAFPSGKV	HLA-A32:01	441.087
KTLQPVSEL	HLA-A32:01	72.4542
SMMGFKMNY	HLA-A32:01	24.5454
WSMATYYLF	HLA-A32:01	29.0985
AMVRMYIFF	HLA-A32:01	283.763
LTYTGAIKL	HLA-A32:01	336.128
MSMTYGQQF	HLA-A32:01	92.9739
VSFLAHIQW	HLA-A32:01	172.148
ITIAYIICI	HLA-A32:01	323.406
IQLSSYSLF	HLA-A32:01	306.82
VTANVNALL	HLA-A32:01	425.611
SYYSLLMPI	HLA-A32:01	173.981
KLFIRQEEV	HLA-A32:01	309.44
RSVSPKLFI	HLA-A32:01	368.184
MMISAGFSL	HLA-A32:01	19.3345
VLYYQNNVF	HLA-A32:01	65.8752
VVAFNTLLF	HLA-A32:01	111.283
LVSDIDITF	HLA-A32:01	256.358
QYIKWPWYI	HLA-A32:01	273.846
RLYYDSMSY	HLA-A32:01	16.4813
TQWSLFFFL	HLA-A32:01	177.629
RLRAKHYVY	HLA-A32:01	127.512
AVIKTLQPV	HLA-A32:01	362.873
RMYIFFASF	HLA-A32:01	6.5934
YVNTFSSTF	HLA-A32:01	108.247
VLQKAAITI	HLA-A32:01	158.904
ALYYPSARI	HLA-A32:01	279.839
RLFARTRSM	HLA-A32:01	16.3297
YIIKLIFLW	HLA-A32:01	209.701
ETFKLSYGI	HLA-A32:01	494.615
VIGFLFLTW	HLA-A32:01	206.734
ALTCFSTQF	HLA-A32:01	385.281
TTLPVNVAF	HLA-A32:01	81.8522
KAYNVTQAF	HLA-A32:01	9.1894
VMVELVAEL	HLA-A32:01	308.915
RITGLYPTL	HLA-A32:01	54.647
TVMFLARGI	HLA-A32:01	289.783
CAMRPNFTI	HLA-A32:01	250.881
QINDMILSL	HLA-A32:01	430.851
SLLSVLLSM	HLA-A32:01	220.794
TTFTYASAL	HLA-A32:01	365.671
QLMCQPILL	HLA-A32:01	402.326
KVGGNYNYL	HLA-A32:01	499.682
WLSYFIASF	HLA-A32:01	276.089
KLNEEIAII	HLA-A32:01	139.249
KIILFLALI	HLA-A32:01	96.509
HSLSHFVNL	HLA-A32:01	359.01
KACPLIAAV	HLA-A32:01	480.167
KIADYNYKL	HLA-A32:01	33.6877
TVSCLPFTI	HLA-A32:01	175.731
YLYALVYFL	HLA-A32:01	93.0987
VMYMGTLSY	HLA-A32:01	21.5154
RSLKVPATV	HLA-A32:01	89.6623
RRVVFNGVSF	HLA-A32:01	360.771
VLMDGSIIQF	HLA-A32:01	386.228
RLFARTRSMW	HLA-A32:01	29.8246
VVFVLWAHGF	HLA-A32:01	291.257
MQLFFSYFAV	HLA-A32:01	266.437
RLRAKHYVYI	HLA-A32:01	415.527
KSAFYILPSI	HLA-A32:01	94.4675
ITQMNLKYAI	HLA-A32:01	330.173
FLYENAFLPF	HLA-A32:01	196.323
TTFTYASALW	HLA-A32:01	333.668
MMISAGFSLW	HLA-A32:01	31.221
VRMYIFFASF	HLA-A32:01	182.589
MVMFTPLVPF	HLA-A32:01	20.21
RLISMMGFKM	HLA-A32:01	419.793
RMYIFFASFY	HLA-A32:01	61.231
YMPYFFTLLL	HLA-A32:01	467.565
VVDYGARFYF	HLA-A32:01	113.157
KLLEQWNLVI	HLA-A32:01	94.7511
MVYMPASWVM	HLA-A32:01	226.899
KSHFAIGLAL	HLA-A32:01	178.927
MMVTNNTFTL	HLA-A32:01	291.08
RTFKVSIWNL	HLA-A32:01	47.3837
KLRSDVLLPL	HLA-A32:01	444.801
RIKASMPTTI	HLA-A32:01	451.829
RKIFVDGVPF	HLA-A32:01	183.605
ASWVMRIMTW	HLA-A32:01	120.573
KSAGFPFNKW	HLA-A32:01	139.376
RVLQKAAITI	HLA-A32:01	118.146
KMVSLLSVLL	HLA-A32:01	140.444
ISMMGFKMNY	HLA-A32:01	363.277
IMRTFKVSIW	HLA-A32:01	429.413
QTFFKLVNKF	HLA-A32:01	430.185
KSILSPLYAF	HLA-A32:01	39.0893
LTCFSTQFAF	HLA-A32:01	142.52
RLQSLENVAF	HLA-A32:01	118.525
KQLIKVTLVF	HLA-A32:01	80.723
AVMYMGTLSY	HLA-A32:01	241.132
YVMHANYIFW	HLA-A32:01	112.626
FDTYNLWNTF	HLA-A32:01	479.295
MWLSYFIASF	HLA-A32:01	236.477
RQWLPTGTLL	HLA-A32:01	436.959
VLCLTPVYSF	HLA-A32:01	368.117
RVCTNYMPYF	HLA-A32:01	190.582
LVYFLQSINF	HLA-A32:01	436.175
KLINIIIWFL	HLA-A32:01	249.452
LLWPVTLACF	HLA-A32:01	207.82
RTTNGDFLHF	HLA-A32:01	446.199
RQALLKTVQF	HLA-A32:01	326.624
RIIMRLWLCW	HLA-A32:01	169.53
LTAFGLVAEW	HLA-A32:01	483.88
VLAAVYRINW	HLA-A32:01	399.852
KMFDAYVNTF	HLA-A32:01	7.7227
VMFLARGIVF	HLA-A32:01	227.819
KLASHMYCSF	HLA-A32:01	52.3295
KQEILGTVSW	HLA-A32:01	303.771
MMFVKHKHAF	HLA-A32:01	126.595
MYIFFASFYY	HLA-A32:01	378.329
VMFTPLVPFW	HLA-A32:01	93.363
RRVWTLMNVL	HLA-A32:01	466.787
VTIDYTEISF	HLA-A32:01	480.245
YMGTLSYEQF	HLA-A32:01	495.767
IAMSAFAMMF	HLA-A32:01	212.826
KSASVYYSQL	HLA-A32:01	240.473
SSFKWDLTAF	HLA-A32:01	100.684
RTIKGTHHWLL	HLA-A32:01	409.888
LMGHFAWWTAF	HLA-A32:01	488.366
KPNTWCIRCLW	HLA-A32:01	428.341
MVMFTPLVPFW	HLA-A32:01	326.68
KMKDLSPRWYF	HLA-A32:01	110.113
VKMFDAYVNTF	HLA-A32:01	318.654
SVYYTSNPTTF	HLA-A32:01	469.654
YINVFAFPFTI	HLA-A32:01	335.888
RVCTNYMPYFF	HLA-A32:01	274.421
KTYERHSLSHF	HLA-A32:01	409.688
KVNSTLEQYVF	HLA-A32:01	474.255
RVWTLMNVLTL	HLA-A32:01	274.116
RMYIFFASFYY	HLA-A32:01	119.292
RAFGEYSHVVAF	HLA-A32:01	215.656
KQFDTYNLWNTF	HLA-A32:01	92.2844
RSEKSYELQTPF	HLA-A32:01	410.03
KVCEFQFCNDPF	HLA-A32:01	379.513
KLMGHFAWWTAF	HLA-A32:01	53.9141
VMYMGTLSYEQF	HLA-A32:01	483.514
RMYIFFASFYYV	HLA-A32:01	279.298
VLFSTVFPPTSF	HLA-A32:01	331.806
KLLEQWNLVIGF	HLA-A32:01	366.162
RLFARTRSMWSF	HLA-A32:01	28.4251
RLISMMGFKMNY	HLA-A32:01	265.26
FPFTIYSL	HLA-B56:01	160.58
VPFWITIA	HLA-B56:01	491.149
LPFKLTCA	HLA-B56:01	499.385
SPFVMMSA	HLA-B56:01	345.898
LPRVFSAV	HLA-B56:01	367.551
MPYFFTLL	HLA-B56:01	158.286
MPILTLTRA	HLA-B56:01	12.7081
VPFWITIAY	HLA-B56:01	362.818
TPHTVLQAV	HLA-B56:01	132.323
WPVTLACFV	HLA-B56:01	109.925
CPLIAAVIT	HLA-B56:01	352.784
MPLKAPKEI	HLA-B56:01	277.5
LPFKLTCAT	HLA-B56:01	23.4615
FVMMSAPPA	HLA-B56:01	183.736
FPNTYLEGS	HLA-B56:01	323.994
LPFFYYSDS	HLA-B56:01	255.262
VPATVSVSS	HLA-B56:01	171.703
FPLNSIIKT	HLA-B56:01	75.1457
YPQVNGLTS	HLA-B56:01	246.53
CPACHNSEV	HLA-B56:01	126.686
FAMGIIAMS	HLA-B56:01	451.746
LPVNVAFEL	HLA-B56:01	72.7567
TPLIQPIGA	HLA-B56:01	374.302
MPLGYVTHG	HLA-B56:01	228.884
APFLYLYAL	HLA-B56:01	328.023
LAATVRLQA	HLA-B56:01	499.039
LPKEITVAT	HLA-B56:01	49.4169
YPVASPNEC	HLA-B56:01	264.298
LPRVFSAVG	HLA-B56:01	209.511
LPSYAAFAT	HLA-B56:01	50.8136
FPLKLRGTA	HLA-B56:01	15.6372
SPRRARSVA	HLA-B56:01	313.182
TPVVQTIEV	HLA-B56:01	226.676
MAYITGGVV	HLA-B56:01	248.541
FAFPFTIYS	HLA-B56:01	394.152
VPANSTVLS	HLA-B56:01	434.629
VPVSIINNT	HLA-B56:01	374.196
SPFVMMSAP	HLA-B56:01	337.97
VPYCYDTNV	HLA-B56:01	272.772
LPLVSSQCV	HLA-B56:01	210.668
QPILLLDQA	HLA-B56:01	187.388
MPYFFTLLL	HLA-B56:01	15.2552
FPREGVFVS	HLA-B56:01	25.4005
CPFGEVFNA	HLA-B56:01	81.4221
VPLHGTILT	HLA-B56:01	488.493
LPNDDTLRV	HLA-B56:01	464.509
VPNQPYPNA	HLA-B56:01	353.002
MPASWVMRI	HLA-B56:01	39.3201
SPYNSQNAV	HLA-B56:01	117.731
IPFAMQMAY	HLA-B56:01	247.993
FPFTIYSLL	HLA-B56:01	33.102
LPFAMGIIA	HLA-B56:01	13.2404
LPLQLGFST	HLA-B56:01	57.8861
VPLNIIPLT	HLA-B56:01	460.262
HPLADNKFA	HLA-B56:01	439.229
TPTWRVYST	HLA-B56:01	455.506
LPTGVHAGT	HLA-B56:01	231.094
MPLSAPTLV	HLA-B56:01	31.4791
NPDILRVYA	HLA-B56:01	462.418
QPYRVVVLS	HLA-B56:01	265.849
YPSLETIQI	HLA-B56:01	325.153
LPFNDGVYF	HLA-B56:01	321.178
MPVCVETKA	HLA-B56:01	19.3498
FPPTSFGPL	HLA-B56:01	457.482
YPDKVFRSS	HLA-B56:01	214.001
FPRGQGVPI	HLA-B56:01	38.4176
VPHVGEIPV	HLA-B56:01	177.184
LAWPLIVTA	HLA-B56:01	325.407
YPKLQSSQA	HLA-B56:01	130.371
FPFTIYSLLL	HLA-B56:01	71.8897
LPGVFCGVDA	HLA-B56:01	414.105
FLPRVFSAVG	HLA-B56:01	473.706
VKPTVVVNAA	HLA-B56:01	225.29
LPTEVLTEEV	HLA-B56:01	373.828
WPLIVTALRA	HLA-B56:01	127.993
LCPFGEVFNA	HLA-B56:01	297.368
LVPHVGEIPV	HLA-B56:01	350.96
FPNTYLEGSV	HLA-B56:01	150.774
FPDLNGDVVA	HLA-B56:01	105.85
FAMGIIAMSA	HLA-B56:01	220
MPTTIAKNTV	HLA-B56:01	129.025
FLPFAMGIIA	HLA-B56:01	20.4677
LPSYAAFATA	HLA-B56:01	19.8445
YMPYFFTLLL	HLA-B56:01	132.005
YCPACHNSEV	HLA-B56:01	332.41
MTPRDLGACI	HLA-B56:01	468.087
LPFAMGIIAM	HLA-B56:01	67.7034
SPYNSQNAVA	HLA-B56:01	175.779
MPILTLTRAL	HLA-B56:01	67.964
CPFGEVFNAT	HLA-B56:01	104.655
YGPFVDRQTA	HLA-B56:01	89.1101
LPFNDGVYFA	HLA-B56:01	44.1959
YCPRHVICTS	HLA-B56:01	351.652
YTPHTVLQAV	HLA-B56:01	131.528
VPHVGEIPVA	HLA-B56:01	410.918
MPYFFTLLLQ	HLA-B56:01	289.006
WPVTLACFVL	HLA-B56:01	428.109
MPASWVMRIM	HLA-B56:01	128.336
FPLKLRGTAV	HLA-B56:01	37.2043
SPLYAFASEA	HLA-B56:01	69.5613
YQPYRVVVLS	HLA-B56:01	223.667
YPQVNGLTSI	HLA-B56:01	269.059
LPKEITVATS	HLA-B56:01	384.091
FTPLIQPIGA	HLA-B56:01	247.538
FPLNSIIKTI	HLA-B56:01	190.322
LPFKLTCATT	HLA-B56:01	94.4379
ISPYNSQNAV	HLA-B56:01	396.466
APFLYLYALV	HLA-B56:01	495.354
VPWDTIANYA	HLA-B56:01	130.573
YSPIFLIVAA	HLA-B56:01	21.1377
MPVCVETKAI	HLA-B56:01	62.2807
WPQIAQFAPS	HLA-B56:01	209.554
LMPVCVETKA	HLA-B56:01	375.23
FPPTSFGPLV	HLA-B56:01	274.3
VPFWITIAYI	HLA-B56:01	217.769
LTPVVQTIEV	HLA-B56:01	440.162
YPDKVFRSSV	HLA-B56:01	278.619
MPLGYVTHGL	HLA-B56:01	171.947
LPWNVVRIKI	HLA-B56:01	394.998
SPFVMMSAPPA	HLA-B56:01	277.629
MYTPHTVLQAV	HLA-B56:01	469.507
LPFNDGVYFAS	HLA-B56:01	486.794
LYSPIFLIVAA	HLA-B56:01	344.229
MPYFFTLLLQL	HLA-B56:01	431.126
YPNMFITREEA	HLA-B56:01	191.35
FISPYNSQNAV	HLA-B56:01	281.394
FYGPFVDRQTA	HLA-B56:01	320.522
SPLYAFASEAA	HLA-B56:01	478.248
MPILTLTRALTA	HLA-B56:01	101.257
LPFAMGIIAMSA	HLA-B56:01	110.632
VPLNIIPLTTAA	HLA-B56:01	346.966
LPIDKCSRIIPA	HLA-B56:01	303.82
LPFFSNVTWFHA	HLA-B56:01	209.212
YSFLPGVY	HLA-B15:07	413.192
KAVFISPY	HLA-B15:07	286.618
IQITISSF	HLA-B15:07	79.3281
LMTARTVY	HLA-B15:07	288.497
FQFCNDPF	HLA-B15:07	392.187
RLISMMGF	HLA-B15:07	306.004
MMVTNNTF	HLA-B15:07	249.325
LQAIASEF	HLA-B15:07	420.057
FLKKDAPY	HLA-B15:07	265.375
MYMGTLSY	HLA-B15:07	296.526
LLALHRSY	HLA-B15:07	352.502
FMRFRRAF	HLA-B15:07	242.934
MQLFFSYF	HLA-B15:07	286.956
IMMNVAKY	HLA-B15:07	339.689
RLQSLQTY	HLA-B15:07	434.808
YVRITGLY	HLA-B15:07	454.197
LMNVLTLVY	HLA-B15:07	22.617
VVIPDYNTY	HLA-B15:07	211.884
MMSAPPAQY	HLA-B15:07	32.7854
KLMVVIPDY	HLA-B15:07	177.727
VSFCYMHHM	HLA-B15:07	382.887
QVVDMSMTY	HLA-B15:07	156.3
KLVNKFLAL	HLA-B15:07	252.808
ILMTARTVY	HLA-B15:07	28.729
FLHFLPRVF	HLA-B15:07	53.08
FLNRFTTTL	HLA-B15:07	296.167
KMNYQVNGY	HLA-B15:07	88.3345
HSIGFDYVY	HLA-B15:07	250.624
KLVLSVNPY	HLA-B15:07	49.7081
KSYELQTPF	HLA-B15:07	32.8476
FLTENLLLY	HLA-B15:07	305.144
FVVSTGYHF	HLA-B15:07	86.8447
TQYNRYLAL	HLA-B15:07	114.313
FVNLKQLPF	HLA-B15:07	141.374
YINVFAFPF	HLA-B15:07	189.948
STVFPPTSF	HLA-B15:07	439.909
LQKAAITIL	HLA-B15:07	64.7327
STQDLFLPF	HLA-B15:07	98.2931
QTFSVLACY	HLA-B15:07	288.409
MIAQYTSAL	HLA-B15:07	122.158
LTNIFGTVY	HLA-B15:07	162.295
IMQLFFSYF	HLA-B15:07	160.197
SSLPSYAAF	HLA-B15:07	100.287
KLVSSFLEM	HLA-B15:07	73.9128
AMKYNYEPL	HLA-B15:07	376.658
LIISVTSNY	HLA-B15:07	43.2854
LQSADAQSF	HLA-B15:07	111.604
TIANYAKPF	HLA-B15:07	270.296
VMFTPLVPF	HLA-B15:07	16.8323
ATSRTLSYY	HLA-B15:07	257.284
AQFAPSASA	HLA-B15:07	428.48
AARVVRSIF	HLA-B15:07	284.151
LAYILFTRF	HLA-B15:07	198.019
YQCAMRPNF	HLA-B15:07	137.667
LLFLAFVVF	HLA-B15:07	352.022
LLNKHIDAY	HLA-B15:07	78.5832
IAMSAFAMM	HLA-B15:07	114.617
RVVFNGVSF	HLA-B15:07	102.653
YLASGGQPI	HLA-B15:07	439.6
TLLALHRSY	HLA-B15:07	133.947
VVYRAFDIY	HLA-B15:07	142.445
QLYLGGMSY	HLA-B15:07	54.6044
FSSTFNVPM	HLA-B15:07	486.394
RTNVYLAVF	HLA-B15:07	53.7498
CQYLNTLTL	HLA-B15:07	247.415
YLFDESGEF	HLA-B15:07	79.7826
TVAYFNMVY	HLA-B15:07	126.4
IVVTCLAYY	HLA-B15:07	364.061
YIFFASFYY	HLA-B15:07	365.217
CLNRVCTNY	HLA-B15:07	416.464
QLRVIGHSM	HLA-B15:07	226.747
LSFKELLVY	HLA-B15:07	69.6532
YVMHANYIF	HLA-B15:07	83.8521
RTAPHGHVM	HLA-B15:07	106.91
LIVNSVLLF	HLA-B15:07	86.5445
GSVRVVTTF	HLA-B15:07	279.985
TLQAIASEF	HLA-B15:07	310.604
YQVNGYPNM	HLA-B15:07	166.434
FAYANRNRF	HLA-B15:07	219.99
VLAAECTIF	HLA-B15:07	125.608
VVYRGTTTY	HLA-B15:07	35.6004
AMSAFAMMF	HLA-B15:07	48.5183
LVKNKCVNF	HLA-B15:07	316.753
YERHSLSHF	HLA-B15:07	430.171
TSAMQTMLF	HLA-B15:07	432.467
VQTIEVNSF	HLA-B15:07	443.907
TTAYANSVF	HLA-B15:07	188.296
IQYIDIGNY	HLA-B15:07	75.872
CLAYYFMRF	HLA-B15:07	452.926
AMRNAGIVG	HLA-B15:07	412.499
WVYKQFDTY	HLA-B15:07	89.2259
HLAKALNDF	HLA-B15:07	193.087
FISAARQGF	HLA-B15:07	287.867
NLHSSRLSF	HLA-B15:07	152.521
YSSANNCTF	HLA-B15:07	239.179
FSKQLQQSM	HLA-B15:07	366.035
AQKFNGLTV	HLA-B15:07	434.803
MQTMLFTML	HLA-B15:07	274.709
TQSRNLQEF	HLA-B15:07	323.43
LVAEWFLAY	HLA-B15:07	53.0662
KSAQCFKMF	HLA-B15:07	375.502
RISNCVADY	HLA-B15:07	247.38
RVCTNYMPY	HLA-B15:07	109.672
LVYAADPAM	HLA-B15:07	191.009
KLAKKFDTF	HLA-B15:07	123.104
KMVSLLSVL	HLA-B15:07	50.1559
STVLSFCAF	HLA-B15:07	51.6405
LAKDTTEAF	HLA-B15:07	177.065
AAKKNNLPF	HLA-B15:07	130.96
YNSASFSTF	HLA-B15:07	241.354
GLFCLLNRY	HLA-B15:07	497.976
YSRYRIGNY	HLA-B15:07	118.018
GTYEGNSPF	HLA-B15:07	55.0267
SLIYSTAAL	HLA-B15:07	163.287
YMRSLKVPA	HLA-B15:07	329.139
SILSPLYAF	HLA-B15:07	323.525
FMGRIRSVY	HLA-B15:07	26.9183
FAMQMAYRF	HLA-B15:07	270.509
ILRTTNGDF	HLA-B15:07	121.73
FLYLYALVY	HLA-B15:07	351.401
HSYFTSDYY	HLA-B15:07	215.906
VQMAPISAM	HLA-B15:07	15.0665
TIQITISSF	HLA-B15:07	169.745
SLYVNKHAF	HLA-B15:07	160.368
MSNLGMPSY	HLA-B15:07	131.806
LVKQLSSNF	HLA-B15:07	39.2257
IIAMSAFAM	HLA-B15:07	279.147
YLATALLTL	HLA-B15:07	306.123
AMQTMLFTM	HLA-B15:07	165.829
RQWLPTGTL	HLA-B15:07	236.602
LMSFTVLCL	HLA-B15:07	307.86
AMACLVGLM	HLA-B15:07	102.888
SVLYNSASF	HLA-B15:07	135.085
VVVNAANVY	HLA-B15:07	176.047
YLITPVHVM	HLA-B15:07	141.805
VLKKCKSAF	HLA-B15:07	55.8472
ALLTKSSEY	HLA-B15:07	304.126
YLKLTDNVY	HLA-B15:07	47.1965
IVNGVRRSF	HLA-B15:07	390.451
MGIIAMSAF	HLA-B15:07	92.3982
SMMGFKMNY	HLA-B15:07	36.8306
WSMATYYLF	HLA-B15:07	86.1
AMVRMYIFF	HLA-B15:07	297.741
ASHMYCSFY	HLA-B15:07	121.399
GVRRSFYVY	HLA-B15:07	97.8919
MSMTYGQQF	HLA-B15:07	53.3668
FAVDAAKAY	HLA-B15:07	306.919
VLNEKCSAY	HLA-B15:07	106.914
IQLSSYSLF	HLA-B15:07	33.8286
FVLTSHTVM	HLA-B15:07	319.421
LLKSAYENF	HLA-B15:07	57.9657
VARDLSLQF	HLA-B15:07	211.229
LASHMYCSF	HLA-B15:07	97.5567
MMISAGFSL	HLA-B15:07	32.1062
WTFGAGAAL	HLA-B15:07	387.425
VLYYQNNVF	HLA-B15:07	53.115
VVAFNTLLF	HLA-B15:07	267.589
LVSDIDITF	HLA-B15:07	407.866
MSFPQSAPH	HLA-B15:07	491.335
RLYYDSMSY	HLA-B15:07	12.3075
RLRAKHYVY	HLA-B15:07	41.3807
RMYIFFASF	HLA-B15:07	17.7093
VATSRTLSY	HLA-B15:07	243.142
ASRELKVTF	HLA-B15:07	391.882
LVKPSFYVY	HLA-B15:07	50.1576
YFRLTLGVY	HLA-B15:07	469.705
YVNTFSSTF	HLA-B15:07	33.3186
RLFARTRSM	HLA-B15:07	31.3174
YIKWDLLKY	HLA-B15:07	288.316
QLTPTWRVY	HLA-B15:07	315.092
ALTCFSTQF	HLA-B15:07	181.77
LLIGLAKRF	HLA-B15:07	382.279
TLKEILVTY	HLA-B15:07	118.552
YTRYVDNNF	HLA-B15:07	216.124
KAYNVTQAF	HLA-B15:07	30.8786
VMVELVAEL	HLA-B15:07	382.515
QSAPHGVVF	HLA-B15:07	247.174
LLTNMFTPL	HLA-B15:07	307.77
TLRVEAFEY	HLA-B15:07	310.063
HVMSKHTDF	HLA-B15:07	370.855
YANRNRFLY	HLA-B15:07	406.87
LIRKSNHNF	HLA-B15:07	81.4309
RKAVFISPY	HLA-B15:07	143.868
LTALRLCAY	HLA-B15:07	83.1411
FAIGLALYY	HLA-B15:07	311.964
SLLSVLLSM	HLA-B15:07	301.061
YLVQQESPF	HLA-B15:07	65.0578
WLSYFIASF	HLA-B15:07	86.5633
GLVASIKNF	HLA-B15:07	401.339
VAVKMFDAY	HLA-B15:07	166.058
HMLDMYSVM	HLA-B15:07	69.6358
AVKTQFNYY	HLA-B15:07	239.608
KVNSTLEQY	HLA-B15:07	369.981
VQSTQWSLF	HLA-B15:07	103.412
AMHAASGNL	HLA-B15:07	253.462
VMYMGTLSY	HLA-B15:07	8.4428
STNVTIATY	HLA-B15:07	158.672
RCLNRVCTNY	HLA-B15:07	262.69
ALRKVPTDNY	HLA-B15:07	170.888
FVRIQPGQTF	HLA-B15:07	114.783
VPANSTVLSF	HLA-B15:07	212.377
RRVVFNGVSF	HLA-B15:07	183.571
FSGAMDTTSY	HLA-B15:07	130.307
RAKVGILCIM	HLA-B15:07	455.733
AQKFNGLTVL	HLA-B15:07	125.951
VLMDGSIIQF	HLA-B15:07	145.879
IIAMSAFAMM	HLA-B15:07	263.909
YTNSFTRGVY	HLA-B15:07	77.4428
RLFARTRSMW	HLA-B15:07	466.393
ALNKATNNAM	HLA-B15:07	347.075
TLRVEAFEYY	HLA-B15:07	166.901
LMRELNGGAY	HLA-B15:07	12.9515
ILTALRLCAY	HLA-B15:07	101.168
ITFLKKDAPY	HLA-B15:07	157.143
RLRAKHYVYI	HLA-B15:07	450.243
FMIDVQQWGF	HLA-B15:07	172.765
ILLNKHIDAY	HLA-B15:07	270.949
YACWHHSIGF	HLA-B15:07	467.636
VSSPDAVTAY	HLA-B15:07	286.144
NLDKSAGFPF	HLA-B15:07	272.87
ATVVIGTSKF	HLA-B15:07	326.292
IAFGGCVFSY	HLA-B15:07	99.4786
RDIASTDTCF	HLA-B15:07	346.609
KQASLNGVTL	HLA-B15:07	269.303
ARLYYDSMSY	HLA-B15:07	42.9193
SLGAENSVAY	HLA-B15:07	200.134
FLYENAFLPF	HLA-B15:07	17.8451
VQLRVIGHSM	HLA-B15:07	104.299
LLIRKSNHNF	HLA-B15:07	110.282
ISAMVRMYIF	HLA-B15:07	277.071
ILMTARTVYD	HLA-B15:07	182.251
HSTQDLFLPF	HLA-B15:07	175.914
GFMGRIRSVY	HLA-B15:07	153
ITILDGISQY	HLA-B15:07	377.466
FTVLCLTPVY	HLA-B15:07	152.188
CNQMCLSTLM	HLA-B15:07	313.724
AQYELKHGTF	HLA-B15:07	35.5188
ASFSASTSAF	HLA-B15:07	22.9218
ANFCALILAY	HLA-B15:07	443.364
MMISAGFSLW	HLA-B15:07	108.556
VRMYIFFASF	HLA-B15:07	116.588
VVRQCSGVTF	HLA-B15:07	62.5264
SVLYYQNNVF	HLA-B15:07	144.478
LLLDKRTTCF	HLA-B15:07	378.525
LAYILFTRFF	HLA-B15:07	479.238
MVMFTPLVPF	HLA-B15:07	11.8299
GQSTQLGIEF	HLA-B15:07	209.801
RLISMMGFKM	HLA-B15:07	330.213
YLKLTDNVYI	HLA-B15:07	481.124
LLPSLATVAY	HLA-B15:07	99.8992
RMYIFFASFY	HLA-B15:07	30.4227
ATVAYFNMVY	HLA-B15:07	87.3555
RLMKTIGPDM	HLA-B15:07	57.7185
LTQYNRYLAL	HLA-B15:07	165.163
VQMAPISAMV	HLA-B15:07	173.248
FLAHIQWMVM	HLA-B15:07	325.35
LQYGSFCTQL	HLA-B15:07	144.811
RARAGEAANF	HLA-B15:07	111.059
MVYMPASWVM	HLA-B15:07	128.329
QLYLGGMSYY	HLA-B15:07	100.211
LVKQGDDYVY	HLA-B15:07	312.1
LASHMYCSFY	HLA-B15:07	188.396
LPQNAVVKIY	HLA-B15:07	109.643
MMVTNNTFTL	HLA-B15:07	336.404
VNLHSSRLSF	HLA-B15:07	78.1507
FLPGVYSVIY	HLA-B15:07	233.325
LPSLATVAYF	HLA-B15:07	240
FMCVEYCPIF	HLA-B15:07	194.105
YLAVFDKNLY	HLA-B15:07	396.904
AAFATAQEAY	HLA-B15:07	75.3647
KGIMMNVAKY	HLA-B15:07	239.878
KVLNEKCSAY	HLA-B15:07	188.855
LMSNLGMPSY	HLA-B15:07	16.6454
YLVSTQEFRY	HLA-B15:07	404.32
KMKDLSPRWY	HLA-B15:07	87.9397
RGIVFMCVEY	HLA-B15:07	392.442
KLRSDVLLPL	HLA-B15:07	309.604
HSYGADLKSF	HLA-B15:07	166.239
YSGVVTTVMF	HLA-B15:07	482.39
AMGIIAMSAF	HLA-B15:07	26.115
LVQSTQWSLF	HLA-B15:07	162.013
VQSTQWSLFF	HLA-B15:07	122.73
VLHSYFTSDY	HLA-B15:07	46.1162
GLVAEWFLAY	HLA-B15:07	115.799
SEAFLIGCNY	HLA-B15:07	437.186
VMMSAPPAQY	HLA-B15:07	29.1966
LILMTARTVY	HLA-B15:07	31.1137
VVYRGTTTYK	HLA-B15:07	414.244
LGIITTVAAF	HLA-B15:07	38.3615
ASRELKVTFF	HLA-B15:07	338.409
MMNVAKYTQL	HLA-B15:07	461.808
KYLVQQESPF	HLA-B15:07	216.18
MLQSADAQSF	HLA-B15:07	57.2433
YSYATHSDKF	HLA-B15:07	70.6818
LVAELEGIQY	HLA-B15:07	411.764
LQHRLYECLY	HLA-B15:07	72.7126
LEQWNLVIGF	HLA-B15:07	441.937
GEQKSILSPL	HLA-B15:07	338.691
RKIFVDGVPF	HLA-B15:07	74.3426
VQHMVVKAAL	HLA-B15:07	276.849
LLAKDTTEAF	HLA-B15:07	54.8437
SQAWQPGVAM	HLA-B15:07	111.698
ITSAVLQSGF	HLA-B15:07	347.853
LLTDEMIAQY	HLA-B15:07	491.149
TQLYLGGMSY	HLA-B15:07	29.2326
AVCRHHANEY	HLA-B15:07	466.257
VMYMGTLSYE	HLA-B15:07	48.3967
KEIKESVQTF	HLA-B15:07	154.964
LVQMAPISAM	HLA-B15:07	19.3109
AAIMQLFFSY	HLA-B15:07	90.5779
KLRGTAVMSL	HLA-B15:07	397.415
HVVAFNTLLF	HLA-B15:07	246.914
IQWMVMFTPL	HLA-B15:07	135.511
LACFVLAAVY	HLA-B15:07	170.971
NGVRRSFYVY	HLA-B15:07	486.584
KMVSLLSVLL	HLA-B15:07	175.672
AVVYRGTTTY	HLA-B15:07	64.1749
ISMMGFKMNY	HLA-B15:07	63.3176
ATTAYANSVF	HLA-B15:07	207.25
LGLAAIMQLF	HLA-B15:07	369.365
HGTFTCASEY	HLA-B15:07	370.727
KLEKMADQAM	HLA-B15:07	275.665
LQPRTFLLKY	HLA-B15:07	64.3125
SIKNFKSVLY	HLA-B15:07	207.528
FVNLKQLPFF	HLA-B15:07	474.363
KSILSPLYAF	HLA-B15:07	101.697
VAGDSGFAAY	HLA-B15:07	287.649
RQKKQQTVTL	HLA-B15:07	240.882
ALQIPFAMQM	HLA-B15:07	171.404
FSSLPSYAAF	HLA-B15:07	83.3997
LTCFSTQFAF	HLA-B15:07	106.142
RLQSLENVAF	HLA-B15:07	86.6092
KQLIKVTLVF	HLA-B15:07	16.0731
AVMYMGTLSY	HLA-B15:07	12.1921
KVNINIVGDF	HLA-B15:07	379.468
LVPFWITIAY	HLA-B15:07	455.95
FDTYNLWNTF	HLA-B15:07	244.447
RAMPNMLRIM	HLA-B15:07	275.233
MWLSYFIASF	HLA-B15:07	72.4777
FALTCFSTQF	HLA-B15:07	270.003
YVYANGGKGF	HLA-B15:07	150.392
VAKYTQLCQY	HLA-B15:07	199.621
TVLKKCKSAF	HLA-B15:07	344.687
VMRIMTWLDM	HLA-B15:07	277.785
RQWLPTGTLL	HLA-B15:07	280.783
IMLVYCFLGY	HLA-B15:07	413.049
GQTFSVLACY	HLA-B15:07	55.4727
TLMNVLTLVY	HLA-B15:07	37.7342
TQVVDMSMTY	HLA-B15:07	44.5975
RVCTNYMPYF	HLA-B15:07	173.992
LSVCLGSLIY	HLA-B15:07	179.424
RLYYDSMSYE	HLA-B15:07	94.8157
IAMACLVGLM	HLA-B15:07	456.779
LVYFLQSINF	HLA-B15:07	174.828
GDQFKHLIPL	HLA-B15:07	292.916
STQDLFLPFF	HLA-B15:07	302.685
IQYGRSGETL	HLA-B15:07	411.234
SETKCTLKSF	HLA-B15:07	475.082
LLWPVTLACF	HLA-B15:07	128.128
IETISLAGSY	HLA-B15:07	156.268
RTTNGDFLHF	HLA-B15:07	282.645
RQALLKTVQF	HLA-B15:07	44.805
FNATRFASVY	HLA-B15:07	233.388
VLPFNDGVYF	HLA-B15:07	323.602
FARTRSMWSF	HLA-B15:07	98.9483
TKAYNVTQAF	HLA-B15:07	154.74
WLTNIFGTVY	HLA-B15:07	105.964
NLYDKLVSSF	HLA-B15:07	215.023
YQVNGYPNMF	HLA-B15:07	109.895
RARSVSPKLF	HLA-B15:07	210.417
ADLVYALRHF	HLA-B15:07	240.369
VLKKCKSAFY	HLA-B15:07	174.464
VVRCSFYEDF	HLA-B15:07	210.092
QIPFAMQMAY	HLA-B15:07	142.537
GQINDMILSL	HLA-B15:07	244.874
LLVDSDLNDF	HLA-B15:07	491.866
VAIVVTCLAY	HLA-B15:07	140.071
KMFDAYVNTF	HLA-B15:07	16.6866
VQVTCGTTTL	HLA-B15:07	306.239
ASEFSSLPSY	HLA-B15:07	125.735
MADQAMTQMY	HLA-B15:07	429.018
KQIVESCGNF	HLA-B15:07	46.1556
VSLDNVLSTF	HLA-B15:07	323.672
YSVIYLYLTF	HLA-B15:07	196.808
MVVIPDYNTY	HLA-B15:07	183.712
TTRTQLPPAY	HLA-B15:07	425.45
VMFLARGIVF	HLA-B15:07	28.232
KMADQAMTQM	HLA-B15:07	106.097
RFVSLAIDAY	HLA-B15:07	388.765
YIICISTKHF	HLA-B15:07	99.9511
LQSGFRKMAF	HLA-B15:07	37.9935
KSAQCFKMFY	HLA-B15:07	361.458
LMNVLTLVYK	HLA-B15:07	245.054
SLRLIDAMMF	HLA-B15:07	292.305
KLASHMYCSF	HLA-B15:07	31.8743
ASFYYVWKSY	HLA-B15:07	206.138
RVVTTFDSEY	HLA-B15:07	49.1758
MLTNDNTSRY	HLA-B15:07	284.018
YIAQVDVVNF	HLA-B15:07	318.241
IGFDYVYNPF	HLA-B15:07	389.11
VGHTDLMAAY	HLA-B15:07	460.411
VLQKAAITIL	HLA-B15:07	311.179
MMFVKHKHAF	HLA-B15:07	21.018
ATNNLVVMAY	HLA-B15:07	222.576
ALLEDEFTPF	HLA-B15:07	131.936
KSLNVAKSEF	HLA-B15:07	338.658
AGAAAYYVGY	HLA-B15:07	284.609
GYLKLTDNVY	HLA-B15:07	240.994
VVKRHTFSNY	HLA-B15:07	130.337
YYLFDESGEF	HLA-B15:07	279.96
VMFTPLVPFW	HLA-B15:07	220.605
TQYNRYLALY	HLA-B15:07	27.0122
KMFYKGVITH	HLA-B15:07	456.923
GHMLDMYSVM	HLA-B15:07	387.04
LLCRMNSRNY	HLA-B15:07	153.832
LQSCTQHQPY	HLA-B15:07	49.8341
SRQRLTKYTM	HLA-B15:07	383.057
EMVMCGGSLY	HLA-B15:07	128.265
FMGRIRSVYP	HLA-B15:07	341.794
SAMQTMLFTM	HLA-B15:07	321.72
YVGCHNKCAY	HLA-B15:07	311.361
VTIDYTEISF	HLA-B15:07	347.582
LGMPSYCTGY	HLA-B15:07	177.7
FSNSGSDVLY	HLA-B15:07	387.031
FSTVFPPTSF	HLA-B15:07	366.785
CDTFCAGSTF	HLA-B15:07	232.164
NMMISAGFSL	HLA-B15:07	259.049
SMMGFKMNYQ	HLA-B15:07	381.456
YMGTLSYEQF	HLA-B15:07	251.161
GIIAMSAFAM	HLA-B15:07	443.59
AQFAPSASAF	HLA-B15:07	9.5503
KLHDELTGHM	HLA-B15:07	469.116
FLKRGDKSVY	HLA-B15:07	57.1184
FRLFARTRSM	HLA-B15:07	191.479
VATSRTLSYY	HLA-B15:07	345.43
IAMSAFAMMF	HLA-B15:07	72.2765
GSIIQFPNTY	HLA-B15:07	292.805
SSFKWDLTAF	HLA-B15:07	78.1177
VLHSYFTSDYY	HLA-B15:07	317
FVMMSAPPAQY	HLA-B15:07	242.911
FMRFRRAFGEY	HLA-B15:07	111.087
RVAGDSGFAAY	HLA-B15:07	111.451
LMGHFAWWTAF	HLA-B15:07	305.852
LMVVIPDYNTY	HLA-B15:07	404.119
LLILMTARTVY	HLA-B15:07	175.471
VQGYKSVNITF	HLA-B15:07	452.769
KARLYYDSMSY	HLA-B15:07	120.874
FLGIITTVAAF	HLA-B15:07	355.366
FLLPSLATVAY	HLA-B15:07	325.889
KMADQAMTQMY	HLA-B15:07	180.003
VTQLYLGGMSY	HLA-B15:07	373.182
MVRMYIFFASF	HLA-B15:07	257.902
YAAFATAQEAY	HLA-B15:07	228.81
FQTLLALHRSY	HLA-B15:07	280.564
TQYEYGTEDDY	HLA-B15:07	297.21
LQFAYANRNRF	HLA-B15:07	333.148
YLNTLTLAVPY	HLA-B15:07	287.995
LLAPLLSAGIF	HLA-B15:07	318.131
KMKDLSPRWYF	HLA-B15:07	374.675
LMWLSYFIASF	HLA-B15:07	320.279
AQFAPSASAFF	HLA-B15:07	50.3631
VLMSNLGMPSY	HLA-B15:07	254.851
ALYYPSARIVY	HLA-B15:07	189.174
WMVMFTPLVPF	HLA-B15:07	278.791
LLKEPCSSGTY	HLA-B15:07	154.82
SVYYTSNPTTF	HLA-B15:07	199.898
KLKALNLGETF	HLA-B15:07	403.931
ILRKGGRTIAF	HLA-B15:07	213.659
FAMGIIAMSAF	HLA-B15:07	349.842
RLMKTIGPDMF	HLA-B15:07	85.7281
TQLYLGGMSYY	HLA-B15:07	482.349
ITVATSRTLSY	HLA-B15:07	498.791
RSVASQSIIAY	HLA-B15:07	294.734
APNMMVTNNTF	HLA-B15:07	296.138
KTYERHSLSHF	HLA-B15:07	416.202
YQPYRVVVLSF	HLA-B15:07	235.018
IAQFAPSASAF	HLA-B15:07	206.732
MTYGQQFGPTY	HLA-B15:07	280.346
MISAGFSLWVY	HLA-B15:07	303.101
KLNDLCFTNVY	HLA-B15:07	448.1
LISMMGFKMNY	HLA-B15:07	487.955
RMYIFFASFYY	HLA-B15:07	207.05
RVFSAVGNICY	HLA-B15:07	330.513
SVLYNSASFSTF	HLA-B15:07	498.494
RAFGEYSHVVAF	HLA-B15:07	166.005
AMVRMYIFFASF	HLA-B15:07	259.967
KMVSLLSVLLSM	HLA-B15:07	297.146
VQMAPISAMVRM	HLA-B15:07	182.452
AMRPNFTIKGSF	HLA-B15:07	77.411
ILRTTNGDFLHF	HLA-B15:07	287.207
MMISAGFSLWVY	HLA-B15:07	78.6615
KQFDTYNLWNTF	HLA-B15:07	190.545
QWMVMFTPLVPF	HLA-B15:07	383.766
SLRCGACIRRPF	HLA-B15:07	377.989
MWALIISVTSNY	HLA-B15:07	496.61
ALQIPFAMQMAY	HLA-B15:07	288.067
YLNSTNVTIATY	HLA-B15:07	289.977
LLAGTITSGWTF	HLA-B15:07	432.935
RSEKSYELQTPF	HLA-B15:07	347.379
VEAVMYMGTLSY	HLA-B15:07	119.177
GKARLYYDSMSY	HLA-B15:07	471.395
VLLILMTARTVY	HLA-B15:07	376.21
KMKDLSPRWYFY	HLA-B15:07	414.342
KLMGHFAWWTAF	HLA-B15:07	99.9317
RMLLEKCDLQNY	HLA-B15:07	459.456
VMYMGTLSYEQF	HLA-B15:07	141.584
FSYVGCHNKCAY	HLA-B15:07	456.478
MSFTVLCLTPVY	HLA-B15:07	315.236
ILASFSASTSAF	HLA-B15:07	173.361
VLFSTVFPPTSF	HLA-B15:07	228.996
INLVQMAPISAM	HLA-B15:07	143.74
VQTIEVNSFSGY	HLA-B15:07	310.389
IAQFAPSASAFF	HLA-B15:07	489.229
SQWLTNIFGTVY	HLA-B15:07	233.01
RLFARTRSMWSF	HLA-B15:07	211.545
FQFCNDPFLGVY	HLA-B15:07	119.382
RLTKYTMADLVY	HLA-B15:07	434.86
RVVFNGVSFSTF	HLA-B15:07	272.312
LAPNMMVTNNTF	HLA-B15:07	262.437
RLISMMGFKMNY	HLA-B15:07	173.731
KSYELQTPF	HLA-B58:02	467.004
KSHNIALIW	HLA-B58:02	105.486
RTIKGTHHW	HLA-B58:02	97.7342
KAYKIEELF	HLA-B58:02	353.346
VSFLAHIQW	HLA-B58:02	266.904
ISLAGSYKDW	HLA-B58:02	288.434
KSAGFPFNKW	HLA-B58:02	113.745
VEYCPIFF	HLA-B40:02	477.385
AEILLIIM	HLA-B40:02	48.9544
YEKLKPVL	HLA-B40:02	201.322
KELLVYAA	HLA-B40:02	37.3645
LEASFNYL	HLA-B40:02	106.339
LEMELTPV	HLA-B40:02	40.62
TETICAPL	HLA-B40:02	210.345
AEWFLAYI	HLA-B40:02	28.9797
REAACCHL	HLA-B40:02	124.057
REETGLLM	HLA-B40:02	228.602
YENAFLPF	HLA-B40:02	65.1325
TENLLLYI	HLA-B40:02	282.113
LETIQITI	HLA-B40:02	334.618
GECPNFVF	HLA-B40:02	360.466
REVRTIKV	HLA-B40:02	332.871
KEGFFTYI	HLA-B40:02	160.372
SEIIGYKA	HLA-B40:02	457.209
REFVFKNI	HLA-B40:02	65.8019
FEKMVSLL	HLA-B40:02	125.971
HEVLLAPL	HLA-B40:02	18.8763
GETLGVLV	HLA-B40:02	377.2
SELVIGAV	HLA-B40:02	65.7613
RELKVTFF	HLA-B40:02	183.109
REVGFVVP	HLA-B40:02	245.354
NELSPVAL	HLA-B40:02	268.073
ETLVTMPL	HLA-B40:02	394.972
NEFACVVA	HLA-B40:02	334.875
SEAVEAPL	HLA-B40:02	194.336
FELLHAPA	HLA-B40:02	147.881
KELLQNGM	HLA-B40:02	385.907
VEEVTTTL	HLA-B40:02	303.82
LEQWNLVI	HLA-B40:02	320.952
ETGLLMPL	HLA-B40:02	463.53
LEAPFLYL	HLA-B40:02	85.5539
GEVITFDNL	HLA-B40:02	28.5357
LEGNFYGPF	HLA-B40:02	287.26
YEQYIKWPW	HLA-B40:02	301.485
RELNGGAYT	HLA-B40:02	186.661
FEEAALCTF	HLA-B40:02	192.48
EELFYSYAT	HLA-B40:02	237.698
FELLHAPAT	HLA-B40:02	62.4764
EETGLLMPL	HLA-B40:02	44.9064
TQYNRYLAL	HLA-B40:02	179.125
LENVAFNVV	HLA-B40:02	31.7002
MEKLKTLVA	HLA-B40:02	264.948
TEVLTEEVV	HLA-B40:02	245.428
LESELVIGA	HLA-B40:02	229.142
LEMELTPVV	HLA-B40:02	10.6258
GDFKLNEEI	HLA-B40:02	438.029
DEFIERYKL	HLA-B40:02	459.894
REHEHEIAW	HLA-B40:02	388.382
KENSYTTTI	HLA-B40:02	19.7906
SEVGPEHSL	HLA-B40:02	71.3133
QEYADVFHL	HLA-B40:02	14.7023
LEIPRRNVA	HLA-B40:02	480.541
YELQTPFEI	HLA-B40:02	9.5386
MELPTGVHA	HLA-B40:02	362.955
CQYLNTLTL	HLA-B40:02	344.02
IERFVSLAI	HLA-B40:02	23.9219
LEFGATSAA	HLA-B40:02	78.0417
GEVFNATRF	HLA-B40:02	277.389
IEVQGYKSV	HLA-B40:02	82.3684
LEILDITPC	HLA-B40:02	146.042
GEFKLASHM	HLA-B40:02	31.9758
VESCGNFKV	HLA-B40:02	163.365
KEILVTYNC	HLA-B40:02	142.489
HEHEIAWYT	HLA-B40:02	243.758
SEAKCWTET	HLA-B40:02	431.555
ADIVVFDEI	HLA-B40:02	188.453
IEYTDFATS	HLA-B40:02	451.497
VDWTIEYPI	HLA-B40:02	173.041
TQMNLKYAI	HLA-B40:02	97.0262
GEAANFCAL	HLA-B40:02	11.2598
VETKAIVST	HLA-B40:02	306.454
SQLGGLHLL	HLA-B40:02	196.306
MQTMLFTML	HLA-B40:02	203.97
AEAELAKNV	HLA-B40:02	113.099
AEWFLAYIL	HLA-B40:02	4.0896
KEGQINDMI	HLA-B40:02	329.403
LEYHDVRVV	HLA-B40:02	80.8532
IELKFNPPA	HLA-B40:02	31.388
GETLPTEVL	HLA-B40:02	61.0887
DEFTPFDVV	HLA-B40:02	476.219
FENKTTLPV	HLA-B40:02	22.5511
REFLTRNPA	HLA-B40:02	15.0931
AESHVDTDL	HLA-B40:02	230.657
YDKLQFTSL	HLA-B40:02	299.998
HEGKTFYVL	HLA-B40:02	10.9971
REQIDGYVM	HLA-B40:02	24.5318
LEPLVDLPI	HLA-B40:02	156.087
KEGFFTYIC	HLA-B40:02	156.323
VQMAPISAM	HLA-B40:02	274.748
SEFRVYSSA	HLA-B40:02	33.4602
WEIQQVVDA	HLA-B40:02	136.189
YENAFLPFA	HLA-B40:02	53.8698
VEVQPQLEM	HLA-B40:02	161.638
FELEDFIPM	HLA-B40:02	9.1761
RQWLPTGTL	HLA-B40:02	126.423
VEYCPIFFI	HLA-B40:02	54.3869
EEHVQIHTI	HLA-B40:02	409.879
FELWAKRNI	HLA-B40:02	76.1607
SEIIGYKAI	HLA-B40:02	28.9622
LEPEYFNSV	HLA-B40:02	146.99
LEKMADQAM	HLA-B40:02	295.594
KEKVNINIV	HLA-B40:02	122.135
QEGVLTAVV	HLA-B40:02	101.196
SEYCRHGTC	HLA-B40:02	433.573
WEIVKFIST	HLA-B40:02	44.9633
REAACCHLA	HLA-B40:02	60.1124
SEAVEAPLV	HLA-B40:02	154.043
VENMTPRDL	HLA-B40:02	425.634
QEFKPRSQM	HLA-B40:02	197.371
SEDNQTTTI	HLA-B40:02	411.256
FELTSMKYF	HLA-B40:02	277.089
AELEGIQYG	HLA-B40:02	448.512
HEVLLAPLL	HLA-B40:02	10.2924
FEHIVYGDF	HLA-B40:02	473.306
LEQPTSEAV	HLA-B40:02	182.94
RELKVTFFP	HLA-B40:02	164.735
FEIKLAKKF	HLA-B40:02	373.978
LEILQKEKV	HLA-B40:02	313.83
KEIKESVQT	HLA-B40:02	483.331
YENFNQHEV	HLA-B40:02	71.0445
SEAGVCVST	HLA-B40:02	144.276
CEFCGTENL	HLA-B40:02	36.4903
SELVIGAVI	HLA-B40:02	18.4892
SEFDRDAAM	HLA-B40:02	86.465
TQWSLFFFL	HLA-B40:02	114.258
LEMKSEKQV	HLA-B40:02	388.794
VENPDILRV	HLA-B40:02	445.89
MQLFFSYFA	HLA-B40:02	397.992
VELKHFFFA	HLA-B40:02	51.2975
AEIVDTVSA	HLA-B40:02	79.2509
REVGFVVPG	HLA-B40:02	27.6812
MELTPVVQT	HLA-B40:02	280.579
REVLSDREL	HLA-B40:02	50.9044
VEKGVLPQL	HLA-B40:02	66.8872
AELAKNVSL	HLA-B40:02	17.9913
REVRTIKVF	HLA-B40:02	86.0739
TEVPANSTV	HLA-B40:02	161.766
AEYHNESGL	HLA-B40:02	85.9845
YELKHGTFT	HLA-B40:02	315.597
NEYRLYLDA	HLA-B40:02	247.013
FQFCNDPFL	HLA-B40:02	304.692
QEYADVFHLY	HLA-B40:02	455.181
AQKFNGLTVL	HLA-B40:02	296.106
REFLTRNPAW	HLA-B40:02	161.357
MDEFIERYKL	HLA-B40:02	55.9882
MEKLKTLVAT	HLA-B40:02	222.434
YELKHGTFTC	HLA-B40:02	190.611
VSELLTPLGI	HLA-B40:02	368.081
YERHSLSHFV	HLA-B40:02	214.073
VEAVMYMGTL	HLA-B40:02	51.2315
GDFLHFLPRV	HLA-B40:02	320.023
MQLFFSYFAV	HLA-B40:02	381.589
SEPVLKGVKL	HLA-B40:02	307.108
VEAFEYYHTT	HLA-B40:02	476.719
VELVAELEGI	HLA-B40:02	358.727
REMLAHAEET	HLA-B40:02	212.63
IEYPIIGDEL	HLA-B40:02	78.5169
SLENVAFNVV	HLA-B40:02	132.848
NQEYADVFHL	HLA-B40:02	176.085
AELAKNVSLD	HLA-B40:02	478.61
FELLHAPATV	HLA-B40:02	50.7905
CEFQFCNDPF	HLA-B40:02	153.847
TFEYVSQPFL	HLA-B40:02	164.988
FEEAALCTFL	HLA-B40:02	60.317
NESLIDLQEL	HLA-B40:02	326.26
IEVNSFSGYL	HLA-B40:02	105.356
REVGFVVPGL	HLA-B40:02	7.7198
YEGNSPFHPL	HLA-B40:02	27.9723
WEIVKFISTC	HLA-B40:02	289.764
VEGFNCYFPL	HLA-B40:02	19.7673
FEKMVSLLSV	HLA-B40:02	36.0293
FELTSMKYFV	HLA-B40:02	142.708
SEMVMCGGSL	HLA-B40:02	24.0256
DRELHLSWEV	HLA-B40:02	73.1696
KESVQTFFKL	HLA-B40:02	27.9303
NEFACVVADA	HLA-B40:02	139.427
IELKFNPPAL	HLA-B40:02	26.0413
YENAFLPFAM	HLA-B40:02	12.2151
VREFLTRNPA	HLA-B40:02	181.389
HEGKTFYVLP	HLA-B40:02	207.084
SHEGKTFYVL	HLA-B40:02	52.544
LEAPFLYLYA	HLA-B40:02	358.649
WESGVKDCVV	HLA-B40:02	372.097
SEFSSLPSYA	HLA-B40:02	94.0413
LEQWNLVIGF	HLA-B40:02	214.347
GEQKSILSPL	HLA-B40:02	24.2817
AAEIRASANL	HLA-B40:02	153.446
LEGSVAYESL	HLA-B40:02	125.764
TEVPANSTVL	HLA-B40:02	147.082
VETSNSFDVL	HLA-B40:02	138.565
LEFGATSAAL	HLA-B40:02	26.9081
KEIKESVQTF	HLA-B40:02	179.98
TLEQYVFCTV	HLA-B40:02	232.478
IQWMVMFTPL	HLA-B40:02	271.26
KEGATTCGYL	HLA-B40:02	325.766
SELVIGAVIL	HLA-B40:02	27.8322
IEYTDFATSA	HLA-B40:02	148.85
GELGDVRETM	HLA-B40:02	86.509
AEIVDTVSAL	HLA-B40:02	29.2437
TEAFEKMVSL	HLA-B40:02	57.6467
QESPFVMMSA	HLA-B40:02	298.36
YEDFLEYHDV	HLA-B40:02	312.911
VEAEVQIDRL	HLA-B40:02	287.764
QEHYVRITGL	HLA-B40:02	63.6941
GEIPVAYRKV	HLA-B40:02	208.572
VEFLRDGWEI	HLA-B40:02	106.307
LNETLVTMPL	HLA-B40:02	46.397
RDLPQGFSAL	HLA-B40:02	306.554
CEKALKYLPI	HLA-B40:02	314.49
YEQFKKGVQI	HLA-B40:02	114.732
RQWLPTGTLL	HLA-B40:02	190.924
IELSLIDFYL	HLA-B40:02	42.5071
FLEYHDVRVV	HLA-B40:02	406.175
SGEFKLASHM	HLA-B40:02	196.669
GDQFKHLIPL	HLA-B40:02	165.729
GECPNFVFPL	HLA-B40:02	12.2772
SSEIIGYKAI	HLA-B40:02	262.695
VAEWFLAYIL	HLA-B40:02	17.4133
LEMELTPVVQ	HLA-B40:02	304.132
KEGQINDMIL	HLA-B40:02	118.112
LEYHDVRVVL	HLA-B40:02	32.9893
MELTPVVQTI	HLA-B40:02	48.8793
QLEMELTPVV	HLA-B40:02	62.2665
VEYCPIFFIT	HLA-B40:02	392.722
YENFNQHEVL	HLA-B40:02	28.9474
KEITVATSRT	HLA-B40:02	483.21
TEVLTEEVVL	HLA-B40:02	166.261
QEGVLTAVVI	HLA-B40:02	150.654
LESELVIGAV	HLA-B40:02	131.674
AGEAANFCAL	HLA-B40:02	46.9606
GQINDMILSL	HLA-B40:02	434.822
MIERFVSLAI	HLA-B40:02	60.0318
REGYLNSTNV	HLA-B40:02	99.8636
AQSFLNGFAV	HLA-B40:02	293.976
ACEIVGGQIV	HLA-B40:02	249.285
YELQTPFEIK	HLA-B40:02	223.885
GEDIQLLKSA	HLA-B40:02	400.017
VETKAIVSTI	HLA-B40:02	237.071
VQELYSPIFL	HLA-B40:02	210.985
VPEVKILNNL	HLA-B40:02	223.873
GEAANFCALI	HLA-B40:02	73.1775
TCEFCGTENL	HLA-B40:02	167.353
MEVTPSGTWL	HLA-B40:02	127.337
TENLLLYIDI	HLA-B40:02	154.814
LNEKCSAYTV	HLA-B40:02	473.383
EEHFIETISL	HLA-B40:02	148.941
TETICAPLTV	HLA-B40:02	162.369
HEVLLAPLLS	HLA-B40:02	166.187
YDLSVVNARL	HLA-B40:02	363.474
KSEFDRDAAM	HLA-B40:02	299.197
RSEAGVCVST	HLA-B40:02	348.973
AEWFLAYILF	HLA-B40:02	22.3405
QIELKFNPPA	HLA-B40:02	288.825
VEAPLVGTPV	HLA-B40:02	87.4368
REETGLLMPL	HLA-B40:02	10.8662
FELEDFIPMD	HLA-B40:02	171.249
YKENSYTTTI	HLA-B40:02	100.909
FEKMVSLLSVL	HLA-B40:02	62.7453
SEFSSLPSYAA	HLA-B40:02	56.9696
QEFRYMNSQGL	HLA-B40:02	130.864
LVAEWFLAYIL	HLA-B40:02	92.7468
ATCEFCGTENL	HLA-B40:02	149.819
SDRELHLSWEV	HLA-B40:02	282.132
QEILGTVSWNL	HLA-B40:02	113.807
RELGVVHNQDV	HLA-B40:02	393.385
FEEAALCTFLL	HLA-B40:02	265.166
LESELVIGAVI	HLA-B40:02	313.827
YENFNQHEVLL	HLA-B40:02	280.6
QEYADVFHLYL	HLA-B40:02	79.5516
TREVGFVVPGL	HLA-B40:02	105.924
KSYELQTPFEI	HLA-B40:02	361.732
KEIIFLEGETL	HLA-B40:02	55.1949
LEAPFLYLYAL	HLA-B40:02	59.9656
KPNELSRVLGL	HLA-B40:02	492.335
AEIVDTVSALV	HLA-B40:02	355.278
AFGEYSHVVAF	HLA-B40:02	90.9994
YELQTPFEIKL	HLA-B40:02	58.1863
KPLEFGATSAA	HLA-B40:02	317.282
NEFACVVADAV	HLA-B40:02	265.209
TEAFEKMVSLL	HLA-B40:02	482.766
QEFKPRSQMEI	HLA-B40:02	421.527
TEETFKLSYGI	HLA-B40:02	361.509
KEITVATSRTL	HLA-B40:02	47.3576
KETLYCIDGAL	HLA-B40:02	113.242
SEAFLIGCNYL	HLA-B40:02	166.059
SEISMDNSPNL	HLA-B40:02	161.259
REVLSDRELHL	HLA-B40:02	290.936
SREETGLLMPL	HLA-B40:02	80.8768
VEVEKGVLPQL	HLA-B40:02	377.744
GEIPVAYRKVL	HLA-B40:02	48.8719
KELLVYAADPA	HLA-B40:02	282.59
FEYYHTTDPSF	HLA-B40:02	243.189
TREAVGTNLPL	HLA-B40:02	351.36
RAAEIRASANL	HLA-B40:02	258.478
REVGFVVPGLP	HLA-B40:02	133.924
HEVLLAPLLSA	HLA-B40:02	260.429
AEAELAKNVSL	HLA-B40:02	71.1984
VEFLRDGWEIV	HLA-B40:02	470.916
QEKNFTTAPAI	HLA-B40:02	161.91
LEIPRRNVATL	HLA-B40:02	220.317
SEKSYELQTPF	HLA-B40:02	98.3686
MESEFRVYSSA	HLA-B40:02	419.689
PLEFGATSAAL	HLA-B40:02	385.623
RELKVTFFPDL	HLA-B40:02	48.8423
LYENAFLPFAM	HLA-B40:02	410.402
WESGVKDCVVL	HLA-B40:02	103.936
GETFVTHSKGL	HLA-B40:02	200.835
YHNESGLKTIL	HLA-B40:02	403.83
FELDERIDKVL	HLA-B40:02	161.163
STLEQYVFCTV	HLA-B40:02	481.285
AEWFLAYILFT	HLA-B40:02	196.546
GEAANFCALIL	HLA-B40:02	102.429
YEQYIKWPWYI	HLA-B40:02	119.689
GEIPVAYRKVLL	HLA-B40:02	110.847
REAACCHLAKAL	HLA-B40:02	102.816
LEMELTPVVQTI	HLA-B40:02	113.326
AEWFLAYILFTR	HLA-B40:02	456.236
RAFGEYSHVVAF	HLA-B40:02	68.3652
LEPEYFNSVCRL	HLA-B40:02	478.714
REGYLNSTNVTI	HLA-B40:02	308.3
REVGFVVPGLPG	HLA-B40:02	386.609
SEMVMCGGSLYV	HLA-B40:02	378.607
HNSHEGKTFYVL	HLA-B40:02	263.715
KETLYCIDGALL	HLA-B40:02	479.295
ARAGEAANFCAL	HLA-B40:02	215.109
LESELVIGAVIL	HLA-B40:02	272.239
KSREETGLLMPL	HLA-B40:02	84.6396
ITREVGFVVPGL	HLA-B40:02	351.26
RELNGGAYTRYV	HLA-B40:02	372.79
REFVFKNIDGYF	HLA-B40:02	293.757
YERHSLSHFVNL	HLA-B40:02	112.423
YESLRPDTRYVL	HLA-B40:02	74.6667
FEKMVSLLSVLL	HLA-B40:02	258.581
FYEAMYTPHTVL	HLA-B40:02	384.914
NEFACVVADAVI	HLA-B40:02	277.848
IEVNSFSGYLKL	HLA-B40:02	156.175
SEFSSLPSYAAF	HLA-B40:02	144.94
FELTSMKYFVKI	HLA-B40:02	326.762
KATCEFCGTENL	HLA-B40:02	208.333
KELLVYAADPAM	HLA-B40:02	90.9314
GEVITFDNLKTL	HLA-B40:02	155.199
GLVAEWFLAYIL	HLA-B40:02	49.6253
KEMYLKLRSDVL	HLA-B40:02	33.2794
FELWAKRNIKPV	HLA-B40:02	336.579
REVRTIKVFTTV	HLA-B40:02	85.5095
YENAFLPFAMGI	HLA-B40:02	154.217
AEYHNESGLKTI	HLA-B40:02	404.626
FEYYHTTDPSFL	HLA-B40:02	228.674
QEFRYMNSQGLL	HLA-B40:02	170.485
FNQHEVLLAPLL	HLA-B40:02	279.594
KEGQINDMILSL	HLA-B40:02	110.605
STCMMCYK	HLA-A11:02	85.3358
KSAFVNLK	HLA-A11:02	342.816
SVYAWNRK	HLA-A11:02	394.968
KIADYNYK	HLA-A11:02	318.379
ITLCFTLK	HLA-A11:02	198.357
ASFYYVWK	HLA-A11:02	126.431
AVSKGFFK	HLA-A11:02	133.495
MLFTMLRK	HLA-A11:02	386.207
VTFFIYNK	HLA-A11:02	136.302
VAMPNLYK	HLA-A11:02	314.278
TIKPVTYK	HLA-A11:02	494.449
ATNKATYK	HLA-A11:02	297.599
STASALGK	HLA-A11:02	291.424
AAMQRKLEK	HLA-A11:02	66.2304
MSALNHTKK	HLA-A11:02	55.3989
FITLCFTLK	HLA-A11:02	133.106
LIRQGTDYK	HLA-A11:02	160.639
YWFFSNYLK	HLA-A11:02	200.978
RVECFDKFK	HLA-A11:02	194.94
KGLDYKAFK	HLA-A11:02	209.829
QVIVNNLDK	HLA-A11:02	293.509
KAIVSTIQR	HLA-A11:02	202.945
GVYFASTEK	HLA-A11:02	11.941
GSFCTQLNR	HLA-A11:02	44.3511
WVLNNDYYR	HLA-A11:02	294.425
FSYVGCHNK	HLA-A11:02	29.5113
AIVSTIQRK	HLA-A11:02	43.8212
QVVDMSMTY	HLA-A11:02	223.568
VTYVPAQEK	HLA-A11:02	18.4508
AGLPYGANK	HLA-A11:02	157.458
ETGLLMPLK	HLA-A11:02	303.304
TTIAKNTVK	HLA-A11:02	34.2915
TVIEVQGYK	HLA-A11:02	11.8852
LTLVYKVYY	HLA-A11:02	412.606
KLTDNVYIK	HLA-A11:02	97.408
NIALIWNVK	HLA-A11:02	210.511
LLNKEMYLK	HLA-A11:02	53.0892
SSTASALGK	HLA-A11:02	20.7754
GTHWFVTQR	HLA-A11:02	29.6364
MSYYCKSHK	HLA-A11:02	20.3229
TTIVNGVRR	HLA-A11:02	315.672
IIPLTTAAK	HLA-A11:02	171.967
GSVAYESLR	HLA-A11:02	343.392
NSFTRGVYY	HLA-A11:02	370.37
MNVLTLVYK	HLA-A11:02	56.1192
CTCGKQATK	HLA-A11:02	210.006
VLTEEVVLK	HLA-A11:02	176.005
QTFSVLACY	HLA-A11:02	188.661
TSNSFDVLK	HLA-A11:02	20.8298
NQFNSAIGK	HLA-A11:02	127.201
NIFGTVYEK	HLA-A11:02	24.0228
LIGLAKRFK	HLA-A11:02	353.124
RIDKVLNEK	HLA-A11:02	74.788
AAVDALCEK	HLA-A11:02	47.2803
LLIIMRTFK	HLA-A11:02	58.5988
QTMLFTMLR	HLA-A11:02	9.3136
TSRTLSYYK	HLA-A11:02	26.5047
LVSSFLEMK	HLA-A11:02	26.2223
SSTCMMCYK	HLA-A11:02	7.6199
CVDIPGIPK	HLA-A11:02	48.2874
YILFTRFFY	HLA-A11:02	81.7814
ATSRTLSYY	HLA-A11:02	39.7827
ITLCFTLKR	HLA-A11:02	27.4708
DMILSLLSK	HLA-A11:02	264.043
ALGGSVAIK	HLA-A11:02	180.907
VVTTKIALK	HLA-A11:02	43.397
MQGAVDINK	HLA-A11:02	316.5
GVYSVIYLY	HLA-A11:02	46.6366
VVYRAFDIY	HLA-A11:02	307.457
MQNCVLKLK	HLA-A11:02	105.196
TTIKPVTYK	HLA-A11:02	5.698
TVAYFNMVY	HLA-A11:02	82.0109
VTDTPKGPK	HLA-A11:02	219
TVYDDGARR	HLA-A11:02	389.949
IVVTCLAYY	HLA-A11:02	319.224
YIFFASFYY	HLA-A11:02	36.0301
KGIMMNVAK	HLA-A11:02	265.591
ETVKGLDYK	HLA-A11:02	139.052
LSTFISAAR	HLA-A11:02	386.893
AMRPNFTIK	HLA-A11:02	184.379
VIPDYNTYK	HLA-A11:02	48.4984
YLKSPNFSK	HLA-A11:02	80.8191
ITLATCELY	HLA-A11:02	400.55
STTTNIVTR	HLA-A11:02	90.9551
SQILPDPSK	HLA-A11:02	239.137
VTTVMFLAR	HLA-A11:02	196.542
VVYRGTTTY	HLA-A11:02	140.44
VNAANVYLK	HLA-A11:02	156.93
NTLTLAVPY	HLA-A11:02	305.349
CSLSHRFYR	HLA-A11:02	25.5327
NNYMLTYNK	HLA-A11:02	316.997
VNSFSGYLK	HLA-A11:02	219.755
CSMTDIAKK	HLA-A11:02	29.7431
LLMPLKAPK	HLA-A11:02	42.1808
LQPRTFLLK	HLA-A11:02	181.776
VVCTEIDPK	HLA-A11:02	128.014
NSASFSTFK	HLA-A11:02	10.0367
RVYANLGER	HLA-A11:02	117.659
YSYATHSDK	HLA-A11:02	59.8075
GTLSYEQFK	HLA-A11:02	11.7851
VAYRKVLLR	HLA-A11:02	84.3252
ITPVHVMSK	HLA-A11:02	37.2442
FAQVKQIYK	HLA-A11:02	79.1772
LSEARQHLK	HLA-A11:02	322.386
VSALVYDNK	HLA-A11:02	67.3301
SIVCRFDTR	HLA-A11:02	480.9
VTTTLEETK	HLA-A11:02	361.842
TISLAGSYK	HLA-A11:02	16.8493
KLFAAETLK	HLA-A11:02	24.4952
HSWNADLYK	HLA-A11:02	16.0295
LSPRWYFYY	HLA-A11:02	492.783
TLKGGAPTK	HLA-A11:02	319.614
SQDLSVVSK	HLA-A11:02	108.959
LVAEWFLAY	HLA-A11:02	142.894
LTLQQIELK	HLA-A11:02	103.447
HVVGPNVNK	HLA-A11:02	40.4896
TIQPRVEKK	HLA-A11:02	103.479
RVCTNYMPY	HLA-A11:02	64.7538
IINNTVYTK	HLA-A11:02	20.002
IIIGGAKLK	HLA-A11:02	143.74
STCMMCYKR	HLA-A11:02	163.241
LSYGIATVR	HLA-A11:02	260.164
TMLFTMLRK	HLA-A11:02	9.4504
QVNGLTSIK	HLA-A11:02	98.5551
KTIQPRVEK	HLA-A11:02	18.9477
VVSTGYHFR	HLA-A11:02	60.0273
YLALYNKYK	HLA-A11:02	154.616
SSNVANYQK	HLA-A11:02	23.719
SVYAWNRKR	HLA-A11:02	127.46
EVVGDIILK	HLA-A11:02	330.08
HLYLQYIRK	HLA-A11:02	47.177
MSLSEQLRK	HLA-A11:02	22.0695
AIDAYPLTK	HLA-A11:02	20.8865
GNICYTPSK	HLA-A11:02	306.889
IQITISSFK	HLA-A11:02	24.5815
YMSALNHTK	HLA-A11:02	47.2292
GIYQTSNFR	HLA-A11:02	108.39
TAVVIPTKK	HLA-A11:02	351.77
VLITEGSVK	HLA-A11:02	445.123
VLDMCASLK	HLA-A11:02	94.4982
LSKSLTENK	HLA-A11:02	382.089
KIEELFYSY	HLA-A11:02	495.574
HSYFTSDYY	HLA-A11:02	111.946
ASMPTTIAK	HLA-A11:02	4.9511
NSQGLLPPK	HLA-A11:02	59.1895
AVLQSGFRK	HLA-A11:02	11.4551
SGLKTILRK	HLA-A11:02	134.403
VTNNTFTLK	HLA-A11:02	9.5356
KSTNLVKNK	HLA-A11:02	155.552
YQIGGYTEK	HLA-A11:02	146.772
KNLREFVFK	HLA-A11:02	205.632
ASAFFGMSR	HLA-A11:02	15.2581
ALAYYNTTK	HLA-A11:02	32.366
ALDPLSETK	HLA-A11:02	179.459
VQIPCTCGK	HLA-A11:02	109.789
GGNYNYLYR	HLA-A11:02	492.991
NASVVNIQK	HLA-A11:02	320.043
FTINCQEPK	HLA-A11:02	22.0564
QMCLSTLMK	HLA-A11:02	53.2105
VTFQSAVKR	HLA-A11:02	84.4247
KTFPPTEPK	HLA-A11:02	7.6554
FSSEIIGYK	HLA-A11:02	21.0482
LAYYFMRFR	HLA-A11:02	142.565
KVKYLYFIK	HLA-A11:02	49.1875
GVTFQSAVK	HLA-A11:02	115.407
VVENPTIQK	HLA-A11:02	62.2187
YIVDSVTVK	HLA-A11:02	167.072
SAFAMMFVK	HLA-A11:02	6.5936
YIATNGPLK	HLA-A11:02	99.5281
LAAECTIFK	HLA-A11:02	41.4071
SMMGFKMNY	HLA-A11:02	23.0803
LTRNPAWRK	HLA-A11:02	104.65
LSYFIASFR	HLA-A11:02	23.0284
KSAAEASKK	HLA-A11:02	62.2383
SANNCTFEY	HLA-A11:02	226.007
ASHMYCSFY	HLA-A11:02	188.651
KSAGFPFNK	HLA-A11:02	6.1649
KVFRSSVLH	HLA-A11:02	241.018
TSLSGFKLK	HLA-A11:02	27.4188
ASCDAIMTR	HLA-A11:02	68.4755
LVIGAVILR	HLA-A11:02	198.897
NVAFELWAK	HLA-A11:02	51.1119
FTALTQHGK	HLA-A11:02	44.9074
ATAEAELAK	HLA-A11:02	16.6806
QTFFKLVNK	HLA-A11:02	11.5608
KQIRSAAKK	HLA-A11:02	161.409
TTCCSLSHR	HLA-A11:02	140.667
AQCFKMFYK	HLA-A11:02	8.7005
GSVGFNIDY	HLA-A11:02	490.676
VTHSKGLYR	HLA-A11:02	87.8075
RLYYDSMSY	HLA-A11:02	70.6138
IASFRLFAR	HLA-A11:02	211.492
LTAVVIPTK	HLA-A11:02	35.1906
ALILAYCNK	HLA-A11:02	43.4275
RLISMMGFK	HLA-A11:02	18.1917
ALLSTDGNK	HLA-A11:02	342.805
AVILRGHLR	HLA-A11:02	344.933
AQALNTLVK	HLA-A11:02	98.7429
TSAFVETVK	HLA-A11:02	58.9262
ALCTFLLNK	HLA-A11:02	13.6887
EISFMLWCK	HLA-A11:02	146.588
VVLSFELLH	HLA-A11:02	388.307
HGFELTSMK	HLA-A11:02	279.848
SYSLFDMSK	HLA-A11:02	273.414
SAQCFKMFY	HLA-A11:02	161.561
RNYVFTGYR	HLA-A11:02	416.739
RIAGHHLGR	HLA-A11:02	138.807
IVESCGNFK	HLA-A11:02	106.498
VLSGHNLAK	HLA-A11:02	60.024
ASVYAWNRK	HLA-A11:02	35.6609
RAFDIYNDK	HLA-A11:02	66.7166
KAIDGGVTR	HLA-A11:02	404.438
SDIDITFLK	HLA-A11:02	255.862
AVAKHDFFK	HLA-A11:02	7.2838
IMASLVLAR	HLA-A11:02	160.676
IISDMYDPK	HLA-A11:02	46.2912
QSRNLQEFK	HLA-A11:02	296.16
LLSDLQDLK	HLA-A11:02	177.687
QVVNVVTTK	HLA-A11:02	48.3956
LLTKSSEYK	HLA-A11:02	111.274
ATVVIGTSK	HLA-A11:02	26.6217
KVNSTLEQY	HLA-A11:02	356.919
VMYMGTLSY	HLA-A11:02	52.014
STNVTIATY	HLA-A11:02	154.765
FMSLSEQLRK	HLA-A11:02	108.866
VNVAFELWAK	HLA-A11:02	60.9705
MGTLSYEQFK	HLA-A11:02	37.9832
FSSNVANYQK	HLA-A11:02	32.9701
MNSQGLLPPK	HLA-A11:02	40.1146
VLSEARQHLK	HLA-A11:02	153.388
ATEGALNTPK	HLA-A11:02	27.4554
AVFDKNLYDK	HLA-A11:02	5.81
TTIKPVTYKL	HLA-A11:02	82.6505
TGTSTDVVYR	HLA-A11:02	203.312
KSQDLSVVSK	HLA-A11:02	44.9346
DFAVSKGFFK	HLA-A11:02	311.347
FAVDAAKAYK	HLA-A11:02	73.6756
CVLSGHNLAK	HLA-A11:02	39.5265
ANGQVFGLYK	HLA-A11:02	148.032
SSQCVNLTTR	HLA-A11:02	334.123
TVCTVCGMWK	HLA-A11:02	32.8078
ATSRTLSYYK	HLA-A11:02	5.4477
SGAMDTTSYR	HLA-A11:02	69.4657
TIQITISSFK	HLA-A11:02	13.9295
FASVYAWNRK	HLA-A11:02	206.513
YSRYRIGNYK	HLA-A11:02	20.5247
IAFGGCVFSY	HLA-A11:02	374.792
KTYERHSLSH	HLA-A11:02	323.847
GVLITEGSVK	HLA-A11:02	436.066
KTVQFCDAMR	HLA-A11:02	464.715
STFISDEVAR	HLA-A11:02	125.481
ADQAMTQMYK	HLA-A11:02	34.0622
ARLYYDSMSY	HLA-A11:02	386.634
EVVENPTIQK	HLA-A11:02	455.974
YNRYLALYNK	HLA-A11:02	410.314
VVKAALLADK	HLA-A11:02	84.9792
NVVTTKIALK	HLA-A11:02	184.623
SAQCFKMFYK	HLA-A11:02	6.171
VNINIVGDFK	HLA-A11:02	91.0141
AVLQSGFRKM	HLA-A11:02	400.736
EHSWNADLYK	HLA-A11:02	177.999
KLKVDTANPK	HLA-A11:02	243.851
LLNKHIDAYK	HLA-A11:02	122.575
NLIDSYFVVK	HLA-A11:02	110.165
CTLKSFTVEK	HLA-A11:02	16.2886
KVAGFAKFLK	HLA-A11:02	6.7675
QTVKPGNFNK	HLA-A11:02	44.5912
QLHNDILLAK	HLA-A11:02	106.753
LSLREVRTIK	HLA-A11:02	344.986
VSDIDYVPLK	HLA-A11:02	51.4765
TSWQTGDFVK	HLA-A11:02	83.035
MQTMLFTMLR	HLA-A11:02	15.4108
KLKKSLNVAK	HLA-A11:02	450.341
INASVVNIQK	HLA-A11:02	252.98
DTVIEVQGYK	HLA-A11:02	136.345
HAAVDALCEK	HLA-A11:02	376.837
GVVCTEIDPK	HLA-A11:02	83.8412
RMYIFFASFY	HLA-A11:02	80.8357
ATVAYFNMVY	HLA-A11:02	51.196
CLAYYFMRFR	HLA-A11:02	375.502
VQTFFKLVNK	HLA-A11:02	28.49
RYMSALNHTK	HLA-A11:02	117.569
DGVYFASTEK	HLA-A11:02	103.872
TLQGPPGTGK	HLA-A11:02	422.784
IMASLVLARK	HLA-A11:02	36.002
KASMPTTIAK	HLA-A11:02	11.4291
LLIGLAKRFK	HLA-A11:02	378.693
NDMILSLLSK	HLA-A11:02	140.822
QLYLGGMSYY	HLA-A11:02	481.483
NLHSSRLSFK	HLA-A11:02	214.904
LFDMSKFPLK	HLA-A11:02	486.905
LITPVHVMSK	HLA-A11:02	59.0015
TALRANSAVK	HLA-A11:02	450.175
HAFHTPAFDK	HLA-A11:02	36.3787
YLFDESGEFK	HLA-A11:02	75.8367
KTIQPRVEKK	HLA-A11:02	44.389
PTSFGPLVRK	HLA-A11:02	75.1294
MVDTSLSGFK	HLA-A11:02	29.7537
VTCLAYYFMR	HLA-A11:02	90.6338
IKTIQPRVEK	HLA-A11:02	77.5602
ASAFFGMSRI	HLA-A11:02	494.513
QLEQPYVFIK	HLA-A11:02	169.479
TNSFTRGVYY	HLA-A11:02	413.464
TGVLTESNKK	HLA-A11:02	215.99
GVTFQSAVKR	HLA-A11:02	207.856
ASMPTTIAKN	HLA-A11:02	41.3516
IVSTIQRKYK	HLA-A11:02	88.52
VDTANPKTPK	HLA-A11:02	86.1261
CTIFKDASGK	HLA-A11:02	159.899
VCSMTDIAKK	HLA-A11:02	85.9324
KPVLDWLEEK	HLA-A11:02	87.0121
KAIVSTIQRK	HLA-A11:02	89.3573
LLTLQQIELK	HLA-A11:02	342.768
MLLEIKDTEK	HLA-A11:02	313.497
DKSAGFPFNK	HLA-A11:02	78.8063
STGSNVFQTR	HLA-A11:02	159.491
FYWFFSNYLK	HLA-A11:02	214.535
VLAAECTIFK	HLA-A11:02	28.6418
SSYSLFDMSK	HLA-A11:02	5.8578
WLSYFIASFR	HLA-A11:02	110.867
TEISFMLWCK	HLA-A11:02	54.7156
FFASFYYVWK	HLA-A11:02	170.424
YMSALNHTKK	HLA-A11:02	136.296
MSECVLGQSK	HLA-A11:02	335.844
VSDIDITFLK	HLA-A11:02	11.997
GLVAEWFLAY	HLA-A11:02	183.024
KTFPPTEPKK	HLA-A11:02	15.1663
YKMQRMLLEK	HLA-A11:02	151.981
VVYRGTTTYK	HLA-A11:02	10.7249
GTLSYEQFKK	HLA-A11:02	13.0381
SSANNCTFEY	HLA-A11:02	210.481
LAYYFMRFRR	HLA-A11:02	193.014
FVVSTGYHFR	HLA-A11:02	288.947
ITLCFTLKRK	HLA-A11:02	13.4112
CCSLSHRFYR	HLA-A11:02	119.597
ITVNVLAWLY	HLA-A11:02	229.656
TMLFTMLRKL	HLA-A11:02	286.503
LAIDAYPLTK	HLA-A11:02	70.452
ESLVPGFNEK	HLA-A11:02	289.419
AALCTFLLNK	HLA-A11:02	11.3739
VVIPDYNTYK	HLA-A11:02	10.9806
SMQGAVDINK	HLA-A11:02	40.076
IDGYFKIYSK	HLA-A11:02	306.979
ANQFNSAIGK	HLA-A11:02	79.2835
PHLMGWDYPK	HLA-A11:02	312.394
KKSAAEASKK	HLA-A11:02	321.654
FAFACPDGVK	HLA-A11:02	273.849
SAPPAQYELK	HLA-A11:02	430.678
VFITLCFTLK	HLA-A11:02	150.488
KSAGFPFNKW	HLA-A11:02	257.994
MVTNNTFTLK	HLA-A11:02	12.3741
PGVAMPNLYK	HLA-A11:02	33.3413
RQIAPGQTGK	HLA-A11:02	119.372
AAIMQLFFSY	HLA-A11:02	89.7002
AALALLLLDR	HLA-A11:02	146.213
STSAFVETVK	HLA-A11:02	11.2202
IPTITQMNLK	HLA-A11:02	54.2282
AVVYRGTTTY	HLA-A11:02	228.051
ISMMGFKMNY	HLA-A11:02	103.628
ADSIIIGGAK	HLA-A11:02	135.135
TQSRNLQEFK	HLA-A11:02	241.213
TTEMLAKALR	HLA-A11:02	311.257
CMTSCCSCLK	HLA-A11:02	118.4
YCIDGALLTK	HLA-A11:02	264.993
SIKNFKSVLY	HLA-A11:02	303.455
ILLIIMRTFK	HLA-A11:02	103.017
TSAVLQSGFR	HLA-A11:02	437.21
TVEEAKTVLK	HLA-A11:02	135.082
HTTDPSFLGR	HLA-A11:02	295.776
IMSDRDLYDK	HLA-A11:02	109.576
VTPSGTWLTY	HLA-A11:02	399.316
AVMYMGTLSY	HLA-A11:02	24.9391
AVKTQFNYYK	HLA-A11:02	9.8259
KLMPVCVETK	HLA-A11:02	58.4298
WIFGTTLDSK	HLA-A11:02	66.1452
FTLKGGAPTK	HLA-A11:02	56.4792
NTQEVFAQVK	HLA-A11:02	163.589
VARDLSLQFK	HLA-A11:02	180.942
SSFLEMKSEK	HLA-A11:02	29.073
YNSASFSTFK	HLA-A11:02	12.3822
GEVITFDNLK	HLA-A11:02	75.1156
RYLALYNKYK	HLA-A11:02	244.797
REAACCHLAK	HLA-A11:02	73.1553
GQTFSVLACY	HLA-A11:02	307.378
TLMNVLTLVY	HLA-A11:02	166.149
VTGLFKDCSK	HLA-A11:02	203.946
SDIDITFLKK	HLA-A11:02	52.7314
FVFPLNSIIK	HLA-A11:02	36.9032
KTDGTLMIER	HLA-A11:02	281.373
STQLGIEFLK	HLA-A11:02	8.5422
KGPITDVFYK	HLA-A11:02	236.461
KGLQPSVGPK	HLA-A11:02	351.352
FVTDTPKGPK	HLA-A11:02	435.632
ACVVADAVIK	HLA-A11:02	187.845
SAVLQSGFRK	HLA-A11:02	22.8997
GWTAGAAAYY	HLA-A11:02	296.567
WFTALTQHGK	HLA-A11:02	277.803
QTPFEIKLAK	HLA-A11:02	36.0344
KGAWNIGEQK	HLA-A11:02	443.955
LLKDCPAVAK	HLA-A11:02	330.373
AGFPFNKWGK	HLA-A11:02	71.6799
ASFRLFARTR	HLA-A11:02	75.685
TVQSKMSDVK	HLA-A11:02	172.506
GATVVIGTSK	HLA-A11:02	141.101
VMHANYIFWR	HLA-A11:02	310.429
TTYKLNVGDY	HLA-A11:02	448.066
ILPSIISNEK	HLA-A11:02	155.023
VVNAANVYLK	HLA-A11:02	15.6617
VATAEAELAK	HLA-A11:02	124.007
CAMRPNFTIK	HLA-A11:02	41.6525
YANGGKGFCK	HLA-A11:02	427.327
VTHSKGLYRK	HLA-A11:02	36.4631
GVTLIGEAVK	HLA-A11:02	225.302
FITLCFTLKR	HLA-A11:02	172.081
VQIGEYTFEK	HLA-A11:02	45.5036
ALLTKSSEYK	HLA-A11:02	52.6231
QIPFAMQMAY	HLA-A11:02	429.594
IIMRLWLCWK	HLA-A11:02	24.9205
ANYAKPFLNK	HLA-A11:02	52.979
ASEFSSLPSY	HLA-A11:02	239.158
FTIYSLLLCR	HLA-A11:02	149.869
EHVTFFIYNK	HLA-A11:02	210.798
SSTFNVPMEK	HLA-A11:02	6.205
LNTLTLAVPY	HLA-A11:02	409.489
TTTIKPVTYK	HLA-A11:02	11.0119
NRQFHQKLLK	HLA-A11:02	362.983
AAKKNNLPFK	HLA-A11:02	219.524
GVDVELFENK	HLA-A11:02	112.254
YTGAIKLDDK	HLA-A11:02	483.425
VETVKGLDYK	HLA-A11:02	57.7154
AVLDMCASLK	HLA-A11:02	14.6676
GLVASIKNFK	HLA-A11:02	45.8218
AHGFELTSMK	HLA-A11:02	287.873
AANTVIWDYK	HLA-A11:02	14.8709
SAGFSLWVYK	HLA-A11:02	7.627
KTNCCRFQEK	HLA-A11:02	37.3107
KSAQCFKMFY	HLA-A11:02	86.5455
LMNVLTLVYK	HLA-A11:02	25.4913
HNIALIWNVK	HLA-A11:02	260.372
VAYRKVLLRK	HLA-A11:02	53.1271
ASFYYVWKSY	HLA-A11:02	184.983
SSTCMMCYKR	HLA-A11:02	162.034
SINFVRIIMR	HLA-A11:02	193.901
RVVTTFDSEY	HLA-A11:02	472.508
AQCFKMFYKG	HLA-A11:02	382.668
SSVLNDILSR	HLA-A11:02	152.656
RSVSPKLFIR	HLA-A11:02	139.706
NSASFSTFKC	HLA-A11:02	443.738
ATNNLVVMAY	HLA-A11:02	50.2923
HAPATVCGPK	HLA-A11:02	377.748
GVCSMTDIAK	HLA-A11:02	52.2396
RLYECLYRNR	HLA-A11:02	360.014
KAYKIEELFY	HLA-A11:02	389.582
MSAFAMMFVK	HLA-A11:02	6.3559
VFSYVGCHNK	HLA-A11:02	130.392
GVQIPCTCGK	HLA-A11:02	51.2764
FLIGCNYLGK	HLA-A11:02	125.195
CIRRPFLCCK	HLA-A11:02	357.456
YVFTGYRVTK	HLA-A11:02	24.5331
YVDNSSLTIK	HLA-A11:02	72.0337
LQFTSLEIPR	HLA-A11:02	428.74
MYIFFASFYY	HLA-A11:02	36.567
LKLFAAETLK	HLA-A11:02	117.028
LTAVVIPTKK	HLA-A11:02	98.6874
TQYNRYLALY	HLA-A11:02	345.471
IAYIICISTK	HLA-A11:02	140.189
AQNSVRVLQK	HLA-A11:02	60.0539
FLLNKEMYLK	HLA-A11:02	83.0881
VVTTVMFLAR	HLA-A11:02	270.864
TYICGFIQQK	HLA-A11:02	147.429
FCSQHTMLVK	HLA-A11:02	111.12
GVYFASTEKS	HLA-A11:02	374.006
FIASFRLFAR	HLA-A11:02	92.1925
FVTHSKGLYR	HLA-A11:02	355.024
VSICSTMTNR	HLA-A11:02	163.554
SAFAMMFVKH	HLA-A11:02	173.076
VTLAILTALR	HLA-A11:02	107.033
NTDFSRVSAK	HLA-A11:02	81.5588
IVQMLSDTLK	HLA-A11:02	45.6515
FLTRNPAWRK	HLA-A11:02	205.588
ALLSDLQDLK	HLA-A11:02	107.448
TNIFGTVYEK	HLA-A11:02	20.1058
YKTFPPTEPK	HLA-A11:02	19.4102
VTNNTFTLKG	HLA-A11:02	241.104
QAENVTGLFK	HLA-A11:02	216.892
SMMGFKMNYQ	HLA-A11:02	447.364
AVAKHDFFKF	HLA-A11:02	273.653
VLTAVVIPTK	HLA-A11:02	56.801
QIVESCGNFK	HLA-A11:02	144.542
INLIIKNLSK	HLA-A11:02	405.065
QTMLFTMLRK	HLA-A11:02	5.702
TMTNRQFHQK	HLA-A11:02	68.9506
CIKVATVQSK	HLA-A11:02	338.885
LHVVGPNVNK	HLA-A11:02	133.342
VATSRTLSYY	HLA-A11:02	456.325
VTLADAGFIK	HLA-A11:02	26.5219
KLVSSFLEMK	HLA-A11:02	29.6858
YTEISFMLWCK	HLA-A11:02	224.077
TVKGLDYKAFK	HLA-A11:02	90.5711
STMTNRQFHQK	HLA-A11:02	18.4235
MQTMLFTMLRK	HLA-A11:02	71.7102
YLITPVHVMSK	HLA-A11:02	311.637
LTNIFGTVYEK	HLA-A11:02	62.8391
KNGSIHLYFDK	HLA-A11:02	396.552
KVQIGEYTFEK	HLA-A11:02	104.792
FSSTFNVPMEK	HLA-A11:02	31.0794
IAVLDMCASLK	HLA-A11:02	370.194
NIFGTVYEKLK	HLA-A11:02	178.595
IVWHVNNATNK	HLA-A11:02	259.136
VVYRGTTTYKL	HLA-A11:02	385.431
YMGTLSYEQFK	HLA-A11:02	220.391
SSYIVDSVTVK	HLA-A11:02	72.9254
YQLRARSVSPK	HLA-A11:02	479.891
GINASVVNIQK	HLA-A11:02	197.232
AYKTFPPTEPK	HLA-A11:02	17.458
QTGKIADYNYK	HLA-A11:02	152.048
YQNNVFMSEAK	HLA-A11:02	272.855
YTVEEAKTVLK	HLA-A11:02	228.946
VTQNVLYENQK	HLA-A11:02	165.362
ATYKPNTWCIR	HLA-A11:02	193.357
QTMLFTMLRKL	HLA-A11:02	352.914
EAVKTQFNYYK	HLA-A11:02	265.884
VSSFLEMKSEK	HLA-A11:02	401.1
LPFTINCQEPK	HLA-A11:02	403.874
TTEMLAKALRK	HLA-A11:02	158.428
KAYNVTQAFGR	HLA-A11:02	392.951
FVETVKGLDYK	HLA-A11:02	354.778
SIKNFKSVLYY	HLA-A11:02	199.44
ETIQITISSFK	HLA-A11:02	222.897
EAALCTFLLNK	HLA-A11:02	469.268
IRASANLAATK	HLA-A11:02	462.303
AARVVRSIFSR	HLA-A11:02	492.213
YKTFPPTEPKK	HLA-A11:02	278.736
SAGFPFNKWGK	HLA-A11:02	302.485
IETISLAGSYK	HLA-A11:02	201.104
TLNDFNLVAMK	HLA-A11:02	118.606
YMNSQGLLPPK	HLA-A11:02	251.142
ALLTLQQIELK	HLA-A11:02	286.382
RVIHFGAGSDK	HLA-A11:02	116.102
IGHSMQNCVLK	HLA-A11:02	384.053
ILLNKHIDAYK	HLA-A11:02	222.408
MMVTNNTFTLK	HLA-A11:02	40.0513
IVGGQIVTCAK	HLA-A11:02	411.906
VLTAVVIPTKK	HLA-A11:02	497.497
IILKPANNSLK	HLA-A11:02	246.837
VATSRTLSYYK	HLA-A11:02	71.8267
IANYAKPFLNK	HLA-A11:02	210.153
ATSRTLSYYKL	HLA-A11:02	253.032
KSAQCFKMFYK	HLA-A11:02	27.3652
MADQAMTQMYK	HLA-A11:02	45.856
GVLTAVVIPTK	HLA-A11:02	131.46
INDMILSLLSK	HLA-A11:02	443.259
LHVTYVPAQEK	HLA-A11:02	313.779
VETSNSFDVLK	HLA-A11:02	497.68
KTCGQQQTTLK	HLA-A11:02	329.043
LDKSAGFPFNK	HLA-A11:02	126.476
YVDNSSLTIKK	HLA-A11:02	191.315
TRQVVNVVTTK	HLA-A11:02	240.478
RTNVYLAVFDK	HLA-A11:02	149.38
TTEVVGDIILK	HLA-A11:02	196.848
YGARFYFYTSK	HLA-A11:02	289.329
ITFELDERIDK	HLA-A11:02	372.855
AVAKHDFFKFR	HLA-A11:02	431.625
STQWSLFFFLY	HLA-A11:02	202.927
AVGNICYTPSK	HLA-A11:02	68.4088
LSMQGAVDINK	HLA-A11:02	193.954
CANGQVFGLYK	HLA-A11:02	203.858
KFYGGWHNMLK	HLA-A11:02	374.492
IKASMPTTIAK	HLA-A11:02	42.2933
LVSDIDITFLK	HLA-A11:02	43.6229
SAFAMMFVKHK	HLA-A11:02	25.3475
LSSYSLFDMSK	HLA-A11:02	78.1541
TLMNVLTLVYK	HLA-A11:02	17.7873
VVVNAANVYLK	HLA-A11:02	94.346
LENVAFNVVNK	HLA-A11:02	466.953
KVNINIVGDFK	HLA-A11:02	151.834
ASTSAFVETVK	HLA-A11:02	109.111
ATVQSKMSDVK	HLA-A11:02	263.638
IIKTIQPRVEK	HLA-A11:02	315.853
IAANTVIWDYK	HLA-A11:02	81.5755
VQLHNDILLAK	HLA-A11:02	305.088
AIVSTIQRKYK	HLA-A11:02	94.7623
AMQTMLFTMLR	HLA-A11:02	39.5659
MSAPPAQYELK	HLA-A11:02	71.3179
IASTDTCFANK	HLA-A11:02	480.728
CVFSYVGCHNK	HLA-A11:02	135.158
GTGTSTDVVYR	HLA-A11:02	432.753
KVDTANPKTPK	HLA-A11:02	148.925
YTGNYQCGHYK	HLA-A11:02	42.0664
SFCAFAVDAAK	HLA-A11:02	489.001
SSTFNVPMEKL	HLA-A11:02	272.253
LAVFDKNLYDK	HLA-A11:02	49.1099
TVEEAKTVLKK	HLA-A11:02	224.886
FSGAMDTTSYR	HLA-A11:02	453.539
LQLPQGTTLPK	HLA-A11:02	348.151
AVKTQFNYYKK	HLA-A11:02	130.088
AVFDKNLYDKL	HLA-A11:02	153.401
TSAVLQSGFRK	HLA-A11:02	130.511
KVAGFAKFLKT	HLA-A11:02	457.665
SSYSLFDMSKF	HLA-A11:02	314.918
IVFITLCFTLK	HLA-A11:02	112.122
YTTTIKPVTYK	HLA-A11:02	39.8404
LTNNVAFQTVK	HLA-A11:02	131.892
IVNNATNVVIK	HLA-A11:02	216.814
IFFASFYYVWK	HLA-A11:02	230.507
AMSAFAMMFVK	HLA-A11:02	32.6612
GALLTKSSEYK	HLA-A11:02	451.258
AFAVDAAKAYK	HLA-A11:02	163.043
AVVYRGTTTYK	HLA-A11:02	31.5763
MPTTIAKNTVK	HLA-A11:02	349.592
KIVQMLSDTLK	HLA-A11:02	180.417
MSAFAMMFVKH	HLA-A11:02	452.377
MTYGQQFGPTY	HLA-A11:02	216.456
MVVIPDYNTYK	HLA-A11:02	40.4533
TDFSSEIIGYK	HLA-A11:02	172.571
ASYQTQTNSPR	HLA-A11:02	431.677
TCCSLSHRFYR	HLA-A11:02	278.095
YILPSIISNEK	HLA-A11:02	152.195
HFYWFFSNYLK	HLA-A11:02	274.769
MWLSYFIASFR	HLA-A11:02	111.906
RMYIFFASFYY	HLA-A11:02	118.383
VVSDIDYVPLK	HLA-A11:02	126.467
YTNSFTRGVYY	HLA-A11:02	421.856
KTIQPRVEKKK	HLA-A11:02	183.504
RIIMRLWLCWK	HLA-A11:02	345.692
GLCVDIPGIPK	HLA-A11:02	413.961
MVYMPASWVMR	HLA-A11:02	341.469
GVCSMTDIAKK	HLA-A11:02	170.085
KQIVESCGNFK	HLA-A11:02	378.312
QPGVAMPNLYK	HLA-A11:02	63.2319
TTEILPVSMTK	HLA-A11:02	35.3164
KMSECVLGQSK	HLA-A11:02	320.438
YIFFASFYYVWK	HLA-A11:02	21.5485
VIGHSMQNCVLK	HLA-A11:02	305.699
FPPTSFGPLVRK	HLA-A11:02	133.342
DKSAQCFKMFYK	HLA-A11:02	296.75
SVKGLQPSVGPK	HLA-A11:02	245.694
AVANGDSEVVLK	HLA-A11:02	50.529
GIAVLDMCASLK	HLA-A11:02	422.546
TIANYAKPFLNK	HLA-A11:02	35.3577
NDKVAGFAKFLK	HLA-A11:02	366.162
SREETGLLMPLK	HLA-A11:02	379.698
ASWFTALTQHGK	HLA-A11:02	49.8476
LTYNKVENMTPR	HLA-A11:02	358.366
LSFCAFAVDAAK	HLA-A11:02	230.754
KMADQAMTQMYK	HLA-A11:02	46.5886
YLAVFDKNLYDK	HLA-A11:02	138.835
VSQPFLMDLEGK	HLA-A11:02	159.703
KTFPPTEPKKDK	HLA-A11:02	41.5081
CVQLHNDILLAK	HLA-A11:02	235.02
AYKTFPPTEPKK	HLA-A11:02	498.192
VVNVVTTKIALK	HLA-A11:02	207.914
IAMSAFAMMFVK	HLA-A11:02	71.8624
KSYELQTPFEIK	HLA-A11:02	90.9226
AAVDALCEKALK	HLA-A11:02	230.081
RIKASMPTTIAK	HLA-A11:02	26.4197
LMVVIPDYNTYK	HLA-A11:02	228.832
SVPWDTIANYAK	HLA-A11:02	257.292
SYREAACCHLAK	HLA-A11:02	358.421
TLMNVLTLVYKV	HLA-A11:02	436.911
SASTSAFVETVK	HLA-A11:02	271.198
FNDGVYFASTEK	HLA-A11:02	145.413
NVANYQKVGMQK	HLA-A11:02	452.142
VVYRAFDIYNDK	HLA-A11:02	399.722
LVSSFLEMKSEK	HLA-A11:02	223.058
WLTNIFGTVYEK	HLA-A11:02	353.197
LMWLSYFIASFR	HLA-A11:02	480.385
HCLHVVGPNVNK	HLA-A11:02	451.033
WVATEGALNTPK	HLA-A11:02	479.212
GCNSSTCMMCYK	HLA-A11:02	257.933
MMSAPPAQYELK	HLA-A11:02	194.538
KTTEVVGDIILK	HLA-A11:02	121.606
SMPTTIAKNTVK	HLA-A11:02	242.771
TLVSDIDITFLK	HLA-A11:02	60.2629
TVVVNAANVYLK	HLA-A11:02	125.094
GQSTQLGIEFLK	HLA-A11:02	345.905
RYMNSQGLLPPK	HLA-A11:02	314.748
ASIKNFKSVLYY	HLA-A11:02	217.385
YTVEEAKTVLKK	HLA-A11:02	405.45
FIETISLAGSYK	HLA-A11:02	296.352
KAIVSTIQRKYK	HLA-A11:02	101.5
IVFITLCFTLKR	HLA-A11:02	356.236
LTYTGAIKLDDK	HLA-A11:02	110.918
FYDFAVSKGFFK	HLA-A11:02	425.984
TTRQVVNVVTTK	HLA-A11:02	177.123
TTNGDFLHFLPR	HLA-A11:02	152.904
TKCTLKSFTVEK	HLA-A11:02	360.856
VTFQSAVKRTIK	HLA-A11:02	185.071
GFELTSMKYFVK	HLA-A11:02	457.417
GVLTAVVIPTKK	HLA-A11:02	197.428
RSAAKKNNLPFK	HLA-A11:02	136.01
CSTMTNRQFHQK	HLA-A11:02	208.836
YIINLIIKNLSK	HLA-A11:02	196.52
AFVETVKGLDYK	HLA-A11:02	86.582
SAMQTMLFTMLR	HLA-A11:02	36.4773
MISAGFSLWVYK	HLA-A11:02	28.1466
EMVMCGGSLYVK	HLA-A11:02	223.186
NSFTRGVYYPDK	HLA-A11:02	173.763
AQLPAPRTLLTK	HLA-A11:02	318.547
GVEHVTFFIYNK	HLA-A11:02	140.912
[truncated: 38,533 more rows]

## Sheet: Supplementary Table S2
# Supplementary Table S2: SARS-CoV-2 peptides conserved across diverse coronavirus sequences. Peptide = amino acid sequence of peptide; Source protein = SARS-CoV-2 source protein containing the peptide sequence; Position (aa) = amino acid position within source protein; OC43.kmers = number of component 8-12mers also present in OC43; HKU1.kmers = number of component 8-12mers also present in HKU1; …
Peptide	Source protein	Position (aa)	OC43.kmers	HKU1.kmers	NL63.kmers	229E.kmers	Quality score	Conservation.beta	Conservation.human	Conservation.combined
KHFSMMILSDD	ORF1ab (RNA polymerase)	5143-5153	10	10	10	10	239.091	10.8182	11	10.8182
GPHEFCSQHTM	ORF1ab (RNA polymerase)	5200-5210	10	10	10	10	238.097	10.8182	10.8182	10.8182
YLPYPDPSRIL	ORF1ab (RNA polymerase)	5220-5230	0	10	10	6	237.242	10.5455	10.4545	10.6364
NVNRFNVAITRAK	ORF1ab (helicase)	5881-5893	20	20	20	10	237.038	10.2308	10.3846	10.1538
LKLFAAET	ORF1ab (helicase)	5454-5461	1	1	0	0	236.697	11	10.75	10.5
LMGWDYPKCDRAMPNM	ORF1ab (RNA polymerase)	5006-5021	30	30	15	25	236.152	10.875	10.625	10.625
CITRCNLGGAVC	ORF1ab (3'-to-5' exonuclease)	6398-6409	15	15	0	0	234.904	10.25	10.1667	10.0833
VGVLTLDNQDLNG	ORF1ab (RNA polymerase)	4594-4606	20	10	20	20	234.681	10.3846	10.6923	10.3077
KAVFISPYNSQN	ORF1ab (helicase)	5832-5843	15	10	15	15	234.096	10.4167	10.5	10.1667
QGSEYDYVI	ORF1ab (helicase)	5861-5869	3	3	3	3	232.915	9.88889	10.5556	9.88889
KLALGGSVAIKITE	ORF1ab (2'-O-ribose methyltransferase)	6958-6971	25	10	6	0	231.406	10.0714	9.92857	9.42857
CLFWNCNVD	ORF1ab (3'-to-5' exonuclease)	6307-6315	0	0	3	3	229.439	9.77778	10.2222	10
LYYQNNVFMSE	ORF1ab (RNA polymerase)	5178-5188	10	10	6	0	229.344	10.6364	10.1818	10.0909
LYLGGMSYYC	ORF1ab (helicase)	5387-5396	6	6	0	0	227.707	10.8	10.4	10.1
QFKHLIPLM	ORF1ab (3'-to-5' exonuclease)	6070-6078	3	1	0	0	226.33	10.1111	9.44444	9.55556
GGSLYVNKHAFHTPA	ORF1ab (3'-to-5' exonuclease)	6341-6355	20	20	30	0	225.991	9.86667	9.93333	9.66667
CFSVAALT	ORF1ab (RNA polymerase)	4787-4794	0	0	0	0	225.177	9.75	10.5	9.625
IVCRFDTRV	ORF1ab (3'-to-5' exonuclease)	6322-6330	1	3	1	1	224.881	10.2222	10.4444	10.3333
VYTACSHAAVDALCEKA	ORF1ab (helicase)	5629-5645	15	15	0	3	222.484	10.6471	9.82353	9.64706
YVKPGGTSSGDATTAYANSVFNI	ORF1ab (RNA polymerase)	5066-5088	30	30	0	30	222.466	10.3043	10.0435	9.86957
ERFVSLAIDAYPL	ORF1ab (RNA polymerase)	5249-5261	20	0	6	6	220.827	9.92308	10.1538	10.0769
MMNVAKYTQLCQYLNT	ORF1ab (2'-O-ribose methyltransferase)	6839-6854	35	35	6	1	219.703	9.8125	9.625	9.25
VYCPRHVI	ORF1ab (3CL)	3299-3306	1	1	0	1	219.315	10	10.375	9.75
QGPPGTGKSH	ORF1ab (helicase)	5605-5614	6	6	0	0	215.588	9.9	9.9	9.9
GDPAQLPAPR	ORF1ab (helicase)	5724-5733	6	6	0	0	215.588	9.9	9.9	9.9
GAGSDKGVAPGTAVLRQWLP	ORF1ab (2'-O-ribose methyltransferase)	6869-6888	1	1	15	3	215.433	9.05	9.25	8.75
DAIMTRCLAV	ORF1ab (3'-to-5' exonuclease)	6198-6207	6	3	0	6	214.263	9.7	9.7	9.7
LKSIAATRGATVVIGT	ORF1ab (RNA polymerase)	4968-4983	3	3	0	0	213.56	9.6875	9.625	9.1875
SQTSLRCG	ORF1ab (helicase)	5334-5341	1	1	0	0	208.234	9.625	9.625	9.5
PYVCNAPGC	ORF1ab (helicase)	5371-5379	3	0	0	0	203.661	10.1111	9.77778	8.88889
TQMNLKYAISAKNRARTVAGVSI	ORF1ab (RNA polymerase)	4932-4954	70	70	0	0	202.969	9.56522	9.30435	9.08696
PPLNRNYVFTGY	ORF1ab (helicase)	5498-5509	0	0	0	0	202.868	9.75	9.58333	9.41667
TLNGLWLDD	ORF1ab (3CL)	3289-3297	3	3	0	0	199.93	9.22222	8.88889	8.77778
RFYRLANECAQVLSE	ORF1ab (RNA polymerase)	5043-5057	30	30	0	0	199.4	9.4	9.2	8.86667
VNNLDKSAG	ORF1ab (RNA polymerase)	4887-4895	0	0	0	0	197.892	9.11111	9	8.88889
PRWYFYYLGTGP	Nucleocapsid (N protein)	106-117	15	15	0	0	195.864	10	9.83333	8.25
FQTVKPGNFN	ORF1ab (RNA polymerase)	4799-4808	6	6	0	0	194.776	9.7	8.8	8.5
WSFNPETN	Membrane (M protein)	110-117	1	1	0	0	194.449	9.75	10	9.125
FGPLVRKIFVDGVPFVVS	ORF1ab (RNA polymerase)	4718-4735	10	10	0	0	194.099	8.94444	8.83333	8.22222
TGLFKDCS	ORF1ab (3'-to-5' exonuclease)	5930-5937	0	0	0	0	193.82	8.5	8.25	7.625
LCCKCCYDHV	ORF1ab (helicase)	5349-5358	6	6	0	0	191.634	8.8	8.8	8.8
SKEGFFTY	ORF1ab (2'-O-ribose methyltransferase)	6943-6950	0	0	0	1	191.49	7.75	9.125	8.375
LGGLHLLIGL	ORF1ab (endoRNAse)	6697-6706	3	3	1	1	189.606	8.5	8.5	8.4
VIDLLLDDFV	ORF1ab (endoRNAse)	6746-6755	0	6	1	1	186.537	7.7	8.2	8.1
TVSALVYDNKL	ORF1ab (helicase)	5775-5785	0	10	0	0	184.826	7.90909	8.36364	7.63636
TNVNASSSE	ORF1ab (2'-O-ribose methyltransferase)	6993-7001	0	3	0	0	181.951	7.88889	8.22222	8.11111
WYDFVENPDI	ORF1ab (RNA polymerase)	4554-4563	6	6	0	0	179.653	7.7	7.8	7.3
SLVLARKH	ORF1ab (RNA polymerase)	5027-5034	1	1	0	0	89.8285	4.125	4.125	4.125

## Sheet: Supplementary Table S3
# Supplementary Table S3: Presence of 8-12mer peptides across four human coronavirus sequences. Peptide = 8-12mer peptide amino acid sequence; OC43 = value indicating presence (1) or absence (0) of kmer in OC43 proteome; HKU1 = value indicating presence (1) or absence (0) of kmer in HKU1 proteome; NL63 = value indicating presence (1) or absence (0) of kmer in NL63 proteome; 229E = value indicatin…
Peptide	OC43	HKU1	NL63	229E	Cleaved.bound	Source
KHFSMMIL	1	1	1	1	N	KHFSMMILSDD
HFSMMILS	1	1	1	1	N	KHFSMMILSDD
FSMMILSD	1	1	1	1	N	KHFSMMILSDD
SMMILSDD	1	1	1	1	N	KHFSMMILSDD
GPHEFCSQ	1	1	1	1	N	GPHEFCSQHTM
PHEFCSQH	1	1	1	1	N	GPHEFCSQHTM
HEFCSQHT	1	1	1	1	N	GPHEFCSQHTM
EFCSQHTM	1	1	1	1	N	GPHEFCSQHTM
YLPYPDPS	0	1	1	1	N	YLPYPDPSRIL
LPYPDPSR	0	1	1	1	N	YLPYPDPSRIL
PYPDPSRI	0	1	1	1	N	YLPYPDPSRIL
YPDPSRIL	0	1	1	0	N	YLPYPDPSRIL
NVNRFNVA	1	1	1	0	N	NVNRFNVAITRAK
VNRFNVAI	1	1	1	0	N	NVNRFNVAITRAK
NRFNVAIT	1	1	1	1	N	NVNRFNVAITRAK
RFNVAITR	1	1	1	1	N	NVNRFNVAITRAK
FNVAITRA	1	1	1	1	N	NVNRFNVAITRAK
NVAITRAK	1	1	1	1	N	NVNRFNVAITRAK
LKLFAAET	1	1	0	0	N	LKLFAAET
LMGWDYPK	1	1	1	1	N	LMGWDYPKCDRAMPNM
MGWDYPKC	1	1	1	1	N	LMGWDYPKCDRAMPNM
GWDYPKCD	1	1	1	1	N	LMGWDYPKCDRAMPNM
WDYPKCDR	1	1	1	1	N	LMGWDYPKCDRAMPNM
DYPKCDRA	1	1	1	1	N	LMGWDYPKCDRAMPNM
YPKCDRAM	1	1	0	1	N	LMGWDYPKCDRAMPNM
PKCDRAMP	1	1	0	1	N	LMGWDYPKCDRAMPNM
KCDRAMPN	1	1	0	0	N	LMGWDYPKCDRAMPNM
CITRCNLG	1	1	0	0	N	CITRCNLGGAVC
ITRCNLGG	1	1	0	0	N	CITRCNLGGAVC
TRCNLGGA	1	1	0	0	N	CITRCNLGGAVC
RCNLGGAV	1	1	0	0	N	CITRCNLGGAVC
CNLGGAVC	1	1	0	0	N	CITRCNLGGAVC
VGVLTLDN	1	1	1	1	N	VGVLTLDNQDLNG
GVLTLDNQ	1	1	1	1	N	VGVLTLDNQDLNG
VLTLDNQD	1	1	1	1	N	VGVLTLDNQDLNG
LTLDNQDL	1	1	1	1	N	VGVLTLDNQDLNG
TLDNQDLN	1	0	1	1	N	VGVLTLDNQDLNG
LDNQDLNG	1	0	1	1	N	VGVLTLDNQDLNG
KAVFISPY	1	0	1	1	Y	KAVFISPYNSQN
AVFISPYN	1	1	1	1	N	KAVFISPYNSQN
VFISPYNS	1	1	1	1	N	KAVFISPYNSQN
FISPYNSQ	1	1	1	1	N	KAVFISPYNSQN
ISPYNSQN	1	1	1	1	N	KAVFISPYNSQN
QGSEYDYV	1	1	1	1	N	QGSEYDYVI
GSEYDYVI	1	1	1	1	N	QGSEYDYVI
KLALGGSV	1	0	0	0	N	KLALGGSVAIKITE
LALGGSVA	1	0	0	0	N	KLALGGSVAIKITE
ALGGSVAI	1	0	0	0	N	KLALGGSVAIKITE
LGGSVAIK	1	1	0	0	N	KLALGGSVAIKITE
GGSVAIKI	1	1	1	0	N	KLALGGSVAIKITE
GSVAIKIT	1	1	1	0	N	KLALGGSVAIKITE
SVAIKITE	1	1	1	0	N	KLALGGSVAIKITE
CLFWNCNV	0	0	1	1	N	CLFWNCNVD
LFWNCNVD	0	0	1	1	N	CLFWNCNVD
LYYQNNVF	1	1	1	0	N	LYYQNNVFMSE
YYQNNVFM	1	1	1	0	N	LYYQNNVFMSE
YQNNVFMS	1	1	1	0	Y	LYYQNNVFMSE
QNNVFMSE	1	1	0	0	N	LYYQNNVFMSE
LYLGGMSY	1	1	0	0	Y	LYLGGMSYYC
YLGGMSYY	1	1	0	0	N	LYLGGMSYYC
LGGMSYYC	1	1	0	0	N	LYLGGMSYYC
QFKHLIPL	1	0	0	0	N	QFKHLIPLM
FKHLIPLM	1	1	0	0	N	QFKHLIPLM
GGSLYVNK	1	1	1	0	N	GGSLYVNKHAFHTPA
GSLYVNKH	1	1	1	0	N	GGSLYVNKHAFHTPA
SLYVNKHA	1	1	1	0	N	GGSLYVNKHAFHTPA
LYVNKHAF	1	1	1	0	Y	GGSLYVNKHAFHTPA
YVNKHAFH	1	1	1	0	N	GGSLYVNKHAFHTPA
VNKHAFHT	1	1	1	0	N	GGSLYVNKHAFHTPA
NKHAFHTP	0	0	1	0	N	GGSLYVNKHAFHTPA
KHAFHTPA	0	0	1	0	N	GGSLYVNKHAFHTPA
IVCRFDTR	0	1	1	1	N	IVCRFDTRV
VCRFDTRV	1	1	0	0	N	IVCRFDTRV
TACSHAAV	0	0	0	1	N	VYTACSHAAVDALCEKA
ACSHAAVD	0	0	0	1	N	VYTACSHAAVDALCEKA
SHAAVDAL	1	1	0	0	Y	VYTACSHAAVDALCEKA
HAAVDALC	1	1	0	0	N	VYTACSHAAVDALCEKA
AAVDALCE	1	1	0	0	N	VYTACSHAAVDALCEKA
AVDALCEK	1	1	0	0	N	VYTACSHAAVDALCEKA
VDALCEKA	1	1	0	0	N	VYTACSHAAVDALCEKA
YVKPGGTS	1	1	0	0	N	YVKPGGTSSGDATTAYANSVFNI
VKPGGTSS	1	1	0	0	N	YVKPGGTSSGDATTAYANSVFNI
KPGGTSSG	1	1	0	0	N	YVKPGGTSSGDATTAYANSVFNI
PGGTSSGD	1	1	0	0	N	YVKPGGTSSGDATTAYANSVFNI
GGTSSGDA	1	1	0	0	N	YVKPGGTSSGDATTAYANSVFNI
GTSSGDAT	1	1	0	0	N	YVKPGGTSSGDATTAYANSVFNI
TSSGDATT	1	1	0	0	N	YVKPGGTSSGDATTAYANSVFNI
SSGDATTA	1	1	0	0	N	YVKPGGTSSGDATTAYANSVFNI
SGDATTAY	0	0	0	1	N	YVKPGGTSSGDATTAYANSVFNI
GDATTAYA	0	0	0	1	N	YVKPGGTSSGDATTAYANSVFNI
DATTAYAN	0	0	0	1	N	YVKPGGTSSGDATTAYANSVFNI
ATTAYANS	0	0	0	1	N	YVKPGGTSSGDATTAYANSVFNI
TTAYANSV	0	0	0	1	Y	YVKPGGTSSGDATTAYANSVFNI
TAYANSVF	0	0	0	1	Y	YVKPGGTSSGDATTAYANSVFNI
AYANSVFN	0	0	0	1	N	YVKPGGTSSGDATTAYANSVFNI
YANSVFNI	0	0	0	1	N	YVKPGGTSSGDATTAYANSVFNI
ERFVSLAI	1	1	0	0	Y	ERFVSLAIDAYPL
RFVSLAID	1	1	0	0	N	ERFVSLAIDAYPL
FVSLAIDA	1	1	0	0	N	ERFVSLAIDAYPL
VSLAIDAY	1	1	1	1	N	ERFVSLAIDAYPL
SLAIDAYP	1	1	1	1	N	ERFVSLAIDAYPL
LAIDAYPL	1	1	1	1	Y	ERFVSLAIDAYPL
MMNVAKYT	1	1	0	0	N	MMNVAKYTQLCQYLNT
MNVAKYTQ	1	1	0	0	N	MMNVAKYTQLCQYLNT
NVAKYTQL	1	1	0	0	Y	MMNVAKYTQLCQYLNT
VAKYTQLC	1	1	0	0	N	MMNVAKYTQLCQYLNT
AKYTQLCQ	1	1	0	0	N	MMNVAKYTQLCQYLNT
KYTQLCQY	1	1	1	1	N	MMNVAKYTQLCQYLNT
YTQLCQYL	1	1	1	0	N	MMNVAKYTQLCQYLNT
TQLCQYLN	1	1	1	0	N	MMNVAKYTQLCQYLNT
QLCQYLNT	1	1	0	0	N	MMNVAKYTQLCQYLNT
VYCPRHVI	1	1	0	1	N	VYCPRHVI
QGPPGTGK	1	1	0	0	N	QGPPGTGKSH
GPPGTGKS	1	1	0	0	N	QGPPGTGKSH
PPGTGKSH	1	1	0	0	N	QGPPGTGKSH
GDPAQLPA	1	1	0	0	N	GDPAQLPAPR
DPAQLPAP	1	1	0	0	N	GDPAQLPAPR
PAQLPAPR	1	1	0	0	N	GDPAQLPAPR
GAGSDKGV	0	0	1	0	N	GAGSDKGVAPGTAVLRQWLP
AGSDKGVA	0	0	1	0	N	GAGSDKGVAPGTAVLRQWLP
GSDKGVAP	0	0	1	0	N	GAGSDKGVAPGTAVLRQWLP
SDKGVAPG	0	0	1	0	N	GAGSDKGVAPGTAVLRQWLP
DKGVAPGT	0	0	1	0	N	GAGSDKGVAPGTAVLRQWLP
GVAPGTAV	0	0	0	1	N	GAGSDKGVAPGTAVLRQWLP
VAPGTAVL	0	0	0	1	N	GAGSDKGVAPGTAVLRQWLP
AVLRQWLP	1	1	0	0	N	GAGSDKGVAPGTAVLRQWLP
DAIMTRCL	1	1	0	1	N	DAIMTRCLAV
AIMTRCLA	1	1	0	1	N	DAIMTRCLAV
IMTRCLAV	1	0	0	1	Y	DAIMTRCLAV
LKSIAATR	1	1	0	0	N	LKSIAATRGATVVIGT
KSIAATRG	1	1	0	0	N	LKSIAATRGATVVIGT
SQTSLRCG	1	1	0	0	N	SQTSLRCG
PYVCNAPG	1	0	0	0	N	PYVCNAPGC
YVCNAPGC	1	0	0	0	N	PYVCNAPGC
TQMNLKYA	1	1	0	0	N	TQMNLKYAISAKNRARTVAGVSI
QMNLKYAI	1	1	0	0	Y	TQMNLKYAISAKNRARTVAGVSI
MNLKYAIS	1	1	0	0	N	TQMNLKYAISAKNRARTVAGVSI
NLKYAISA	1	1	0	0	N	TQMNLKYAISAKNRARTVAGVSI
LKYAISAK	1	1	0	0	N	TQMNLKYAISAKNRARTVAGVSI
KYAISAKN	1	1	0	0	N	TQMNLKYAISAKNRARTVAGVSI
YAISAKNR	1	1	0	0	N	TQMNLKYAISAKNRARTVAGVSI
AISAKNRA	1	1	0	0	N	TQMNLKYAISAKNRARTVAGVSI
ISAKNRAR	1	1	0	0	N	TQMNLKYAISAKNRARTVAGVSI
SAKNRART	1	1	0	0	N	TQMNLKYAISAKNRARTVAGVSI
AKNRARTV	1	1	0	0	N	TQMNLKYAISAKNRARTVAGVSI
KNRARTVA	1	1	0	0	N	TQMNLKYAISAKNRARTVAGVSI
NRARTVAG	1	1	0	0	N	TQMNLKYAISAKNRARTVAGVSI
RARTVAGV	1	1	0	0	Y	TQMNLKYAISAKNRARTVAGVSI
ARTVAGVS	1	1	0	0	N	TQMNLKYAISAKNRARTVAGVSI
RTVAGVSI	1	1	0	0	N	TQMNLKYAISAKNRARTVAGVSI
TLNGLWLD	1	1	0	0	N	TLNGLWLDD
LNGLWLDD	1	1	0	0	N	TLNGLWLDD
RFYRLANE	1	1	0	0	N	RFYRLANECAQVLSE
FYRLANEC	1	1	0	0	N	RFYRLANECAQVLSE
YRLANECA	1	1	0	0	N	RFYRLANECAQVLSE
RLANECAQ	1	1	0	0	N	RFYRLANECAQVLSE
LANECAQV	1	1	0	0	N	RFYRLANECAQVLSE
ANECAQVL	1	1	0	0	N	RFYRLANECAQVLSE
NECAQVLS	1	1	0	0	N	RFYRLANECAQVLSE
ECAQVLSE	1	1	0	0	N	RFYRLANECAQVLSE
PRWYFYYL	1	1	0	0	N	PRWYFYYLGTGP
RWYFYYLG	1	1	0	0	N	PRWYFYYLGTGP
WYFYYLGT	1	1	0	0	N	PRWYFYYLGTGP
YFYYLGTG	1	1	0	0	N	PRWYFYYLGTGP
FYYLGTGP	1	1	1	1	N	PRWYFYYLGTGP
FQTVKPGN	1	1	0	0	N	FQTVKPGNFN
QTVKPGNF	1	1	0	0	N	FQTVKPGNFN
TVKPGNFN	1	1	0	0	N	FQTVKPGNFN
WSFNPETN	1	1	0	0	N	WSFNPETN
IFVDGVPF	1	1	0	0	Y	FGPLVRKIFVDGVPFVVS
FVDGVPFV	1	1	0	0	Y	FGPLVRKIFVDGVPFVVS
VDGVPFVV	1	1	0	0	N	FGPLVRKIFVDGVPFVVS
DGVPFVVS	1	1	0	0	N	FGPLVRKIFVDGVPFVVS
LCCKCCYD	1	1	0	0	N	LCCKCCYDHV
CCKCCYDH	1	1	0	0	N	LCCKCCYDHV
CKCCYDHV	1	1	0	0	N	LCCKCCYDHV
SKEGFFTY	0	0	0	1	N	SKEGFFTY
LGGLHLLI	0	0	1	1	N	LGGLHLLIGL
GGLHLLIG	1	1	0	0	N	LGGLHLLIGL
GLHLLIGL	1	1	0	0	N	LGGLHLLIGL
VIDLLLDD	0	1	0	0	N	VIDLLLDDFV
IDLLLDDF	0	1	0	0	N	VIDLLLDDFV
DLLLDDFV	0	1	1	1	N	VIDLLLDDFV
TVSALVYD	0	1	0	0	N	TVSALVYDNKL
VSALVYDN	0	1	0	0	N	TVSALVYDNKL
SALVYDNK	0	1	0	0	N	TVSALVYDNKL
ALVYDNKL	0	1	0	0	N	TVSALVYDNKL
TNVNASSS	0	1	0	0	N	TNVNASSSE
NVNASSSE	0	1	0	0	N	TNVNASSSE
WYDFVENP	1	1	0	0	N	WYDFVENPDI
YDFVENPD	1	1	0	0	N	WYDFVENPDI
DFVENPDI	1	1	0	0	N	WYDFVENPDI
SLVLARKH	1	1	0	0	N	SLVLARKH
KHFSMMILS	1	1	1	1	N	KHFSMMILSDD
HFSMMILSD	1	1	1	1	N	KHFSMMILSDD
FSMMILSDD	1	1	1	1	N	KHFSMMILSDD
GPHEFCSQH	1	1	1	1	N	GPHEFCSQHTM
PHEFCSQHT	1	1	1	1	N	GPHEFCSQHTM
HEFCSQHTM	1	1	1	1	N	GPHEFCSQHTM
YLPYPDPSR	0	1	1	1	Y	YLPYPDPSRIL
LPYPDPSRI	0	1	1	1	N	YLPYPDPSRIL
PYPDPSRIL	0	1	1	0	N	YLPYPDPSRIL
NVNRFNVAI	1	1	1	0	Y	NVNRFNVAITRAK
VNRFNVAIT	1	1	1	0	N	NVNRFNVAITRAK
NRFNVAITR	1	1	1	1	N	NVNRFNVAITRAK
RFNVAITRA	1	1	1	1	N	NVNRFNVAITRAK
FNVAITRAK	1	1	1	1	N	NVNRFNVAITRAK
LMGWDYPKC	1	1	1	1	N	LMGWDYPKCDRAMPNM
MGWDYPKCD	1	1	1	1	N	LMGWDYPKCDRAMPNM
GWDYPKCDR	1	1	1	1	N	LMGWDYPKCDRAMPNM
WDYPKCDRA	1	1	1	1	N	LMGWDYPKCDRAMPNM
DYPKCDRAM	1	1	0	1	N	LMGWDYPKCDRAMPNM
YPKCDRAMP	1	1	0	1	N	LMGWDYPKCDRAMPNM
PKCDRAMPN	1	1	0	0	N	LMGWDYPKCDRAMPNM
CITRCNLGG	1	1	0	0	N	CITRCNLGGAVC
ITRCNLGGA	1	1	0	0	Y	CITRCNLGGAVC
TRCNLGGAV	1	1	0	0	N	CITRCNLGGAVC
RCNLGGAVC	1	1	0	0	N	CITRCNLGGAVC
VGVLTLDNQ	1	1	1	1	N	VGVLTLDNQDLNG
GVLTLDNQD	1	1	1	1	N	VGVLTLDNQDLNG
VLTLDNQDL	1	1	1	1	N	VGVLTLDNQDLNG
LTLDNQDLN	1	0	1	1	N	VGVLTLDNQDLNG
TLDNQDLNG	1	0	1	1	N	VGVLTLDNQDLNG
KAVFISPYN	1	0	1	1	N	KAVFISPYNSQN
AVFISPYNS	1	1	1	1	N	KAVFISPYNSQN
VFISPYNSQ	1	1	1	1	N	KAVFISPYNSQN
FISPYNSQN	1	1	1	1	N	KAVFISPYNSQN
QGSEYDYVI	1	1	1	1	N	QGSEYDYVI
KLALGGSVA	1	0	0	0	N	KLALGGSVAIKITE
LALGGSVAI	1	0	0	0	N	KLALGGSVAIKITE
ALGGSVAIK	1	0	0	0	Y	KLALGGSVAIKITE
LGGSVAIKI	1	1	0	0	N	KLALGGSVAIKITE
GGSVAIKIT	1	1	1	0	N	KLALGGSVAIKITE
GSVAIKITE	1	1	1	0	N	KLALGGSVAIKITE
CLFWNCNVD	0	0	1	1	N	CLFWNCNVD
LYYQNNVFM	1	1	1	0	N	LYYQNNVFMSE
YYQNNVFMS	1	1	1	0	N	LYYQNNVFMSE
YQNNVFMSE	1	1	0	0	Y	LYYQNNVFMSE
LYLGGMSYY	1	1	0	0	Y	LYLGGMSYYC
YLGGMSYYC	1	1	0	0	N	LYLGGMSYYC
QFKHLIPLM	1	0	0	0	N	QFKHLIPLM
GGSLYVNKH	1	1	1	0	N	GGSLYVNKHAFHTPA
GSLYVNKHA	1	1	1	0	N	GGSLYVNKHAFHTPA
SLYVNKHAF	1	1	1	0	Y	GGSLYVNKHAFHTPA
LYVNKHAFH	1	1	1	0	N	GGSLYVNKHAFHTPA
YVNKHAFHT	1	1	1	0	N	GGSLYVNKHAFHTPA
VNKHAFHTP	0	0	1	0	N	GGSLYVNKHAFHTPA
NKHAFHTPA	0	0	1	0	N	GGSLYVNKHAFHTPA
IVCRFDTRV	0	1	0	0	N	IVCRFDTRV
TACSHAAVD	0	0	0	1	N	VYTACSHAAVDALCEKA
SHAAVDALC	1	1	0	0	Y	VYTACSHAAVDALCEKA
HAAVDALCE	1	1	0	0	N	VYTACSHAAVDALCEKA
AAVDALCEK	1	1	0	0	Y	VYTACSHAAVDALCEKA
AVDALCEKA	1	1	0	0	N	VYTACSHAAVDALCEKA
YVKPGGTSS	1	1	0	0	N	YVKPGGTSSGDATTAYANSVFNI
VKPGGTSSG	1	1	0	0	N	YVKPGGTSSGDATTAYANSVFNI
KPGGTSSGD	1	1	0	0	N	YVKPGGTSSGDATTAYANSVFNI
PGGTSSGDA	1	1	0	0	N	YVKPGGTSSGDATTAYANSVFNI
GGTSSGDAT	1	1	0	0	N	YVKPGGTSSGDATTAYANSVFNI
GTSSGDATT	1	1	0	0	N	YVKPGGTSSGDATTAYANSVFNI
TSSGDATTA	1	1	0	0	N	YVKPGGTSSGDATTAYANSVFNI
SGDATTAYA	0	0	0	1	N	YVKPGGTSSGDATTAYANSVFNI
GDATTAYAN	0	0	0	1	N	YVKPGGTSSGDATTAYANSVFNI
DATTAYANS	0	0	0	1	N	YVKPGGTSSGDATTAYANSVFNI
ATTAYANSV	0	0	0	1	Y	YVKPGGTSSGDATTAYANSVFNI
TTAYANSVF	0	0	0	1	Y	YVKPGGTSSGDATTAYANSVFNI
TAYANSVFN	0	0	0	1	N	YVKPGGTSSGDATTAYANSVFNI
AYANSVFNI	0	0	0	1	N	YVKPGGTSSGDATTAYANSVFNI
ERFVSLAID	1	1	0	0	N	ERFVSLAIDAYPL
RFVSLAIDA	1	1	0	0	N	ERFVSLAIDAYPL
FVSLAIDAY	1	1	0	0	N	ERFVSLAIDAYPL
VSLAIDAYP	1	1	1	1	N	ERFVSLAIDAYPL
SLAIDAYPL	1	1	1	1	N	ERFVSLAIDAYPL
MMNVAKYTQ	1	1	0	0	N	MMNVAKYTQLCQYLNT
MNVAKYTQL	1	1	0	0	Y	MMNVAKYTQLCQYLNT
NVAKYTQLC	1	1	0	0	N	MMNVAKYTQLCQYLNT
VAKYTQLCQ	1	1	0	0	N	MMNVAKYTQLCQYLNT
AKYTQLCQY	1	1	0	0	N	MMNVAKYTQLCQYLNT
KYTQLCQYL	1	1	1	0	Y	MMNVAKYTQLCQYLNT
YTQLCQYLN	1	1	1	0	N	MMNVAKYTQLCQYLNT
TQLCQYLNT	1	1	0	0	N	MMNVAKYTQLCQYLNT
QGPPGTGKS	1	1	0	0	N	QGPPGTGKSH
GPPGTGKSH	1	1	0	0	N	QGPPGTGKSH
GDPAQLPAP	1	1	0	0	N	GDPAQLPAPR
DPAQLPAPR	1	1	0	0	N	GDPAQLPAPR
GAGSDKGVA	0	0	1	0	N	GAGSDKGVAPGTAVLRQWLP
AGSDKGVAP	0	0	1	0	N	GAGSDKGVAPGTAVLRQWLP
GSDKGVAPG	0	0	1	0	N	GAGSDKGVAPGTAVLRQWLP
SDKGVAPGT	0	0	1	0	N	GAGSDKGVAPGTAVLRQWLP
GVAPGTAVL	0	0	0	1	N	GAGSDKGVAPGTAVLRQWLP
DAIMTRCLA	1	1	0	1	N	DAIMTRCLAV
AIMTRCLAV	1	0	0	1	Y	DAIMTRCLAV
LKSIAATRG	1	1	0	0	N	LKSIAATRGATVVIGT
PYVCNAPGC	1	0	0	0	N	PYVCNAPGC
TQMNLKYAI	1	1	0	0	Y	TQMNLKYAISAKNRARTVAGVSI
QMNLKYAIS	1	1	0	0	N	TQMNLKYAISAKNRARTVAGVSI
MNLKYAISA	1	1	0	0	N	TQMNLKYAISAKNRARTVAGVSI
NLKYAISAK	1	1	0	0	Y	TQMNLKYAISAKNRARTVAGVSI
LKYAISAKN	1	1	0	0	N	TQMNLKYAISAKNRARTVAGVSI
KYAISAKNR	1	1	0	0	Y	TQMNLKYAISAKNRARTVAGVSI
YAISAKNRA	1	1	0	0	Y	TQMNLKYAISAKNRARTVAGVSI
AISAKNRAR	1	1	0	0	N	TQMNLKYAISAKNRARTVAGVSI
ISAKNRART	1	1	0	0	N	TQMNLKYAISAKNRARTVAGVSI
SAKNRARTV	1	1	0	0	Y	TQMNLKYAISAKNRARTVAGVSI
AKNRARTVA	1	1	0	0	N	TQMNLKYAISAKNRARTVAGVSI
KNRARTVAG	1	1	0	0	N	TQMNLKYAISAKNRARTVAGVSI
NRARTVAGV	1	1	0	0	N	TQMNLKYAISAKNRARTVAGVSI
RARTVAGVS	1	1	0	0	Y	TQMNLKYAISAKNRARTVAGVSI
ARTVAGVSI	1	1	0	0	N	TQMNLKYAISAKNRARTVAGVSI
TLNGLWLDD	1	1	0	0	N	TLNGLWLDD
RFYRLANEC	1	1	0	0	N	RFYRLANECAQVLSE
FYRLANECA	1	1	0	0	N	RFYRLANECAQVLSE
YRLANECAQ	1	1	0	0	N	RFYRLANECAQVLSE
RLANECAQV	1	1	0	0	N	RFYRLANECAQVLSE
LANECAQVL	1	1	0	0	N	RFYRLANECAQVLSE
ANECAQVLS	1	1	0	0	N	RFYRLANECAQVLSE
NECAQVLSE	1	1	0	0	N	RFYRLANECAQVLSE
PRWYFYYLG	1	1	0	0	N	PRWYFYYLGTGP
RWYFYYLGT	1	1	0	0	N	PRWYFYYLGTGP
WYFYYLGTG	1	1	0	0	N	PRWYFYYLGTGP
YFYYLGTGP	1	1	0	0	N	PRWYFYYLGTGP
FQTVKPGNF	1	1	0	0	N	FQTVKPGNFN
QTVKPGNFN	1	1	0	0	N	FQTVKPGNFN
IFVDGVPFV	1	1	0	0	Y	FGPLVRKIFVDGVPFVVS
FVDGVPFVV	1	1	0	0	Y	FGPLVRKIFVDGVPFVVS
VDGVPFVVS	1	1	0	0	N	FGPLVRKIFVDGVPFVVS
LCCKCCYDH	1	1	0	0	N	LCCKCCYDHV
CCKCCYDHV	1	1	0	0	N	LCCKCCYDHV
GGLHLLIGL	1	1	0	0	N	LGGLHLLIGL
VIDLLLDDF	0	1	0	0	N	VIDLLLDDFV
IDLLLDDFV	0	1	0	0	N	VIDLLLDDFV
TVSALVYDN	0	1	0	0	N	TVSALVYDNKL
VSALVYDNK	0	1	0	0	Y	TVSALVYDNKL
SALVYDNKL	0	1	0	0	N	TVSALVYDNKL
TNVNASSSE	0	1	0	0	N	TNVNASSSE
WYDFVENPD	1	1	0	0	N	WYDFVENPDI
YDFVENPDI	1	1	0	0	N	WYDFVENPDI
KHFSMMILSD	1	1	1	1	N	KHFSMMILSDD
HFSMMILSDD	1	1	1	1	N	KHFSMMILSDD
GPHEFCSQHT	1	1	1	1	N	GPHEFCSQHTM
PHEFCSQHTM	1	1	1	1	N	GPHEFCSQHTM
YLPYPDPSRI	0	1	1	1	Y	YLPYPDPSRIL
LPYPDPSRIL	0	1	1	0	N	YLPYPDPSRIL
NVNRFNVAIT	1	1	1	0	N	NVNRFNVAITRAK
VNRFNVAITR	1	1	1	0	Y	NVNRFNVAITRAK
NRFNVAITRA	1	1	1	1	N	NVNRFNVAITRAK
RFNVAITRAK	1	1	1	1	N	NVNRFNVAITRAK
LMGWDYPKCD	1	1	1	1	N	LMGWDYPKCDRAMPNM
MGWDYPKCDR	1	1	1	1	Y	LMGWDYPKCDRAMPNM
GWDYPKCDRA	1	1	1	1	N	LMGWDYPKCDRAMPNM
WDYPKCDRAM	1	1	0	1	N	LMGWDYPKCDRAMPNM
DYPKCDRAMP	1	1	0	1	N	LMGWDYPKCDRAMPNM
YPKCDRAMPN	1	1	0	0	N	LMGWDYPKCDRAMPNM
CITRCNLGGA	1	1	0	0	N	CITRCNLGGAVC
ITRCNLGGAV	1	1	0	0	Y	CITRCNLGGAVC
TRCNLGGAVC	1	1	0	0	N	CITRCNLGGAVC
VGVLTLDNQD	1	1	1	1	N	VGVLTLDNQDLNG
GVLTLDNQDL	1	1	1	1	N	VGVLTLDNQDLNG
VLTLDNQDLN	1	0	1	1	N	VGVLTLDNQDLNG
LTLDNQDLNG	1	0	1	1	N	VGVLTLDNQDLNG
KAVFISPYNS	1	0	1	1	N	KAVFISPYNSQN
AVFISPYNSQ	1	1	1	1	N	KAVFISPYNSQN
VFISPYNSQN	1	1	1	1	N	KAVFISPYNSQN
KLALGGSVAI	1	0	0	0	N	KLALGGSVAIKITE
LALGGSVAIK	1	0	0	0	N	KLALGGSVAIKITE
ALGGSVAIKI	1	0	0	0	Y	KLALGGSVAIKITE
LGGSVAIKIT	1	1	0	0	N	KLALGGSVAIKITE
GGSVAIKITE	1	1	1	0	N	KLALGGSVAIKITE
LYYQNNVFMS	1	1	1	0	N	LYYQNNVFMSE
YYQNNVFMSE	1	1	0	0	N	LYYQNNVFMSE
LYLGGMSYYC	1	1	0	0	N	LYLGGMSYYC
GGSLYVNKHA	1	1	1	0	N	GGSLYVNKHAFHTPA
GSLYVNKHAF	1	1	1	0	N	GGSLYVNKHAFHTPA
SLYVNKHAFH	1	1	1	0	N	GGSLYVNKHAFHTPA
LYVNKHAFHT	1	1	1	0	N	GGSLYVNKHAFHTPA
YVNKHAFHTP	0	0	1	0	N	GGSLYVNKHAFHTPA
VNKHAFHTPA	0	0	1	0	N	GGSLYVNKHAFHTPA
SHAAVDALCE	1	1	0	0	N	VYTACSHAAVDALCEKA
HAAVDALCEK	1	1	0	0	Y	VYTACSHAAVDALCEKA
AAVDALCEKA	1	1	0	0	N	VYTACSHAAVDALCEKA
YVKPGGTSSG	1	1	0	0	N	YVKPGGTSSGDATTAYANSVFNI
VKPGGTSSGD	1	1	0	0	N	YVKPGGTSSGDATTAYANSVFNI
KPGGTSSGDA	1	1	0	0	N	YVKPGGTSSGDATTAYANSVFNI
PGGTSSGDAT	1	1	0	0	N	YVKPGGTSSGDATTAYANSVFNI
GGTSSGDATT	1	1	0	0	N	YVKPGGTSSGDATTAYANSVFNI
GTSSGDATTA	1	1	0	0	N	YVKPGGTSSGDATTAYANSVFNI
SGDATTAYAN	0	0	0	1	N	YVKPGGTSSGDATTAYANSVFNI
GDATTAYANS	0	0	0	1	N	YVKPGGTSSGDATTAYANSVFNI
DATTAYANSV	0	0	0	1	Y	YVKPGGTSSGDATTAYANSVFNI
ATTAYANSVF	0	0	0	1	Y	YVKPGGTSSGDATTAYANSVFNI
TTAYANSVFN	0	0	0	1	N	YVKPGGTSSGDATTAYANSVFNI
TAYANSVFNI	0	0	0	1	Y	YVKPGGTSSGDATTAYANSVFNI
ERFVSLAIDA	1	1	0	0	N	ERFVSLAIDAYPL
RFVSLAIDAY	1	1	0	0	Y	ERFVSLAIDAYPL
FVSLAIDAYP	1	1	0	0	N	ERFVSLAIDAYPL
VSLAIDAYPL	1	1	1	1	N	ERFVSLAIDAYPL
MMNVAKYTQL	1	1	0	0	Y	MMNVAKYTQLCQYLNT
MNVAKYTQLC	1	1	0	0	N	MMNVAKYTQLCQYLNT
NVAKYTQLCQ	1	1	0	0	N	MMNVAKYTQLCQYLNT
VAKYTQLCQY	1	1	0	0	Y	MMNVAKYTQLCQYLNT
AKYTQLCQYL	1	1	0	0	N	MMNVAKYTQLCQYLNT
KYTQLCQYLN	1	1	1	0	Y	MMNVAKYTQLCQYLNT
YTQLCQYLNT	1	1	0	0	N	MMNVAKYTQLCQYLNT
QGPPGTGKSH	1	1	0	0	N	QGPPGTGKSH
GDPAQLPAPR	1	1	0	0	N	GDPAQLPAPR
GAGSDKGVAP	0	0	1	0	N	GAGSDKGVAPGTAVLRQWLP
AGSDKGVAPG	0	0	1	0	N	GAGSDKGVAPGTAVLRQWLP
GSDKGVAPGT	0	0	1	0	N	GAGSDKGVAPGTAVLRQWLP
DAIMTRCLAV	1	0	0	1	N	DAIMTRCLAV
TQMNLKYAIS	1	1	0	0	N	TQMNLKYAISAKNRARTVAGVSI
QMNLKYAISA	1	1	0	0	Y	TQMNLKYAISAKNRARTVAGVSI
MNLKYAISAK	1	1	0	0	N	TQMNLKYAISAKNRARTVAGVSI
NLKYAISAKN	1	1	0	0	N	TQMNLKYAISAKNRARTVAGVSI
LKYAISAKNR	1	1	0	0	N	TQMNLKYAISAKNRARTVAGVSI
KYAISAKNRA	1	1	0	0	N	TQMNLKYAISAKNRARTVAGVSI
YAISAKNRAR	1	1	0	0	Y	TQMNLKYAISAKNRARTVAGVSI
AISAKNRART	1	1	0	0	N	TQMNLKYAISAKNRARTVAGVSI
ISAKNRARTV	1	1	0	0	N	TQMNLKYAISAKNRARTVAGVSI
SAKNRARTVA	1	1	0	0	N	TQMNLKYAISAKNRARTVAGVSI
AKNRARTVAG	1	1	0	0	N	TQMNLKYAISAKNRARTVAGVSI
KNRARTVAGV	1	1	0	0	N	TQMNLKYAISAKNRARTVAGVSI
NRARTVAGVS	1	1	0	0	N	TQMNLKYAISAKNRARTVAGVSI
RARTVAGVSI	1	1	0	0	Y	TQMNLKYAISAKNRARTVAGVSI
RFYRLANECA	1	1	0	0	N	RFYRLANECAQVLSE
FYRLANECAQ	1	1	0	0	N	RFYRLANECAQVLSE
YRLANECAQV	1	1	0	0	Y	RFYRLANECAQVLSE
RLANECAQVL	1	1	0	0	N	RFYRLANECAQVLSE
LANECAQVLS	1	1	0	0	N	RFYRLANECAQVLSE
ANECAQVLSE	1	1	0	0	N	RFYRLANECAQVLSE
PRWYFYYLGT	1	1	0	0	N	PRWYFYYLGTGP
RWYFYYLGTG	1	1	0	0	N	PRWYFYYLGTGP
WYFYYLGTGP	1	1	0	0	N	PRWYFYYLGTGP
FQTVKPGNFN	1	1	0	0	N	FQTVKPGNFN
IFVDGVPFVV	1	1	0	0	Y	FGPLVRKIFVDGVPFVVS
FVDGVPFVVS	1	1	0	0	Y	FGPLVRKIFVDGVPFVVS
LCCKCCYDHV	1	1	0	0	N	LCCKCCYDHV
VIDLLLDDFV	0	1	0	0	Y	VIDLLLDDFV
TVSALVYDNK	0	1	0	0	N	TVSALVYDNKL
VSALVYDNKL	0	1	0	0	N	TVSALVYDNKL
WYDFVENPDI	1	1	0	0	N	WYDFVENPDI
KHFSMMILSDD	1	1	1	1	N	KHFSMMILSDD
GPHEFCSQHTM	1	1	1	1	N	GPHEFCSQHTM
YLPYPDPSRIL	0	1	1	0	Y	YLPYPDPSRIL
NVNRFNVAITR	1	1	1	0	Y	NVNRFNVAITRAK
VNRFNVAITRA	1	1	1	0	N	NVNRFNVAITRAK
NRFNVAITRAK	1	1	1	1	N	NVNRFNVAITRAK
LMGWDYPKCDR	1	1	1	1	N	LMGWDYPKCDRAMPNM
MGWDYPKCDRA	1	1	1	1	N	LMGWDYPKCDRAMPNM
GWDYPKCDRAM	1	1	0	1	N	LMGWDYPKCDRAMPNM
WDYPKCDRAMP	1	1	0	1	N	LMGWDYPKCDRAMPNM
DYPKCDRAMPN	1	1	0	0	N	LMGWDYPKCDRAMPNM
CITRCNLGGAV	1	1	0	0	N	CITRCNLGGAVC
ITRCNLGGAVC	1	1	0	0	N	CITRCNLGGAVC
VGVLTLDNQDL	1	1	1	1	N	VGVLTLDNQDLNG
GVLTLDNQDLN	1	0	1	1	N	VGVLTLDNQDLNG
VLTLDNQDLNG	1	0	1	1	N	VGVLTLDNQDLNG
KAVFISPYNSQ	1	0	1	1	N	KAVFISPYNSQN
AVFISPYNSQN	1	1	1	1	N	KAVFISPYNSQN
KLALGGSVAIK	1	0	0	0	N	KLALGGSVAIKITE
LALGGSVAIKI	1	0	0	0	N	KLALGGSVAIKITE
ALGGSVAIKIT	1	0	0	0	N	KLALGGSVAIKITE
LGGSVAIKITE	1	1	0	0	N	KLALGGSVAIKITE
LYYQNNVFMSE	1	1	0	0	N	LYYQNNVFMSE
GGSLYVNKHAF	1	1	1	0	N	GGSLYVNKHAFHTPA
GSLYVNKHAFH	1	1	1	0	N	GGSLYVNKHAFHTPA
SLYVNKHAFHT	1	1	1	0	N	GGSLYVNKHAFHTPA
LYVNKHAFHTP	0	0	1	0	N	GGSLYVNKHAFHTPA
YVNKHAFHTPA	0	0	1	0	Y	GGSLYVNKHAFHTPA
SHAAVDALCEK	1	1	0	0	N	VYTACSHAAVDALCEKA
HAAVDALCEKA	1	1	0	0	N	VYTACSHAAVDALCEKA
YVKPGGTSSGD	1	1	0	0	N	YVKPGGTSSGDATTAYANSVFNI
VKPGGTSSGDA	1	1	0	0	N	YVKPGGTSSGDATTAYANSVFNI
KPGGTSSGDAT	1	1	0	0	N	YVKPGGTSSGDATTAYANSVFNI
PGGTSSGDATT	1	1	0	0	N	YVKPGGTSSGDATTAYANSVFNI
GGTSSGDATTA	1	1	0	0	N	YVKPGGTSSGDATTAYANSVFNI
SGDATTAYANS	0	0	0	1	N	YVKPGGTSSGDATTAYANSVFNI
GDATTAYANSV	0	0	0	1	N	YVKPGGTSSGDATTAYANSVFNI
DATTAYANSVF	0	0	0	1	Y	YVKPGGTSSGDATTAYANSVFNI
ATTAYANSVFN	0	0	0	1	N	YVKPGGTSSGDATTAYANSVFNI
TTAYANSVFNI	0	0	0	1	Y	YVKPGGTSSGDATTAYANSVFNI
ERFVSLAIDAY	1	1	0	0	Y	ERFVSLAIDAYPL
RFVSLAIDAYP	1	1	0	0	N	ERFVSLAIDAYPL
FVSLAIDAYPL	1	1	0	0	N	ERFVSLAIDAYPL
MMNVAKYTQLC	1	1	0	0	N	MMNVAKYTQLCQYLNT
MNVAKYTQLCQ	1	1	0	0	N	MMNVAKYTQLCQYLNT
NVAKYTQLCQY	1	1	0	0	Y	MMNVAKYTQLCQYLNT
VAKYTQLCQYL	1	1	0	0	Y	MMNVAKYTQLCQYLNT
AKYTQLCQYLN	1	1	0	0	N	MMNVAKYTQLCQYLNT
KYTQLCQYLNT	1	1	0	0	N	MMNVAKYTQLCQYLNT
GAGSDKGVAPG	0	0	1	0	N	GAGSDKGVAPGTAVLRQWLP
AGSDKGVAPGT	0	0	1	0	N	GAGSDKGVAPGTAVLRQWLP
TQMNLKYAISA	1	1	0	0	N	TQMNLKYAISAKNRARTVAGVSI
QMNLKYAISAK	1	1	0	0	Y	TQMNLKYAISAKNRARTVAGVSI
MNLKYAISAKN	1	1	0	0	N	TQMNLKYAISAKNRARTVAGVSI
NLKYAISAKNR	1	1	0	0	N	TQMNLKYAISAKNRARTVAGVSI
LKYAISAKNRA	1	1	0	0	N	TQMNLKYAISAKNRARTVAGVSI
KYAISAKNRAR	1	1	0	0	Y	TQMNLKYAISAKNRARTVAGVSI
YAISAKNRART	1	1	0	0	N	TQMNLKYAISAKNRARTVAGVSI
AISAKNRARTV	1	1	0	0	N	TQMNLKYAISAKNRARTVAGVSI
ISAKNRARTVA	1	1	0	0	N	TQMNLKYAISAKNRARTVAGVSI
SAKNRARTVAG	1	1	0	0	N	TQMNLKYAISAKNRARTVAGVSI
AKNRARTVAGV	1	1	0	0	N	TQMNLKYAISAKNRARTVAGVSI
KNRARTVAGVS	1	1	0	0	N	TQMNLKYAISAKNRARTVAGVSI
NRARTVAGVSI	1	1	0	0	N	TQMNLKYAISAKNRARTVAGVSI
RFYRLANECAQ	1	1	0	0	N	RFYRLANECAQVLSE
FYRLANECAQV	1	1	0	0	N	RFYRLANECAQVLSE
YRLANECAQVL	1	1	0	0	Y	RFYRLANECAQVLSE
RLANECAQVLS	1	1	0	0	N	RFYRLANECAQVLSE
LANECAQVLSE	1	1	0	0	N	RFYRLANECAQVLSE
PRWYFYYLGTG	1	1	0	0	N	PRWYFYYLGTGP
RWYFYYLGTGP	1	1	0	0	N	PRWYFYYLGTGP
IFVDGVPFVVS	1	1	0	0	N	FGPLVRKIFVDGVPFVVS
TVSALVYDNKL	0	1	0	0	N	TVSALVYDNKL
NVNRFNVAITRA	1	1	1	0	N	NVNRFNVAITRAK
VNRFNVAITRAK	1	1	1	0	N	NVNRFNVAITRAK
LMGWDYPKCDRA	1	1	1	1	N	LMGWDYPKCDRAMPNM
MGWDYPKCDRAM	1	1	0	1	N	LMGWDYPKCDRAMPNM
GWDYPKCDRAMP	1	1	0	1	N	LMGWDYPKCDRAMPNM
WDYPKCDRAMPN	1	1	0	0	N	LMGWDYPKCDRAMPNM
CITRCNLGGAVC	1	1	0	0	N	CITRCNLGGAVC
VGVLTLDNQDLN	1	0	1	1	N	VGVLTLDNQDLNG
GVLTLDNQDLNG	1	0	1	1	N	VGVLTLDNQDLNG
KAVFISPYNSQN	1	0	1	1	N	KAVFISPYNSQN
KLALGGSVAIKI	1	0	0	0	N	KLALGGSVAIKITE
LALGGSVAIKIT	1	0	0	0	N	KLALGGSVAIKITE
ALGGSVAIKITE	1	0	0	0	N	KLALGGSVAIKITE
GGSLYVNKHAFH	1	1	1	0	N	GGSLYVNKHAFHTPA
GSLYVNKHAFHT	1	1	1	0	N	GGSLYVNKHAFHTPA
SLYVNKHAFHTP	0	0	1	0	N	GGSLYVNKHAFHTPA
LYVNKHAFHTPA	0	0	1	0	N	GGSLYVNKHAFHTPA
SHAAVDALCEKA	1	1	0	0	N	VYTACSHAAVDALCEKA
YVKPGGTSSGDA	1	1	0	0	N	YVKPGGTSSGDATTAYANSVFNI
VKPGGTSSGDAT	1	1	0	0	N	YVKPGGTSSGDATTAYANSVFNI
KPGGTSSGDATT	1	1	0	0	N	YVKPGGTSSGDATTAYANSVFNI
PGGTSSGDATTA	1	1	0	0	N	YVKPGGTSSGDATTAYANSVFNI
SGDATTAYANSV	0	0	0	1	N	YVKPGGTSSGDATTAYANSVFNI
GDATTAYANSVF	0	0	0	1	Y	YVKPGGTSSGDATTAYANSVFNI
DATTAYANSVFN	0	0	0	1	N	YVKPGGTSSGDATTAYANSVFNI
ATTAYANSVFNI	0	0	0	1	Y	YVKPGGTSSGDATTAYANSVFNI
ERFVSLAIDAYP	1	1	0	0	N	ERFVSLAIDAYPL
RFVSLAIDAYPL	1	1	0	0	Y	ERFVSLAIDAYPL
MMNVAKYTQLCQ	1	1	0	0	N	MMNVAKYTQLCQYLNT
MNVAKYTQLCQY	1	1	0	0	Y	MMNVAKYTQLCQYLNT
NVAKYTQLCQYL	1	1	0	0	N	MMNVAKYTQLCQYLNT
VAKYTQLCQYLN	1	1	0	0	N	MMNVAKYTQLCQYLNT
AKYTQLCQYLNT	1	1	0	0	N	MMNVAKYTQLCQYLNT
GAGSDKGVAPGT	0	0	1	0	N	GAGSDKGVAPGTAVLRQWLP
TQMNLKYAISAK	1	1	0	0	Y	TQMNLKYAISAKNRARTVAGVSI
QMNLKYAISAKN	1	1	0	0	N	TQMNLKYAISAKNRARTVAGVSI
MNLKYAISAKNR	1	1	0	0	N	TQMNLKYAISAKNRARTVAGVSI
NLKYAISAKNRA	1	1	0	0	N	TQMNLKYAISAKNRARTVAGVSI
LKYAISAKNRAR	1	1	0	0	N	TQMNLKYAISAKNRARTVAGVSI
KYAISAKNRART	1	1	0	0	N	TQMNLKYAISAKNRARTVAGVSI
YAISAKNRARTV	1	1	0	0	N	TQMNLKYAISAKNRARTVAGVSI
AISAKNRARTVA	1	1	0	0	N	TQMNLKYAISAKNRARTVAGVSI
ISAKNRARTVAG	1	1	0	0	N	TQMNLKYAISAKNRARTVAGVSI
SAKNRARTVAGV	1	1	0	0	N	TQMNLKYAISAKNRARTVAGVSI
AKNRARTVAGVS	1	1	0	0	N	TQMNLKYAISAKNRARTVAGVSI
KNRARTVAGVSI	1	1	0	0	N	TQMNLKYAISAKNRARTVAGVSI
RFYRLANECAQV	1	1	0	0	N	RFYRLANECAQVLSE
FYRLANECAQVL	1	1	0	0	N	RFYRLANECAQVLSE
YRLANECAQVLS	1	1	0	0	N	RFYRLANECAQVLSE
RLANECAQVLSE	1	1	0	0	N	RFYRLANECAQVLSE
PRWYFYYLGTGP	1	1	0	0	N	PRWYFYYLGTGP

## Sheet: Supplementary Table S4
# Supplementary Table S4: Prediction of validated SARS-CoV peptides from IEDB. Peptide = amino acid sequence of peptide; Validated allele(s) = experimentally validated HLA types shown to present the corresponding peptide which are also predicted to bind the same alleles in our analysis (full bold underline indicates 4-digit HLA match, while partial under underline indicates major allele match); O…
Peptide	Validated allele(s)	Other allele(s)	Predicted allele(s)
ALNTLVKQL	A*02:01	NA	A*02:02, A*02:03
GETALALLLL	B*40:01, B*40:02, B*44:02, B*44:03	A*02:01, A*02:07, B*18:01, B*45:01, B*46:01	A*68:02, B*13:01, B*40:01, B*40:02, B*41:01, B*41:02, B*44:02, B*44:03, B*44:10, B*47:01, B*47:03
GLMWLSYFV	A*02:01, A*02:02, A*02:03, A*02:06, A*68:02	A*01:01, A*03:01, A*11:01, A*24:02, A*26:01, A*31:01, A*69:01, B*07:02, B*08:01, B*15:01, B*27:05, B*40:01, B*58:01	A*02:01, A*02:02, A*02:03, A*02:05, A*02:06, A*02:07, A*32:01, A*68:02
HLRMAGHSL	NA	NA	A*02:03, A*30:01, B*07:02, B*07:04, B*07:05, B*08:01, B*15:01, B*15:02, B*15:03, B*15:07, B*15:25, B*15:27, B*15:32, B*39:10, B*42:01, B*42:02, B*81:01, C*12:03, C*14:02, C*14:03, C*16:01
MEVTPSGTWL	B*40:01	NA	B*40:01, B*40:02, B*41:01, B*44:02, B*44:03
NLNESLIDL	A*02:01	NA	A*02:01, A*02:02, A*02:03, A*02:05, A*02:06
QFKDNVILL	A*24:02	A*01:01, A*23:01, A*26:01, A*29:02, A*30:02	A*24:03, C*07:02, C*14:02, C*14:03
RLNQLESKV	A*02:01	NA	A*02:02, A*02:03
SIVAYTMSL	A*02:01, A*02:02, A*02:03, A*02:06, A*68:02	NA	A*02:01, A*02:02, A*02:03, A*02:05, A*02:06, A*26:02, A*32:01, A*68:02, B*15:01, B*15:03, B*15:05, B*15:07, B*15:17, B*15:25, B*15:32, B*39:10, B*42:01, B*67:01, C*03:02, C*03:03, C*03:04, C*12:02, C*12:03, C*14:02, C*14:03, C*16:01
VLNDILSRL	A*02:01	NA	A*02:01, A*02:02, A*02:03, A*02:05, A*02:06, C*02:02, C*02:10, C*12:02, C*12:03, C*16:01, C*17:01

## Sheet: Supplementary Table S5
# Supplementary Table S5: Coronavirus taxonomy and sequence accession numbers for conserved coronavirus proteins. Name = coronavirus name used for sequence alignments (note that * indicates a known human coronavirus); Genus = Taxonomic classification as alpha- or betacoronavirus; Subgenus = further taxonomic classification at sub-genus level; Taxonomy ID = NCBI taxonomy ID accession for each viru…
Name	Genus	Subgenus	Taxonomy ID	ORF1ab	Spike	Envelope	Membrane	Nucleocapsid
SARS-CoV-2*	Betacoronavirus	Sarbecovirus	NCBI:txid2697049	YP_009724389.1	YP_009724390.1	YP_009724392.1	YP_009724393.1	YP_009724397.2
SARS-CoV*	Betacoronavirus	Sarbecovirus	NCBI:txid694009	NP_828849.2	NP_828851.1	NP_828854.1	NP_828855.1	NP_828858.1
OC43*	Betacoronavirus	Embecovirus	NCBI:txid31631	YP_009555238.1	YP_009555241.1	YP_009555243.1	YP_009555244.1	YP_009555245.1
Bovine-CoV	Betacoronavirus	Embecovirus	NCBI:txid11128	NP_150073.2	NP_150077.1	NP_150081.1	NP_150082.1	NP_150083.1
HKU24	Betacoronavirus	Embecovirus	NCBI:txid2501960	YP_009113022.1	YP_009113025.1	YP_009113028.1	YP_009113029.1	YP_009113031.1
HKU1*	Betacoronavirus	Embecovirus	NCBI:txid290028	YP_173236.1	YP_173238.1	YP_173240.1	YP_173241.1	YP_173242.1
MHV	Betacoronavirus	Embecovirus	NCBI:txid11138	AAU06353.1	AAU06356.1	AAU06359.1	AAU06360.1	NP_045302.1
Rat-CoV	Betacoronavirus	Embecovirus	NCBI:txid31632	YP_003029844.1	YP_003029848.1	YP_003029850.1	YP_003029851.1	YP_003029852.1
Bat-BCoV	Betacoronavirus	Hibecovirus	NCBI:txid2501961	YP_009072438.1	YP_009072440.1	YP_009072442.1	YP_009072443.1	YP_009072446.1
Hedgehog-CoV	Betacoronavirus	Merbecovirus	NCBI:txid1965093	YP_009513008.1	YP_009513010.1	YP_009513016.1	YP_009513017.1	YP_009513018.1
MERS-CoV*	Betacoronavirus	Merbecovirus	NCBI:txid1335626	YP_009047202.1	YP_009047204.1	YP_009047209.1	YP_009047210.1	YP_009047211.1
HKU4	Betacoronavirus	Merbecovirus	NCBI:txid694007	YP_001039952.1	YP_001039953.1	YP_001039958.1	YP_001039959.1	YP_001039960.1
HKU5	Betacoronavirus	Merbecovirus	NCBI:txid694008	YP_001039961.1	YP_001039962.1	YP_001039967.1	YP_001039968.1	YP_001039969.1
GCCDC1	Betacoronavirus	Nobecovirus	NCBI:txid2501962	YP_009273004.1	YP_009273005.1	YP_009273007.1	YP_009273008.1	YP_009273009.1
HKU9	Betacoronavirus	Nobecovirus	NCBI:txid694006	YP_001039970.1	YP_001039971.1	YP_001039973.1	YP_001039974.1	YP_001039975.1
HKU14	Betacoronavirus	Unclassified	NCBI:txid1160968	YP_005454239.1	YP_005454245.1	YP_005454247.1	YP_005454248.1	YP_005454249.1
CDPHE15	Alphacoronavirus	Colacovirus	NCBI:txid1913643	YP_008439200.1	YP_008439202.1	YP_008439204.1	YP_008439205.1	YP_008439206.1
HKU10	Alphacoronavirus	Decacovirus	NCBI:txid1244203	YP_006908641.2	YP_006908642.1	YP_006908644.1	YP_006908645.1	YP_006908646.1
BtRf-AlphaCoV	Alphacoronavirus	Decacovirus	NCBI:txid2501926	YP_009199789.1	YP_009199790.1	YP_009199792.1	YP_009199793.1	YP_009199794.1
229E*	Alphacoronavirus	Duvinacovirus	NCBI:txid11137	ARU07599.1	ARU07601.1	ARU07603.1	ARU07604.1	ARU07605.1
LuchengRn-CoV	Alphacoronavirus	Luchacovirus	NCBI:txid1508224	YP_009336483.1	YP_009336484.1	YP_009336485.1	YP_009336486.1	YP_009336487.1
Ferret-CoV	Alphacoronavirus	Minacovirus	NCBI:txid1264898	YP_009256195.1	YP_009256197.1	YP_009256199.1	YP_009256200.1	YP_009256201.1
Mink-CoV	Alphacoronavirus	Minacovirus	NCBI:txid1913642	YP_009019180.1	YP_009019182.1	YP_009019184.1	YP_009019185.1	YP_009019186.1
Bat-CoV-1A	Alphacoronavirus	Minunacovirus	NCBI:txid694000	YP_001718603.1	YP_001718605.1	YP_001718607.1	YP_001718608.1	YP_001718609.1
HKU8	Alphacoronavirus	Minunacovirus	NCBI:txid694001	YP_001718610.1	YP_001718612.1	YP_001718614.1	YP_001718615.1	YP_001718616.1
BtMr-AlphaCoV	Alphacoronavirus	Myotacovirus	NCBI:txid2501927	YP_009199608.1	YP_009199609.1	YP_009199611.1	YP_009199612.1	YP_009199613.1
BtNv-AlphaCoV	Alphacoronavirus	Nyctacovirus	NCBI:txid2501928	YP_009201729.1	YP_009201730.1	YP_009201732.1	YP_009201733.1	YP_009201734.1
Porcine-EDV	Alphacoronavirus	Pedacovirus	NCBI:txid28295	NP_598309.2	NP_598310.1	NP_598312.1	NP_598313.1	NP_598314.1
BtCoV512	Alphacoronavirus	Pedacovirus	NCBI:txid693999	YP_001351683.1	YP_001351684.1	YP_001351686.1	YP_001351687.1	YP_001351688.1
HKU2	Alphacoronavirus	Rhinacovirus	NCBI:txid693998	YP_001552234.1	YP_001552236.1	YP_001552238.1	YP_001552239.1	YP_001552240.1
NL63*	Alphacoronavirus	Setracovirus	NCBI:txid277944	YP_003766.2	YP_003767.1	YP_003769.1	YP_003770.1	YP_003771.1
NL63-related	Alphacoronavirus	Setracovirus	NCBI:txid2501929	YP_009328933.1	YP_009328935.1	YP_009328937.1	YP_009328938.1	YP_009328939.1
FCoV	Alphacoronavirus	Tegacovirus	NCBI:txid12663	YP_004070193.2	YP_004070194.1	YP_004070197.1	YP_004070198.1	YP_004070199.1
TGE	Alphacoronavirus	Tegacovirus	NCBI:txid11149	NP_058422.1	NP_058424.1	NP_058426.1	NP_058427.2	NP_058428.1

## Sheet: Supplementary Table S6
# Supplementary Table S6: List of 145 HLA alleles used for binding affinity predictions. Allele = 4-digit HLA-A, -B, and -C code strings for each HLA allele used in paper; NetMHCpan = Y (yes) or N (no) value for whether or not the allele was used for NetMHCpan binding affinity predictions; MHCflurry = Y (yes) or N (no) value for whether or not the allele was used for MHCflurry binding affinity pr…
Allele	NetMHCpan	MHCflurry
HLA-B46:01	Y	Y
HLA-B52:01	Y	N
HLA-C01:02	Y	N
HLA-B14:03	Y	N
HLA-B27:03	Y	Y
HLA-B82:01	Y	N
HLA-C04:01	Y	Y
HLA-B58:02	Y	N
HLA-B15:10	Y	N
HLA-B51:08	Y	N
HLA-B14:01	Y	N
HLA-B14:02	Y	Y
HLA-A25:01	Y	Y
HLA-B35:03	Y	Y
HLA-B44:05	Y	N
HLA-B44:10	Y	N
HLA-B27:04	Y	Y
HLA-B78:01	Y	N
HLA-B27:02	Y	Y
HLA-C07:01	Y	N
HLA-A26:03	Y	Y
HLA-B81:01	Y	N
HLA-C06:02	Y	Y
HLA-A02:07	Y	Y
HLA-B35:02	Y	N
HLA-B59:01	Y	N
HLA-B18:03	Y	N
HLA-B49:01	Y	N
HLA-B15:18	Y	N
HLA-B55:01	Y	N
HLA-A66:01	Y	Y
HLA-A74:01	Y	N
HLA-B42:02	Y	N
HLA-B18:01	Y	Y
HLA-B50:01	Y	N
HLA-B40:06	Y	N
HLA-B57:04	Y	N
HLA-A01:02	Y	N
HLA-B45:01	Y	Y
HLA-B35:08	Y	N
HLA-B56:01	Y	N
HLA-B44:02	Y	Y
HLA-B44:03	Y	Y
HLA-B54:01	Y	Y
HLA-A01:01	Y	Y
HLA-B41:01	Y	N
HLA-B53:01	Y	Y
HLA-B40:01	Y	Y
HLA-B67:01	Y	N
HLA-A80:01	Y	Y
HLA-B55:02	Y	N
HLA-A36:01	Y	N
HLA-B57:01	Y	Y
HLA-B51:07	Y	N
HLA-C07:04	Y	N
HLA-C18:01	Y	N
HLA-C04:03	Y	N
HLA-B48:01	Y	Y
HLA-C08:02	Y	Y
HLA-B37:01	Y	Y
HLA-B40:12	Y	N
HLA-B48:03	Y	N
HLA-B13:02	Y	N
HLA-B51:01	Y	Y
HLA-B38:02	Y	N
HLA-B38:01	Y	Y
HLA-B51:02	Y	N
HLA-C17:01	Y	N
HLA-B47:01	Y	N
HLA-C08:04	Y	N
HLA-C08:01	Y	N
HLA-C08:03	Y	N
HLA-A26:01	Y	Y
HLA-B15:08	Y	N
HLA-B15:11	Y	N
HLA-C07:02	Y	Y
HLA-C15:05	Y	N
HLA-B47:03	Y	N
HLA-B57:02	Y	N
HLA-B13:01	Y	N
HLA-A30:04	Y	N
HLA-C02:02	Y	N
HLA-C02:10	Y	N
HLA-B07:04	Y	N
HLA-B07:02	Y	Y
HLA-B39:10	Y	N
HLA-B07:05	Y	N
HLA-B40:02	Y	Y
HLA-B35:01	Y	Y
HLA-B35:05	Y	N
HLA-A03:02	Y	N
HLA-C05:01	Y	Y
HLA-A66:02	Y	Y
HLA-A34:01	Y	N
HLA-C15:02	Y	Y
HLA-A33:01	Y	Y
HLA-B57:03	Y	N
HLA-C12:02	Y	N
HLA-B42:01	Y	Y
HLA-B15:02	Y	Y
HLA-B41:02	Y	N
HLA-B58:01	Y	Y
HLA-A29:01	Y	N
HLA-A29:02	Y	Y
HLA-B39:06	Y	Y
HLA-B39:01	Y	Y
HLA-A24:07	Y	N
HLA-A32:01	Y	Y
HLA-A24:02	Y	Y
HLA-A33:03	Y	N
HLA-A34:02	Y	N
HLA-A23:01	Y	Y
HLA-B27:05	Y	Y
HLA-A26:02	Y	Y
HLA-A30:02	Y	Y
HLA-A03:01	Y	Y
HLA-B15:16	Y	N
HLA-C03:03	Y	Y
HLA-C03:04	Y	N
HLA-B15:27	Y	N
HLA-A31:01	Y	Y
HLA-C03:02	Y	N
HLA-B15:05	Y	N
HLA-A11:01	Y	Y
HLA-A11:02	Y	N
HLA-A30:01	Y	Y
HLA-B15:07	Y	N
HLA-C16:01	Y	N
HLA-C14:02	Y	Y
HLA-C14:03	Y	N
HLA-B15:01	Y	Y
HLA-B15:32	Y	N
HLA-A68:02	Y	Y
HLA-A68:01	Y	Y
HLA-B15:17	Y	Y
HLA-B08:01	Y	Y
HLA-A02:01	Y	Y
HLA-B15:25	Y	N
HLA-A24:03	Y	Y
HLA-A02:05	Y	Y
HLA-C12:03	Y	Y
HLA-A02:06	Y	Y
HLA-A02:03	Y	Y
HLA-A02:02	Y	Y
HLA-B15:03	Y	Y

## Sheet: Supplementary Table S7
# Supplementary Table S7: List of SARS-CoV peptides and their predicted binding affinity across 145 HLA alleles. Peptide = amino acid sequence of peptide; Allele = 4-digit HLA-A, -B, and -C code strings for each HLA allele used in paper; Binding_affinity = netMHCpan v4.0 predicted binding affinity for corresponding HLA/peptide pair
Peptide	Allele	Binding_affinity
RTFKVSIW	HLA-A32:01	383.729
RTRSMWSF	HLA-A32:01	287.845
KLMGHFAW	HLA-A32:01	99.5443
IMRTFKVSI	HLA-A32:01	173.962
VTFFIYNKI	HLA-A32:01	127.63
LMNVLTLVY	HLA-A32:01	393.258
MMSAPPAQY	HLA-A32:01	305.802
KLMVVIPDY	HLA-A32:01	130.662
ISAMVRMYI	HLA-A32:01	345.527
NTWCIRCLW	HLA-A32:01	140.933
TAFGLVAEW	HLA-A32:01	192.255
ISMATNYDL	HLA-A32:01	373.513
MISAGFSLW	HLA-A32:01	66.4364
NVNRFNVAI	HLA-A32:01	490.389
KLVNKFLAL	HLA-A32:01	85.0712
SAFYILPSI	HLA-A32:01	62.3151
KLQFTSLEI	HLA-A32:01	43.9817
YLCFLAFLL	HLA-A32:01	346.321
ASLNGVTLI	HLA-A32:01	357.886
FLNRFTTTL	HLA-A32:01	230.325
KMNYQVNGY	HLA-A32:01	200.995
HSIGFDYVY	HLA-A32:01	367.639
MLFTMLRKL	HLA-A32:01	199.323
KSYELQTPF	HLA-A32:01	7.9552
NMLRIMASL	HLA-A32:01	297.564
LLFLMSFTV	HLA-A32:01	187.428
TQYNRYLAL	HLA-A32:01	248.208
YINVFAFPF	HLA-A32:01	84.3927
RTLLTKGTL	HLA-A32:01	280.631
STVFPPTSF	HLA-A32:01	181.928
NMVYMPASW	HLA-A32:01	132.434
KVFTTVDNI	HLA-A32:01	64.8035
KQFDTYNLW	HLA-A32:01	33.9827
AVNLLTNMF	HLA-A32:01	443.532
STQDLFLPF	HLA-A32:01	62.6144
MIAQYTSAL	HLA-A32:01	390.219
KLLEQWNLV	HLA-A32:01	127.004
RTIKVFTTV	HLA-A32:01	15.9679
IMQLFFSYF	HLA-A32:01	346.216
VTLAILTAL	HLA-A32:01	149.458
SSLPSYAAF	HLA-A32:01	148.496
KLVSSFLEM	HLA-A32:01	175.657
VVYCPRHVI	HLA-A32:01	320.903
VMFTPLVPF	HLA-A32:01	14.5082
YILFTRFFY	HLA-A32:01	493.322
TLMNVLTLV	HLA-A32:01	473.675
YIKWPWYIW	HLA-A32:01	161.516
LTNMFTPLI	HLA-A32:01	204.158
KFYGGWHNM	HLA-A32:01	205.744
SLSHRFYRL	HLA-A32:01	471.512
RVVFNGVSF	HLA-A32:01	33.4621
IVAGGIVAI	HLA-A32:01	193.499
GVYSVIYLY	HLA-A32:01	133.148
VMHANYIFW	HLA-A32:01	48.4596
KLLHKPIVW	HLA-A32:01	36.4118
RLQSLQTYV	HLA-A32:01	275.895
FISNSWLMW	HLA-A32:01	386.801
RTNVYLAVF	HLA-A32:01	16.3189
CQYLNTLTL	HLA-A32:01	276.543
KSHNIALIW	HLA-A32:01	44.005
QLFFSYFAV	HLA-A32:01	89.8624
VLLSVLQQL	HLA-A32:01	388.946
YIFFASFYY	HLA-A32:01	175.663
KVVSTTTNI	HLA-A32:01	88.7915
YVMHANYIF	HLA-A32:01	31.1127
RVFSAVGNI	HLA-A32:01	36.0203
RTAPHGHVM	HLA-A32:01	184.1
LIVNSVLLF	HLA-A32:01	453.578
GSVRVVTTF	HLA-A32:01	355.639
RIMTWLDMV	HLA-A32:01	64.284
MVTNNTFTL	HLA-A32:01	93.4863
KVAGFAKFL	HLA-A32:01	121.239
VVYRGTTTY	HLA-A32:01	99.7437
ILGTVSWNL	HLA-A32:01	244.13
AMSAFAMMF	HLA-A32:01	22.1861
VLLFLAFVV	HLA-A32:01	489.229
KAKKGAWNI	HLA-A32:01	386.354
HVVAFNTLL	HLA-A32:01	380.57
NTLLFLMSF	HLA-A32:01	276.17
RTILGSALL	HLA-A32:01	57.955
TQMNLKYAI	HLA-A32:01	179.62
LVFLFVAAI	HLA-A32:01	431.504
LLYDANYFL	HLA-A32:01	101.502
RTIKGTHHW	HLA-A32:01	23.2321
SQLGGLHLL	HLA-A32:01	400.22
NYMPYFFTL	HLA-A32:01	452.289
FVLAAVYRI	HLA-A32:01	236.08
IAIPTNFTI	HLA-A32:01	154.901
RAMPNMLRI	HLA-A32:01	36.4974
MLIIFWFSL	HLA-A32:01	155.92
VVNAANVYL	HLA-A32:01	432.266
RTATKAYNV	HLA-A32:01	151.55
WTLMNVLTL	HLA-A32:01	422.166
RGWIFGTTL	HLA-A32:01	323.57
IIMRLWLCW	HLA-A32:01	207.113
YLNSTNVTI	HLA-A32:01	218.151
KSAQCFKMF	HLA-A32:01	332.59
KTIGPDMFL	HLA-A32:01	132.331
RVCTNYMPY	HLA-A32:01	273.035
MVSLLSVLL	HLA-A32:01	187.118
FSYFAVHFI	HLA-A32:01	478.222
KLINIIIWF	HLA-A32:01	74.3016
STQWSLFFF	HLA-A32:01	100.771
KALNLGETF	HLA-A32:01	123.369
RIIPARARV	HLA-A32:01	429.897
KAYKIEELF	HLA-A32:01	55.9392
KLAKKFDTF	HLA-A32:01	46.5076
KMVSLLSVL	HLA-A32:01	39.2304
STVLSFCAF	HLA-A32:01	339.175
IVNSVLLFL	HLA-A32:01	440.953
GTYEGNSPF	HLA-A32:01	39.5877
KVTSAMQTM	HLA-A32:01	298.005
SILSPLYAF	HLA-A32:01	33.0426
FAMQMAYRF	HLA-A32:01	264.541
ILLIIMRTF	HLA-A32:01	343.942
IIFWFSLEL	HLA-A32:01	46.3002
LVQSTQWSL	HLA-A32:01	317.601
CTNYMPYFF	HLA-A32:01	108.808
KIEELFYSY	HLA-A32:01	237.045
RVWTLMNVL	HLA-A32:01	26.7771
VQMAPISAM	HLA-A32:01	404.513
KMKDLSPRW	HLA-A32:01	42.2617
SLYVNKHAF	HLA-A32:01	104.092
VTIAEILLI	HLA-A32:01	279.8
LTSHTVMPL	HLA-A32:01	286.878
KLWAQCVQL	HLA-A32:01	53.1013
AIFYLITPV	HLA-A32:01	88.175
TVASLINTL	HLA-A32:01	483.075
AMQTMLFTM	HLA-A32:01	73.7992
RQWLPTGTL	HLA-A32:01	81.378
LMSFTVLCL	HLA-A32:01	428.744
FVAAIFYLI	HLA-A32:01	292.663
KLMGHFAWW	HLA-A32:01	15.4635
KVQIGEYTF	HLA-A32:01	26.4511
SVLYNSASF	HLA-A32:01	81.7743
ALWEIQQVV	HLA-A32:01	357.29
KTLLSLREV	HLA-A32:01	464.876
KSVNITFEL	HLA-A32:01	28.6765
STSAFVETV	HLA-A32:01	272.604
SMWALIISV	HLA-A32:01	33.3847
VVTCLAYYF	HLA-A32:01	164.459
ILFTRFFYV	HLA-A32:01	135.732
IVNGVRRSF	HLA-A32:01	317.192
KMAFPSGKV	HLA-A32:01	441.087
KTLQPVSEL	HLA-A32:01	72.4542
SMMGFKMNY	HLA-A32:01	24.5454
WSMATYYLF	HLA-A32:01	29.0985
AMVRMYIFF	HLA-A32:01	283.763
LTYTGAIKL	HLA-A32:01	336.128
MSMTYGQQF	HLA-A32:01	92.9739
VSFLAHIQW	HLA-A32:01	172.148
ITIAYIICI	HLA-A32:01	323.406
IQLSSYSLF	HLA-A32:01	306.82
VTANVNALL	HLA-A32:01	425.611
SYYSLLMPI	HLA-A32:01	173.981
KLFIRQEEV	HLA-A32:01	309.44
RSVSPKLFI	HLA-A32:01	368.184
MMISAGFSL	HLA-A32:01	19.3345
VLYYQNNVF	HLA-A32:01	65.8752
VVAFNTLLF	HLA-A32:01	111.283
LVSDIDITF	HLA-A32:01	256.358
QYIKWPWYI	HLA-A32:01	273.846
RLYYDSMSY	HLA-A32:01	16.4813
TQWSLFFFL	HLA-A32:01	177.629
RLRAKHYVY	HLA-A32:01	127.512
AVIKTLQPV	HLA-A32:01	362.873
RMYIFFASF	HLA-A32:01	6.5934
YVNTFSSTF	HLA-A32:01	108.247
VLQKAAITI	HLA-A32:01	158.904
ALYYPSARI	HLA-A32:01	279.839
RLFARTRSM	HLA-A32:01	16.3297
YIIKLIFLW	HLA-A32:01	209.701
ETFKLSYGI	HLA-A32:01	494.615
VIGFLFLTW	HLA-A32:01	206.734
ALTCFSTQF	HLA-A32:01	385.281
TTLPVNVAF	HLA-A32:01	81.8522
KAYNVTQAF	HLA-A32:01	9.1894
VMVELVAEL	HLA-A32:01	308.915
RITGLYPTL	HLA-A32:01	54.647
TVMFLARGI	HLA-A32:01	289.783
CAMRPNFTI	HLA-A32:01	250.881
QINDMILSL	HLA-A32:01	430.851
SLLSVLLSM	HLA-A32:01	220.794
TTFTYASAL	HLA-A32:01	365.671
QLMCQPILL	HLA-A32:01	402.326
KVGGNYNYL	HLA-A32:01	499.682
WLSYFIASF	HLA-A32:01	276.089
KLNEEIAII	HLA-A32:01	139.249
KIILFLALI	HLA-A32:01	96.509
HSLSHFVNL	HLA-A32:01	359.01
KACPLIAAV	HLA-A32:01	480.167
KIADYNYKL	HLA-A32:01	33.6877
TVSCLPFTI	HLA-A32:01	175.731
YLYALVYFL	HLA-A32:01	93.0987
VMYMGTLSY	HLA-A32:01	21.5154
RSLKVPATV	HLA-A32:01	89.6623
RRVVFNGVSF	HLA-A32:01	360.771
VLMDGSIIQF	HLA-A32:01	386.228
RLFARTRSMW	HLA-A32:01	29.8246
VVFVLWAHGF	HLA-A32:01	291.257
MQLFFSYFAV	HLA-A32:01	266.437
RLRAKHYVYI	HLA-A32:01	415.527
KSAFYILPSI	HLA-A32:01	94.4675
ITQMNLKYAI	HLA-A32:01	330.173
FLYENAFLPF	HLA-A32:01	196.323
TTFTYASALW	HLA-A32:01	333.668
MMISAGFSLW	HLA-A32:01	31.221
VRMYIFFASF	HLA-A32:01	182.589
MVMFTPLVPF	HLA-A32:01	20.21
RLISMMGFKM	HLA-A32:01	419.793
RMYIFFASFY	HLA-A32:01	61.231
YMPYFFTLLL	HLA-A32:01	467.565
VVDYGARFYF	HLA-A32:01	113.157
KLLEQWNLVI	HLA-A32:01	94.7511
MVYMPASWVM	HLA-A32:01	226.899
KSHFAIGLAL	HLA-A32:01	178.927
MMVTNNTFTL	HLA-A32:01	291.08
RTFKVSIWNL	HLA-A32:01	47.3837
KLRSDVLLPL	HLA-A32:01	444.801
RIKASMPTTI	HLA-A32:01	451.829
RKIFVDGVPF	HLA-A32:01	183.605
ASWVMRIMTW	HLA-A32:01	120.573
KSAGFPFNKW	HLA-A32:01	139.376
RVLQKAAITI	HLA-A32:01	118.146
KMVSLLSVLL	HLA-A32:01	140.444
ISMMGFKMNY	HLA-A32:01	363.277
IMRTFKVSIW	HLA-A32:01	429.413
QTFFKLVNKF	HLA-A32:01	430.185
KSILSPLYAF	HLA-A32:01	39.0893
LTCFSTQFAF	HLA-A32:01	142.52
RLQSLENVAF	HLA-A32:01	118.525
KQLIKVTLVF	HLA-A32:01	80.723
AVMYMGTLSY	HLA-A32:01	241.132
YVMHANYIFW	HLA-A32:01	112.626
FDTYNLWNTF	HLA-A32:01	479.295
MWLSYFIASF	HLA-A32:01	236.477
RQWLPTGTLL	HLA-A32:01	436.959
VLCLTPVYSF	HLA-A32:01	368.117
RVCTNYMPYF	HLA-A32:01	190.582
LVYFLQSINF	HLA-A32:01	436.175
KLINIIIWFL	HLA-A32:01	249.452
LLWPVTLACF	HLA-A32:01	207.82
RTTNGDFLHF	HLA-A32:01	446.199
RQALLKTVQF	HLA-A32:01	326.624
RIIMRLWLCW	HLA-A32:01	169.53
LTAFGLVAEW	HLA-A32:01	483.88
VLAAVYRINW	HLA-A32:01	399.852
KMFDAYVNTF	HLA-A32:01	7.7227
VMFLARGIVF	HLA-A32:01	227.819
KLASHMYCSF	HLA-A32:01	52.3295
KQEILGTVSW	HLA-A32:01	303.771
MMFVKHKHAF	HLA-A32:01	126.595
MYIFFASFYY	HLA-A32:01	378.329
VMFTPLVPFW	HLA-A32:01	93.363
RRVWTLMNVL	HLA-A32:01	466.787
VTIDYTEISF	HLA-A32:01	480.245
YMGTLSYEQF	HLA-A32:01	495.767
IAMSAFAMMF	HLA-A32:01	212.826
KSASVYYSQL	HLA-A32:01	240.473
SSFKWDLTAF	HLA-A32:01	100.684
RTIKGTHHWLL	HLA-A32:01	409.888
LMGHFAWWTAF	HLA-A32:01	488.366
KPNTWCIRCLW	HLA-A32:01	428.341
MVMFTPLVPFW	HLA-A32:01	326.68
KMKDLSPRWYF	HLA-A32:01	110.113
VKMFDAYVNTF	HLA-A32:01	318.654
SVYYTSNPTTF	HLA-A32:01	469.654
YINVFAFPFTI	HLA-A32:01	335.888
RVCTNYMPYFF	HLA-A32:01	274.421
KTYERHSLSHF	HLA-A32:01	409.688
KVNSTLEQYVF	HLA-A32:01	474.255
RVWTLMNVLTL	HLA-A32:01	274.116
RMYIFFASFYY	HLA-A32:01	119.292
RAFGEYSHVVAF	HLA-A32:01	215.656
KQFDTYNLWNTF	HLA-A32:01	92.2844
RSEKSYELQTPF	HLA-A32:01	410.03
KVCEFQFCNDPF	HLA-A32:01	379.513
KLMGHFAWWTAF	HLA-A32:01	53.9141
VMYMGTLSYEQF	HLA-A32:01	483.514
RMYIFFASFYYV	HLA-A32:01	279.298
VLFSTVFPPTSF	HLA-A32:01	331.806
KLLEQWNLVIGF	HLA-A32:01	366.162
RLFARTRSMWSF	HLA-A32:01	28.4251
RLISMMGFKMNY	HLA-A32:01	265.26
FPFTIYSL	HLA-B56:01	160.58
VPFWITIA	HLA-B56:01	491.149
LPFKLTCA	HLA-B56:01	499.385
SPFVMMSA	HLA-B56:01	345.898
LPRVFSAV	HLA-B56:01	367.551
MPYFFTLL	HLA-B56:01	158.286
MPILTLTRA	HLA-B56:01	12.7081
VPFWITIAY	HLA-B56:01	362.818
TPHTVLQAV	HLA-B56:01	132.323
WPVTLACFV	HLA-B56:01	109.925
CPLIAAVIT	HLA-B56:01	352.784
MPLKAPKEI	HLA-B56:01	277.5
LPFKLTCAT	HLA-B56:01	23.4615
FVMMSAPPA	HLA-B56:01	183.736
FPNTYLEGS	HLA-B56:01	323.994
LPFFYYSDS	HLA-B56:01	255.262
VPATVSVSS	HLA-B56:01	171.703
FPLNSIIKT	HLA-B56:01	75.1457
YPQVNGLTS	HLA-B56:01	246.53
CPACHNSEV	HLA-B56:01	126.686
FAMGIIAMS	HLA-B56:01	451.746
LPVNVAFEL	HLA-B56:01	72.7567
TPLIQPIGA	HLA-B56:01	374.302
MPLGYVTHG	HLA-B56:01	228.884
APFLYLYAL	HLA-B56:01	328.023
LAATVRLQA	HLA-B56:01	499.039
LPKEITVAT	HLA-B56:01	49.4169
YPVASPNEC	HLA-B56:01	264.298
LPRVFSAVG	HLA-B56:01	209.511
LPSYAAFAT	HLA-B56:01	50.8136
FPLKLRGTA	HLA-B56:01	15.6372
SPRRARSVA	HLA-B56:01	313.182
TPVVQTIEV	HLA-B56:01	226.676
MAYITGGVV	HLA-B56:01	248.541
FAFPFTIYS	HLA-B56:01	394.152
VPANSTVLS	HLA-B56:01	434.629
VPVSIINNT	HLA-B56:01	374.196
SPFVMMSAP	HLA-B56:01	337.97
VPYCYDTNV	HLA-B56:01	272.772
LPLVSSQCV	HLA-B56:01	210.668
QPILLLDQA	HLA-B56:01	187.388
MPYFFTLLL	HLA-B56:01	15.2552
FPREGVFVS	HLA-B56:01	25.4005
CPFGEVFNA	HLA-B56:01	81.4221
VPLHGTILT	HLA-B56:01	488.493
LPNDDTLRV	HLA-B56:01	464.509
VPNQPYPNA	HLA-B56:01	353.002
MPASWVMRI	HLA-B56:01	39.3201
SPYNSQNAV	HLA-B56:01	117.731
IPFAMQMAY	HLA-B56:01	247.993
FPFTIYSLL	HLA-B56:01	33.102
LPFAMGIIA	HLA-B56:01	13.2404
LPLQLGFST	HLA-B56:01	57.8861
VPLNIIPLT	HLA-B56:01	460.262
HPLADNKFA	HLA-B56:01	439.229
TPTWRVYST	HLA-B56:01	455.506
LPTGVHAGT	HLA-B56:01	231.094
MPLSAPTLV	HLA-B56:01	31.4791
NPDILRVYA	HLA-B56:01	462.418
QPYRVVVLS	HLA-B56:01	265.849
YPSLETIQI	HLA-B56:01	325.153
LPFNDGVYF	HLA-B56:01	321.178
MPVCVETKA	HLA-B56:01	19.3498
FPPTSFGPL	HLA-B56:01	457.482
YPDKVFRSS	HLA-B56:01	214.001
FPRGQGVPI	HLA-B56:01	38.4176
VPHVGEIPV	HLA-B56:01	177.184
LAWPLIVTA	HLA-B56:01	325.407
YPKLQSSQA	HLA-B56:01	130.371
FPFTIYSLLL	HLA-B56:01	71.8897
LPGVFCGVDA	HLA-B56:01	414.105
FLPRVFSAVG	HLA-B56:01	473.706
VKPTVVVNAA	HLA-B56:01	225.29
LPTEVLTEEV	HLA-B56:01	373.828
WPLIVTALRA	HLA-B56:01	127.993
LCPFGEVFNA	HLA-B56:01	297.368
LVPHVGEIPV	HLA-B56:01	350.96
FPNTYLEGSV	HLA-B56:01	150.774
FPDLNGDVVA	HLA-B56:01	105.85
FAMGIIAMSA	HLA-B56:01	220
MPTTIAKNTV	HLA-B56:01	129.025
FLPFAMGIIA	HLA-B56:01	20.4677
LPSYAAFATA	HLA-B56:01	19.8445
YMPYFFTLLL	HLA-B56:01	132.005
YCPACHNSEV	HLA-B56:01	332.41
MTPRDLGACI	HLA-B56:01	468.087
LPFAMGIIAM	HLA-B56:01	67.7034
SPYNSQNAVA	HLA-B56:01	175.779
MPILTLTRAL	HLA-B56:01	67.964
CPFGEVFNAT	HLA-B56:01	104.655
YGPFVDRQTA	HLA-B56:01	89.1101
LPFNDGVYFA	HLA-B56:01	44.1959
YCPRHVICTS	HLA-B56:01	351.652
YTPHTVLQAV	HLA-B56:01	131.528
VPHVGEIPVA	HLA-B56:01	410.918
MPYFFTLLLQ	HLA-B56:01	289.006
WPVTLACFVL	HLA-B56:01	428.109
MPASWVMRIM	HLA-B56:01	128.336
FPLKLRGTAV	HLA-B56:01	37.2043
SPLYAFASEA	HLA-B56:01	69.5613
YQPYRVVVLS	HLA-B56:01	223.667
YPQVNGLTSI	HLA-B56:01	269.059
LPKEITVATS	HLA-B56:01	384.091
FTPLIQPIGA	HLA-B56:01	247.538
FPLNSIIKTI	HLA-B56:01	190.322
LPFKLTCATT	HLA-B56:01	94.4379
ISPYNSQNAV	HLA-B56:01	396.466
APFLYLYALV	HLA-B56:01	495.354
VPWDTIANYA	HLA-B56:01	130.573
YSPIFLIVAA	HLA-B56:01	21.1377
MPVCVETKAI	HLA-B56:01	62.2807
WPQIAQFAPS	HLA-B56:01	209.554
LMPVCVETKA	HLA-B56:01	375.23
FPPTSFGPLV	HLA-B56:01	274.3
VPFWITIAYI	HLA-B56:01	217.769
LTPVVQTIEV	HLA-B56:01	440.162
YPDKVFRSSV	HLA-B56:01	278.619
MPLGYVTHGL	HLA-B56:01	171.947
LPWNVVRIKI	HLA-B56:01	394.998
SPFVMMSAPPA	HLA-B56:01	277.629
MYTPHTVLQAV	HLA-B56:01	469.507
LPFNDGVYFAS	HLA-B56:01	486.794
LYSPIFLIVAA	HLA-B56:01	344.229
MPYFFTLLLQL	HLA-B56:01	431.126
YPNMFITREEA	HLA-B56:01	191.35
FISPYNSQNAV	HLA-B56:01	281.394
FYGPFVDRQTA	HLA-B56:01	320.522
SPLYAFASEAA	HLA-B56:01	478.248
MPILTLTRALTA	HLA-B56:01	101.257
LPFAMGIIAMSA	HLA-B56:01	110.632
VPLNIIPLTTAA	HLA-B56:01	346.966
LPIDKCSRIIPA	HLA-B56:01	303.82
LPFFSNVTWFHA	HLA-B56:01	209.212
YSFLPGVY	HLA-B15:07	413.192
KAVFISPY	HLA-B15:07	286.618
IQITISSF	HLA-B15:07	79.3281
LMTARTVY	HLA-B15:07	288.497
FQFCNDPF	HLA-B15:07	392.187
RLISMMGF	HLA-B15:07	306.004
MMVTNNTF	HLA-B15:07	249.325
LQAIASEF	HLA-B15:07	420.057
FLKKDAPY	HLA-B15:07	265.375
MYMGTLSY	HLA-B15:07	296.526
LLALHRSY	HLA-B15:07	352.502
FMRFRRAF	HLA-B15:07	242.934
MQLFFSYF	HLA-B15:07	286.956
IMMNVAKY	HLA-B15:07	339.689
RLQSLQTY	HLA-B15:07	434.808
YVRITGLY	HLA-B15:07	454.197
LMNVLTLVY	HLA-B15:07	22.617
VVIPDYNTY	HLA-B15:07	211.884
MMSAPPAQY	HLA-B15:07	32.7854
KLMVVIPDY	HLA-B15:07	177.727
VSFCYMHHM	HLA-B15:07	382.887
QVVDMSMTY	HLA-B15:07	156.3
KLVNKFLAL	HLA-B15:07	252.808
ILMTARTVY	HLA-B15:07	28.729
FLHFLPRVF	HLA-B15:07	53.08
FLNRFTTTL	HLA-B15:07	296.167
KMNYQVNGY	HLA-B15:07	88.3345
HSIGFDYVY	HLA-B15:07	250.624
KLVLSVNPY	HLA-B15:07	49.7081
KSYELQTPF	HLA-B15:07	32.8476
FLTENLLLY	HLA-B15:07	305.144
FVVSTGYHF	HLA-B15:07	86.8447
TQYNRYLAL	HLA-B15:07	114.313
FVNLKQLPF	HLA-B15:07	141.374
YINVFAFPF	HLA-B15:07	189.948
STVFPPTSF	HLA-B15:07	439.909
LQKAAITIL	HLA-B15:07	64.7327
STQDLFLPF	HLA-B15:07	98.2931
QTFSVLACY	HLA-B15:07	288.409
MIAQYTSAL	HLA-B15:07	122.158
LTNIFGTVY	HLA-B15:07	162.295
IMQLFFSYF	HLA-B15:07	160.197
SSLPSYAAF	HLA-B15:07	100.287
KLVSSFLEM	HLA-B15:07	73.9128
AMKYNYEPL	HLA-B15:07	376.658
LIISVTSNY	HLA-B15:07	43.2854
LQSADAQSF	HLA-B15:07	111.604
TIANYAKPF	HLA-B15:07	270.296
VMFTPLVPF	HLA-B15:07	16.8323
ATSRTLSYY	HLA-B15:07	257.284
AQFAPSASA	HLA-B15:07	428.48
AARVVRSIF	HLA-B15:07	284.151
LAYILFTRF	HLA-B15:07	198.019
YQCAMRPNF	HLA-B15:07	137.667
LLFLAFVVF	HLA-B15:07	352.022
LLNKHIDAY	HLA-B15:07	78.5832
IAMSAFAMM	HLA-B15:07	114.617
RVVFNGVSF	HLA-B15:07	102.653
YLASGGQPI	HLA-B15:07	439.6
TLLALHRSY	HLA-B15:07	133.947
VVYRAFDIY	HLA-B15:07	142.445
QLYLGGMSY	HLA-B15:07	54.6044
FSSTFNVPM	HLA-B15:07	486.394
RTNVYLAVF	HLA-B15:07	53.7498
CQYLNTLTL	HLA-B15:07	247.415
YLFDESGEF	HLA-B15:07	79.7826
TVAYFNMVY	HLA-B15:07	126.4
IVVTCLAYY	HLA-B15:07	364.061
YIFFASFYY	HLA-B15:07	365.217
CLNRVCTNY	HLA-B15:07	416.464
QLRVIGHSM	HLA-B15:07	226.747
LSFKELLVY	HLA-B15:07	69.6532
YVMHANYIF	HLA-B15:07	83.8521
RTAPHGHVM	HLA-B15:07	106.91
LIVNSVLLF	HLA-B15:07	86.5445
GSVRVVTTF	HLA-B15:07	279.985
TLQAIASEF	HLA-B15:07	310.604
YQVNGYPNM	HLA-B15:07	166.434
FAYANRNRF	HLA-B15:07	219.99
VLAAECTIF	HLA-B15:07	125.608
VVYRGTTTY	HLA-B15:07	35.6004
AMSAFAMMF	HLA-B15:07	48.5183
LVKNKCVNF	HLA-B15:07	316.753
YERHSLSHF	HLA-B15:07	430.171
TSAMQTMLF	HLA-B15:07	432.467
VQTIEVNSF	HLA-B15:07	443.907
TTAYANSVF	HLA-B15:07	188.296
IQYIDIGNY	HLA-B15:07	75.872
CLAYYFMRF	HLA-B15:07	452.926
AMRNAGIVG	HLA-B15:07	412.499
WVYKQFDTY	HLA-B15:07	89.2259
HLAKALNDF	HLA-B15:07	193.087
FISAARQGF	HLA-B15:07	287.867
NLHSSRLSF	HLA-B15:07	152.521
YSSANNCTF	HLA-B15:07	239.179
FSKQLQQSM	HLA-B15:07	366.035
AQKFNGLTV	HLA-B15:07	434.803
MQTMLFTML	HLA-B15:07	274.709
TQSRNLQEF	HLA-B15:07	323.43
LVAEWFLAY	HLA-B15:07	53.0662
KSAQCFKMF	HLA-B15:07	375.502
RISNCVADY	HLA-B15:07	247.38
RVCTNYMPY	HLA-B15:07	109.672
LVYAADPAM	HLA-B15:07	191.009
KLAKKFDTF	HLA-B15:07	123.104
KMVSLLSVL	HLA-B15:07	50.1559
STVLSFCAF	HLA-B15:07	51.6405
LAKDTTEAF	HLA-B15:07	177.065
AAKKNNLPF	HLA-B15:07	130.96
YNSASFSTF	HLA-B15:07	241.354
GLFCLLNRY	HLA-B15:07	497.976
YSRYRIGNY	HLA-B15:07	118.018
GTYEGNSPF	HLA-B15:07	55.0267
SLIYSTAAL	HLA-B15:07	163.287
YMRSLKVPA	HLA-B15:07	329.139
SILSPLYAF	HLA-B15:07	323.525
FMGRIRSVY	HLA-B15:07	26.9183
FAMQMAYRF	HLA-B15:07	270.509
ILRTTNGDF	HLA-B15:07	121.73
FLYLYALVY	HLA-B15:07	351.401
HSYFTSDYY	HLA-B15:07	215.906
VQMAPISAM	HLA-B15:07	15.0665
TIQITISSF	HLA-B15:07	169.745
SLYVNKHAF	HLA-B15:07	160.368
MSNLGMPSY	HLA-B15:07	131.806
LVKQLSSNF	HLA-B15:07	39.2257
IIAMSAFAM	HLA-B15:07	279.147
YLATALLTL	HLA-B15:07	306.123
AMQTMLFTM	HLA-B15:07	165.829
RQWLPTGTL	HLA-B15:07	236.602
LMSFTVLCL	HLA-B15:07	307.86
AMACLVGLM	HLA-B15:07	102.888
SVLYNSASF	HLA-B15:07	135.085
VVVNAANVY	HLA-B15:07	176.047
YLITPVHVM	HLA-B15:07	141.805
VLKKCKSAF	HLA-B15:07	55.8472
ALLTKSSEY	HLA-B15:07	304.126
YLKLTDNVY	HLA-B15:07	47.1965
IVNGVRRSF	HLA-B15:07	390.451
MGIIAMSAF	HLA-B15:07	92.3982
SMMGFKMNY	HLA-B15:07	36.8306
WSMATYYLF	HLA-B15:07	86.1
AMVRMYIFF	HLA-B15:07	297.741
ASHMYCSFY	HLA-B15:07	121.399
GVRRSFYVY	HLA-B15:07	97.8919
MSMTYGQQF	HLA-B15:07	53.3668
FAVDAAKAY	HLA-B15:07	306.919
VLNEKCSAY	HLA-B15:07	106.914
IQLSSYSLF	HLA-B15:07	33.8286
FVLTSHTVM	HLA-B15:07	319.421
LLKSAYENF	HLA-B15:07	57.9657
VARDLSLQF	HLA-B15:07	211.229
LASHMYCSF	HLA-B15:07	97.5567
MMISAGFSL	HLA-B15:07	32.1062
WTFGAGAAL	HLA-B15:07	387.425
VLYYQNNVF	HLA-B15:07	53.115
VVAFNTLLF	HLA-B15:07	267.589
LVSDIDITF	HLA-B15:07	407.866
MSFPQSAPH	HLA-B15:07	491.335
RLYYDSMSY	HLA-B15:07	12.3075
RLRAKHYVY	HLA-B15:07	41.3807
RMYIFFASF	HLA-B15:07	17.7093
VATSRTLSY	HLA-B15:07	243.142
ASRELKVTF	HLA-B15:07	391.882
LVKPSFYVY	HLA-B15:07	50.1576
YFRLTLGVY	HLA-B15:07	469.705
YVNTFSSTF	HLA-B15:07	33.3186
RLFARTRSM	HLA-B15:07	31.3174
YIKWDLLKY	HLA-B15:07	288.316
QLTPTWRVY	HLA-B15:07	315.092
ALTCFSTQF	HLA-B15:07	181.77
LLIGLAKRF	HLA-B15:07	382.279
TLKEILVTY	HLA-B15:07	118.552
YTRYVDNNF	HLA-B15:07	216.124
KAYNVTQAF	HLA-B15:07	30.8786
VMVELVAEL	HLA-B15:07	382.515
QSAPHGVVF	HLA-B15:07	247.174
LLTNMFTPL	HLA-B15:07	307.77
TLRVEAFEY	HLA-B15:07	310.063
HVMSKHTDF	HLA-B15:07	370.855
YANRNRFLY	HLA-B15:07	406.87
LIRKSNHNF	HLA-B15:07	81.4309
RKAVFISPY	HLA-B15:07	143.868
LTALRLCAY	HLA-B15:07	83.1411
FAIGLALYY	HLA-B15:07	311.964
SLLSVLLSM	HLA-B15:07	301.061
YLVQQESPF	HLA-B15:07	65.0578
WLSYFIASF	HLA-B15:07	86.5633
GLVASIKNF	HLA-B15:07	401.339
VAVKMFDAY	HLA-B15:07	166.058
HMLDMYSVM	HLA-B15:07	69.6358
AVKTQFNYY	HLA-B15:07	239.608
KVNSTLEQY	HLA-B15:07	369.981
VQSTQWSLF	HLA-B15:07	103.412
AMHAASGNL	HLA-B15:07	253.462
VMYMGTLSY	HLA-B15:07	8.4428
STNVTIATY	HLA-B15:07	158.672
RCLNRVCTNY	HLA-B15:07	262.69
ALRKVPTDNY	HLA-B15:07	170.888
FVRIQPGQTF	HLA-B15:07	114.783
VPANSTVLSF	HLA-B15:07	212.377
RRVVFNGVSF	HLA-B15:07	183.571
FSGAMDTTSY	HLA-B15:07	130.307
RAKVGILCIM	HLA-B15:07	455.733
AQKFNGLTVL	HLA-B15:07	125.951
VLMDGSIIQF	HLA-B15:07	145.879
IIAMSAFAMM	HLA-B15:07	263.909
YTNSFTRGVY	HLA-B15:07	77.4428
RLFARTRSMW	HLA-B15:07	466.393
ALNKATNNAM	HLA-B15:07	347.075
TLRVEAFEYY	HLA-B15:07	166.901
LMRELNGGAY	HLA-B15:07	12.9515
ILTALRLCAY	HLA-B15:07	101.168
ITFLKKDAPY	HLA-B15:07	157.143
RLRAKHYVYI	HLA-B15:07	450.243
FMIDVQQWGF	HLA-B15:07	172.765
ILLNKHIDAY	HLA-B15:07	270.949
YACWHHSIGF	HLA-B15:07	467.636
VSSPDAVTAY	HLA-B15:07	286.144
NLDKSAGFPF	HLA-B15:07	272.87
ATVVIGTSKF	HLA-B15:07	326.292
IAFGGCVFSY	HLA-B15:07	99.4786
RDIASTDTCF	HLA-B15:07	346.609
KQASLNGVTL	HLA-B15:07	269.303
ARLYYDSMSY	HLA-B15:07	42.9193
SLGAENSVAY	HLA-B15:07	200.134
FLYENAFLPF	HLA-B15:07	17.8451
VQLRVIGHSM	HLA-B15:07	104.299
LLIRKSNHNF	HLA-B15:07	110.282
ISAMVRMYIF	HLA-B15:07	277.071
ILMTARTVYD	HLA-B15:07	182.251
HSTQDLFLPF	HLA-B15:07	175.914
GFMGRIRSVY	HLA-B15:07	153
ITILDGISQY	HLA-B15:07	377.466
FTVLCLTPVY	HLA-B15:07	152.188
CNQMCLSTLM	HLA-B15:07	313.724
AQYELKHGTF	HLA-B15:07	35.5188
ASFSASTSAF	HLA-B15:07	22.9218
ANFCALILAY	HLA-B15:07	443.364
MMISAGFSLW	HLA-B15:07	108.556
VRMYIFFASF	HLA-B15:07	116.588
VVRQCSGVTF	HLA-B15:07	62.5264
SVLYYQNNVF	HLA-B15:07	144.478
LLLDKRTTCF	HLA-B15:07	378.525
LAYILFTRFF	HLA-B15:07	479.238
MVMFTPLVPF	HLA-B15:07	11.8299
GQSTQLGIEF	HLA-B15:07	209.801
RLISMMGFKM	HLA-B15:07	330.213
YLKLTDNVYI	HLA-B15:07	481.124
LLPSLATVAY	HLA-B15:07	99.8992
RMYIFFASFY	HLA-B15:07	30.4227
ATVAYFNMVY	HLA-B15:07	87.3555
RLMKTIGPDM	HLA-B15:07	57.7185
LTQYNRYLAL	HLA-B15:07	165.163
VQMAPISAMV	HLA-B15:07	173.248
FLAHIQWMVM	HLA-B15:07	325.35
LQYGSFCTQL	HLA-B15:07	144.811
RARAGEAANF	HLA-B15:07	111.059
MVYMPASWVM	HLA-B15:07	128.329
QLYLGGMSYY	HLA-B15:07	100.211
LVKQGDDYVY	HLA-B15:07	312.1
LASHMYCSFY	HLA-B15:07	188.396
LPQNAVVKIY	HLA-B15:07	109.643
MMVTNNTFTL	HLA-B15:07	336.404
VNLHSSRLSF	HLA-B15:07	78.1507
FLPGVYSVIY	HLA-B15:07	233.325
LPSLATVAYF	HLA-B15:07	240
FMCVEYCPIF	HLA-B15:07	194.105
YLAVFDKNLY	HLA-B15:07	396.904
AAFATAQEAY	HLA-B15:07	75.3647
KGIMMNVAKY	HLA-B15:07	239.878
KVLNEKCSAY	HLA-B15:07	188.855
LMSNLGMPSY	HLA-B15:07	16.6454
YLVSTQEFRY	HLA-B15:07	404.32
KMKDLSPRWY	HLA-B15:07	87.9397
RGIVFMCVEY	HLA-B15:07	392.442
KLRSDVLLPL	HLA-B15:07	309.604
HSYGADLKSF	HLA-B15:07	166.239
YSGVVTTVMF	HLA-B15:07	482.39
AMGIIAMSAF	HLA-B15:07	26.115
LVQSTQWSLF	HLA-B15:07	162.013
VQSTQWSLFF	HLA-B15:07	122.73
VLHSYFTSDY	HLA-B15:07	46.1162
GLVAEWFLAY	HLA-B15:07	115.799
SEAFLIGCNY	HLA-B15:07	437.186
VMMSAPPAQY	HLA-B15:07	29.1966
LILMTARTVY	HLA-B15:07	31.1137
VVYRGTTTYK	HLA-B15:07	414.244
LGIITTVAAF	HLA-B15:07	38.3615
ASRELKVTFF	HLA-B15:07	338.409
MMNVAKYTQL	HLA-B15:07	461.808
KYLVQQESPF	HLA-B15:07	216.18
MLQSADAQSF	HLA-B15:07	57.2433
YSYATHSDKF	HLA-B15:07	70.6818
LVAELEGIQY	HLA-B15:07	411.764
LQHRLYECLY	HLA-B15:07	72.7126
LEQWNLVIGF	HLA-B15:07	441.937
GEQKSILSPL	HLA-B15:07	338.691
RKIFVDGVPF	HLA-B15:07	74.3426
VQHMVVKAAL	HLA-B15:07	276.849
LLAKDTTEAF	HLA-B15:07	54.8437
SQAWQPGVAM	HLA-B15:07	111.698
ITSAVLQSGF	HLA-B15:07	347.853
LLTDEMIAQY	HLA-B15:07	491.149
TQLYLGGMSY	HLA-B15:07	29.2326
AVCRHHANEY	HLA-B15:07	466.257
VMYMGTLSYE	HLA-B15:07	48.3967
KEIKESVQTF	HLA-B15:07	154.964
LVQMAPISAM	HLA-B15:07	19.3109
AAIMQLFFSY	HLA-B15:07	90.5779
KLRGTAVMSL	HLA-B15:07	397.415
HVVAFNTLLF	HLA-B15:07	246.914
IQWMVMFTPL	HLA-B15:07	135.511
LACFVLAAVY	HLA-B15:07	170.971
NGVRRSFYVY	HLA-B15:07	486.584
KMVSLLSVLL	HLA-B15:07	175.672
AVVYRGTTTY	HLA-B15:07	64.1749
ISMMGFKMNY	HLA-B15:07	63.3176
ATTAYANSVF	HLA-B15:07	207.25
LGLAAIMQLF	HLA-B15:07	369.365
HGTFTCASEY	HLA-B15:07	370.727
KLEKMADQAM	HLA-B15:07	275.665
LQPRTFLLKY	HLA-B15:07	64.3125
SIKNFKSVLY	HLA-B15:07	207.528
FVNLKQLPFF	HLA-B15:07	474.363
KSILSPLYAF	HLA-B15:07	101.697
VAGDSGFAAY	HLA-B15:07	287.649
RQKKQQTVTL	HLA-B15:07	240.882
ALQIPFAMQM	HLA-B15:07	171.404
FSSLPSYAAF	HLA-B15:07	83.3997
LTCFSTQFAF	HLA-B15:07	106.142
RLQSLENVAF	HLA-B15:07	86.6092
KQLIKVTLVF	HLA-B15:07	16.0731
AVMYMGTLSY	HLA-B15:07	12.1921
KVNINIVGDF	HLA-B15:07	379.468
LVPFWITIAY	HLA-B15:07	455.95
FDTYNLWNTF	HLA-B15:07	244.447
RAMPNMLRIM	HLA-B15:07	275.233
MWLSYFIASF	HLA-B15:07	72.4777
FALTCFSTQF	HLA-B15:07	270.003
YVYANGGKGF	HLA-B15:07	150.392
VAKYTQLCQY	HLA-B15:07	199.621
TVLKKCKSAF	HLA-B15:07	344.687
VMRIMTWLDM	HLA-B15:07	277.785
RQWLPTGTLL	HLA-B15:07	280.783
IMLVYCFLGY	HLA-B15:07	413.049
GQTFSVLACY	HLA-B15:07	55.4727
TLMNVLTLVY	HLA-B15:07	37.7342
TQVVDMSMTY	HLA-B15:07	44.5975
RVCTNYMPYF	HLA-B15:07	173.992
LSVCLGSLIY	HLA-B15:07	179.424
RLYYDSMSYE	HLA-B15:07	94.8157
IAMACLVGLM	HLA-B15:07	456.779
LVYFLQSINF	HLA-B15:07	174.828
GDQFKHLIPL	HLA-B15:07	292.916
STQDLFLPFF	HLA-B15:07	302.685
IQYGRSGETL	HLA-B15:07	411.234
SETKCTLKSF	HLA-B15:07	475.082
LLWPVTLACF	HLA-B15:07	128.128
IETISLAGSY	HLA-B15:07	156.268
RTTNGDFLHF	HLA-B15:07	282.645
RQALLKTVQF	HLA-B15:07	44.805
FNATRFASVY	HLA-B15:07	233.388
VLPFNDGVYF	HLA-B15:07	323.602
FARTRSMWSF	HLA-B15:07	98.9483
TKAYNVTQAF	HLA-B15:07	154.74
WLTNIFGTVY	HLA-B15:07	105.964
NLYDKLVSSF	HLA-B15:07	215.023
YQVNGYPNMF	HLA-B15:07	109.895
RARSVSPKLF	HLA-B15:07	210.417
ADLVYALRHF	HLA-B15:07	240.369
VLKKCKSAFY	HLA-B15:07	174.464
VVRCSFYEDF	HLA-B15:07	210.092
QIPFAMQMAY	HLA-B15:07	142.537
GQINDMILSL	HLA-B15:07	244.874
LLVDSDLNDF	HLA-B15:07	491.866
VAIVVTCLAY	HLA-B15:07	140.071
KMFDAYVNTF	HLA-B15:07	16.6866
VQVTCGTTTL	HLA-B15:07	306.239
ASEFSSLPSY	HLA-B15:07	125.735
MADQAMTQMY	HLA-B15:07	429.018
KQIVESCGNF	HLA-B15:07	46.1556
VSLDNVLSTF	HLA-B15:07	323.672
YSVIYLYLTF	HLA-B15:07	196.808
MVVIPDYNTY	HLA-B15:07	183.712
TTRTQLPPAY	HLA-B15:07	425.45
VMFLARGIVF	HLA-B15:07	28.232
KMADQAMTQM	HLA-B15:07	106.097
RFVSLAIDAY	HLA-B15:07	388.765
YIICISTKHF	HLA-B15:07	99.9511
LQSGFRKMAF	HLA-B15:07	37.9935
KSAQCFKMFY	HLA-B15:07	361.458
LMNVLTLVYK	HLA-B15:07	245.054
SLRLIDAMMF	HLA-B15:07	292.305
KLASHMYCSF	HLA-B15:07	31.8743
ASFYYVWKSY	HLA-B15:07	206.138
RVVTTFDSEY	HLA-B15:07	49.1758
MLTNDNTSRY	HLA-B15:07	284.018
YIAQVDVVNF	HLA-B15:07	318.241
IGFDYVYNPF	HLA-B15:07	389.11
VGHTDLMAAY	HLA-B15:07	460.411
VLQKAAITIL	HLA-B15:07	311.179
MMFVKHKHAF	HLA-B15:07	21.018
ATNNLVVMAY	HLA-B15:07	222.576
ALLEDEFTPF	HLA-B15:07	131.936
KSLNVAKSEF	HLA-B15:07	338.658
AGAAAYYVGY	HLA-B15:07	284.609
GYLKLTDNVY	HLA-B15:07	240.994
VVKRHTFSNY	HLA-B15:07	130.337
YYLFDESGEF	HLA-B15:07	279.96
VMFTPLVPFW	HLA-B15:07	220.605
TQYNRYLALY	HLA-B15:07	27.0122
KMFYKGVITH	HLA-B15:07	456.923
GHMLDMYSVM	HLA-B15:07	387.04
LLCRMNSRNY	HLA-B15:07	153.832
LQSCTQHQPY	HLA-B15:07	49.8341
SRQRLTKYTM	HLA-B15:07	383.057
EMVMCGGSLY	HLA-B15:07	128.265
FMGRIRSVYP	HLA-B15:07	341.794
SAMQTMLFTM	HLA-B15:07	321.72
YVGCHNKCAY	HLA-B15:07	311.361
VTIDYTEISF	HLA-B15:07	347.582
LGMPSYCTGY	HLA-B15:07	177.7
FSNSGSDVLY	HLA-B15:07	387.031
FSTVFPPTSF	HLA-B15:07	366.785
CDTFCAGSTF	HLA-B15:07	232.164
NMMISAGFSL	HLA-B15:07	259.049
SMMGFKMNYQ	HLA-B15:07	381.456
YMGTLSYEQF	HLA-B15:07	251.161
GIIAMSAFAM	HLA-B15:07	443.59
AQFAPSASAF	HLA-B15:07	9.5503
KLHDELTGHM	HLA-B15:07	469.116
FLKRGDKSVY	HLA-B15:07	57.1184
FRLFARTRSM	HLA-B15:07	191.479
VATSRTLSYY	HLA-B15:07	345.43
IAMSAFAMMF	HLA-B15:07	72.2765
GSIIQFPNTY	HLA-B15:07	292.805
SSFKWDLTAF	HLA-B15:07	78.1177
VLHSYFTSDYY	HLA-B15:07	317
FVMMSAPPAQY	HLA-B15:07	242.911
FMRFRRAFGEY	HLA-B15:07	111.087
RVAGDSGFAAY	HLA-B15:07	111.451
LMGHFAWWTAF	HLA-B15:07	305.852
LMVVIPDYNTY	HLA-B15:07	404.119
LLILMTARTVY	HLA-B15:07	175.471
VQGYKSVNITF	HLA-B15:07	452.769
KARLYYDSMSY	HLA-B15:07	120.874
FLGIITTVAAF	HLA-B15:07	355.366
FLLPSLATVAY	HLA-B15:07	325.889
KMADQAMTQMY	HLA-B15:07	180.003
VTQLYLGGMSY	HLA-B15:07	373.182
MVRMYIFFASF	HLA-B15:07	257.902
YAAFATAQEAY	HLA-B15:07	228.81
FQTLLALHRSY	HLA-B15:07	280.564
TQYEYGTEDDY	HLA-B15:07	297.21
LQFAYANRNRF	HLA-B15:07	333.148
YLNTLTLAVPY	HLA-B15:07	287.995
LLAPLLSAGIF	HLA-B15:07	318.131
KMKDLSPRWYF	HLA-B15:07	374.675
LMWLSYFIASF	HLA-B15:07	320.279
AQFAPSASAFF	HLA-B15:07	50.3631
VLMSNLGMPSY	HLA-B15:07	254.851
ALYYPSARIVY	HLA-B15:07	189.174
WMVMFTPLVPF	HLA-B15:07	278.791
LLKEPCSSGTY	HLA-B15:07	154.82
SVYYTSNPTTF	HLA-B15:07	199.898
KLKALNLGETF	HLA-B15:07	403.931
ILRKGGRTIAF	HLA-B15:07	213.659
FAMGIIAMSAF	HLA-B15:07	349.842
RLMKTIGPDMF	HLA-B15:07	85.7281
TQLYLGGMSYY	HLA-B15:07	482.349
ITVATSRTLSY	HLA-B15:07	498.791
RSVASQSIIAY	HLA-B15:07	294.734
APNMMVTNNTF	HLA-B15:07	296.138
KTYERHSLSHF	HLA-B15:07	416.202
YQPYRVVVLSF	HLA-B15:07	235.018
IAQFAPSASAF	HLA-B15:07	206.732
MTYGQQFGPTY	HLA-B15:07	280.346
MISAGFSLWVY	HLA-B15:07	303.101
KLNDLCFTNVY	HLA-B15:07	448.1
LISMMGFKMNY	HLA-B15:07	487.955
RMYIFFASFYY	HLA-B15:07	207.05
RVFSAVGNICY	HLA-B15:07	330.513
SVLYNSASFSTF	HLA-B15:07	498.494
RAFGEYSHVVAF	HLA-B15:07	166.005
AMVRMYIFFASF	HLA-B15:07	259.967
KMVSLLSVLLSM	HLA-B15:07	297.146
VQMAPISAMVRM	HLA-B15:07	182.452
AMRPNFTIKGSF	HLA-B15:07	77.411
ILRTTNGDFLHF	HLA-B15:07	287.207
MMISAGFSLWVY	HLA-B15:07	78.6615
KQFDTYNLWNTF	HLA-B15:07	190.545
QWMVMFTPLVPF	HLA-B15:07	383.766
SLRCGACIRRPF	HLA-B15:07	377.989
MWALIISVTSNY	HLA-B15:07	496.61
ALQIPFAMQMAY	HLA-B15:07	288.067
YLNSTNVTIATY	HLA-B15:07	289.977
LLAGTITSGWTF	HLA-B15:07	432.935
RSEKSYELQTPF	HLA-B15:07	347.379
VEAVMYMGTLSY	HLA-B15:07	119.177
GKARLYYDSMSY	HLA-B15:07	471.395
VLLILMTARTVY	HLA-B15:07	376.21
KMKDLSPRWYFY	HLA-B15:07	414.342
KLMGHFAWWTAF	HLA-B15:07	99.9317
RMLLEKCDLQNY	HLA-B15:07	459.456
VMYMGTLSYEQF	HLA-B15:07	141.584
FSYVGCHNKCAY	HLA-B15:07	456.478
MSFTVLCLTPVY	HLA-B15:07	315.236
ILASFSASTSAF	HLA-B15:07	173.361
VLFSTVFPPTSF	HLA-B15:07	228.996
INLVQMAPISAM	HLA-B15:07	143.74
VQTIEVNSFSGY	HLA-B15:07	310.389
IAQFAPSASAFF	HLA-B15:07	489.229
SQWLTNIFGTVY	HLA-B15:07	233.01
RLFARTRSMWSF	HLA-B15:07	211.545
FQFCNDPFLGVY	HLA-B15:07	119.382
RLTKYTMADLVY	HLA-B15:07	434.86
RVVFNGVSFSTF	HLA-B15:07	272.312
LAPNMMVTNNTF	HLA-B15:07	262.437
RLISMMGFKMNY	HLA-B15:07	173.731
KSYELQTPF	HLA-B58:02	467.004
KSHNIALIW	HLA-B58:02	105.486
RTIKGTHHW	HLA-B58:02	97.7342
KAYKIEELF	HLA-B58:02	353.346
VSFLAHIQW	HLA-B58:02	266.904
ISLAGSYKDW	HLA-B58:02	288.434
KSAGFPFNKW	HLA-B58:02	113.745
VEYCPIFF	HLA-B40:02	477.385
AEILLIIM	HLA-B40:02	48.9544
YEKLKPVL	HLA-B40:02	201.322
KELLVYAA	HLA-B40:02	37.3645
LEASFNYL	HLA-B40:02	106.339
LEMELTPV	HLA-B40:02	40.62
TETICAPL	HLA-B40:02	210.345
AEWFLAYI	HLA-B40:02	28.9797
REAACCHL	HLA-B40:02	124.057
REETGLLM	HLA-B40:02	228.602
YENAFLPF	HLA-B40:02	65.1325
TENLLLYI	HLA-B40:02	282.113
LETIQITI	HLA-B40:02	334.618
GECPNFVF	HLA-B40:02	360.466
REVRTIKV	HLA-B40:02	332.871
KEGFFTYI	HLA-B40:02	160.372
SEIIGYKA	HLA-B40:02	457.209
REFVFKNI	HLA-B40:02	65.8019
FEKMVSLL	HLA-B40:02	125.971
HEVLLAPL	HLA-B40:02	18.8763
GETLGVLV	HLA-B40:02	377.2
SELVIGAV	HLA-B40:02	65.7613
RELKVTFF	HLA-B40:02	183.109
REVGFVVP	HLA-B40:02	245.354
NELSPVAL	HLA-B40:02	268.073
ETLVTMPL	HLA-B40:02	394.972
NEFACVVA	HLA-B40:02	334.875
SEAVEAPL	HLA-B40:02	194.336
FELLHAPA	HLA-B40:02	147.881
KELLQNGM	HLA-B40:02	385.907
VEEVTTTL	HLA-B40:02	303.82
LEQWNLVI	HLA-B40:02	320.952
ETGLLMPL	HLA-B40:02	463.53
LEAPFLYL	HLA-B40:02	85.5539
GEVITFDNL	HLA-B40:02	28.5357
LEGNFYGPF	HLA-B40:02	287.26
YEQYIKWPW	HLA-B40:02	301.485
RELNGGAYT	HLA-B40:02	186.661
FEEAALCTF	HLA-B40:02	192.48
EELFYSYAT	HLA-B40:02	237.698
FELLHAPAT	HLA-B40:02	62.4764
EETGLLMPL	HLA-B40:02	44.9064
TQYNRYLAL	HLA-B40:02	179.125
LENVAFNVV	HLA-B40:02	31.7002
MEKLKTLVA	HLA-B40:02	264.948
TEVLTEEVV	HLA-B40:02	245.428
LESELVIGA	HLA-B40:02	229.142
LEMELTPVV	HLA-B40:02	10.6258
GDFKLNEEI	HLA-B40:02	438.029
DEFIERYKL	HLA-B40:02	459.894
REHEHEIAW	HLA-B40:02	388.382
KENSYTTTI	HLA-B40:02	19.7906
SEVGPEHSL	HLA-B40:02	71.3133
QEYADVFHL	HLA-B40:02	14.7023
LEIPRRNVA	HLA-B40:02	480.541
YELQTPFEI	HLA-B40:02	9.5386
MELPTGVHA	HLA-B40:02	362.955
CQYLNTLTL	HLA-B40:02	344.02
IERFVSLAI	HLA-B40:02	23.9219
LEFGATSAA	HLA-B40:02	78.0417
GEVFNATRF	HLA-B40:02	277.389
IEVQGYKSV	HLA-B40:02	82.3684
LEILDITPC	HLA-B40:02	146.042
GEFKLASHM	HLA-B40:02	31.9758
VESCGNFKV	HLA-B40:02	163.365
KEILVTYNC	HLA-B40:02	142.489
HEHEIAWYT	HLA-B40:02	243.758
SEAKCWTET	HLA-B40:02	431.555
ADIVVFDEI	HLA-B40:02	188.453
IEYTDFATS	HLA-B40:02	451.497
VDWTIEYPI	HLA-B40:02	173.041
TQMNLKYAI	HLA-B40:02	97.0262
GEAANFCAL	HLA-B40:02	11.2598
VETKAIVST	HLA-B40:02	306.454
SQLGGLHLL	HLA-B40:02	196.306
MQTMLFTML	HLA-B40:02	203.97
AEAELAKNV	HLA-B40:02	113.099
AEWFLAYIL	HLA-B40:02	4.0896
KEGQINDMI	HLA-B40:02	329.403
LEYHDVRVV	HLA-B40:02	80.8532
IELKFNPPA	HLA-B40:02	31.388
GETLPTEVL	HLA-B40:02	61.0887
DEFTPFDVV	HLA-B40:02	476.219
FENKTTLPV	HLA-B40:02	22.5511
REFLTRNPA	HLA-B40:02	15.0931
AESHVDTDL	HLA-B40:02	230.657
YDKLQFTSL	HLA-B40:02	299.998
HEGKTFYVL	HLA-B40:02	10.9971
REQIDGYVM	HLA-B40:02	24.5318
LEPLVDLPI	HLA-B40:02	156.087
KEGFFTYIC	HLA-B40:02	156.323
VQMAPISAM	HLA-B40:02	274.748
SEFRVYSSA	HLA-B40:02	33.4602
WEIQQVVDA	HLA-B40:02	136.189
YENAFLPFA	HLA-B40:02	53.8698
VEVQPQLEM	HLA-B40:02	161.638
FELEDFIPM	HLA-B40:02	9.1761
RQWLPTGTL	HLA-B40:02	126.423
VEYCPIFFI	HLA-B40:02	54.3869
EEHVQIHTI	HLA-B40:02	409.879
FELWAKRNI	HLA-B40:02	76.1607
SEIIGYKAI	HLA-B40:02	28.9622
LEPEYFNSV	HLA-B40:02	146.99
LEKMADQAM	HLA-B40:02	295.594
KEKVNINIV	HLA-B40:02	122.135
QEGVLTAVV	HLA-B40:02	101.196
SEYCRHGTC	HLA-B40:02	433.573
WEIVKFIST	HLA-B40:02	44.9633
REAACCHLA	HLA-B40:02	60.1124
SEAVEAPLV	HLA-B40:02	154.043
VENMTPRDL	HLA-B40:02	425.634
QEFKPRSQM	HLA-B40:02	197.371
SEDNQTTTI	HLA-B40:02	411.256
FELTSMKYF	HLA-B40:02	277.089
AELEGIQYG	HLA-B40:02	448.512
HEVLLAPLL	HLA-B40:02	10.2924
FEHIVYGDF	HLA-B40:02	473.306
LEQPTSEAV	HLA-B40:02	182.94
RELKVTFFP	HLA-B40:02	164.735
FEIKLAKKF	HLA-B40:02	373.978
LEILQKEKV	HLA-B40:02	313.83
KEIKESVQT	HLA-B40:02	483.331
YENFNQHEV	HLA-B40:02	71.0445
SEAGVCVST	HLA-B40:02	144.276
CEFCGTENL	HLA-B40:02	36.4903
SELVIGAVI	HLA-B40:02	18.4892
SEFDRDAAM	HLA-B40:02	86.465
TQWSLFFFL	HLA-B40:02	114.258
LEMKSEKQV	HLA-B40:02	388.794
VENPDILRV	HLA-B40:02	445.89
MQLFFSYFA	HLA-B40:02	397.992
VELKHFFFA	HLA-B40:02	51.2975
AEIVDTVSA	HLA-B40:02	79.2509
REVGFVVPG	HLA-B40:02	27.6812
MELTPVVQT	HLA-B40:02	280.579
REVLSDREL	HLA-B40:02	50.9044
VEKGVLPQL	HLA-B40:02	66.8872
AELAKNVSL	HLA-B40:02	17.9913
REVRTIKVF	HLA-B40:02	86.0739
TEVPANSTV	HLA-B40:02	161.766
AEYHNESGL	HLA-B40:02	85.9845
YELKHGTFT	HLA-B40:02	315.597
NEYRLYLDA	HLA-B40:02	247.013
FQFCNDPFL	HLA-B40:02	304.692
QEYADVFHLY	HLA-B40:02	455.181
AQKFNGLTVL	HLA-B40:02	296.106
REFLTRNPAW	HLA-B40:02	161.357
MDEFIERYKL	HLA-B40:02	55.9882
MEKLKTLVAT	HLA-B40:02	222.434
YELKHGTFTC	HLA-B40:02	190.611
VSELLTPLGI	HLA-B40:02	368.081
YERHSLSHFV	HLA-B40:02	214.073
VEAVMYMGTL	HLA-B40:02	51.2315
GDFLHFLPRV	HLA-B40:02	320.023
MQLFFSYFAV	HLA-B40:02	381.589
SEPVLKGVKL	HLA-B40:02	307.108
VEAFEYYHTT	HLA-B40:02	476.719
VELVAELEGI	HLA-B40:02	358.727
REMLAHAEET	HLA-B40:02	212.63
IEYPIIGDEL	HLA-B40:02	78.5169
SLENVAFNVV	HLA-B40:02	132.848
NQEYADVFHL	HLA-B40:02	176.085
AELAKNVSLD	HLA-B40:02	478.61
FELLHAPATV	HLA-B40:02	50.7905
CEFQFCNDPF	HLA-B40:02	153.847
TFEYVSQPFL	HLA-B40:02	164.988
FEEAALCTFL	HLA-B40:02	60.317
NESLIDLQEL	HLA-B40:02	326.26
IEVNSFSGYL	HLA-B40:02	105.356
REVGFVVPGL	HLA-B40:02	7.7198
YEGNSPFHPL	HLA-B40:02	27.9723
WEIVKFISTC	HLA-B40:02	289.764
VEGFNCYFPL	HLA-B40:02	19.7673
FEKMVSLLSV	HLA-B40:02	36.0293
FELTSMKYFV	HLA-B40:02	142.708
SEMVMCGGSL	HLA-B40:02	24.0256
DRELHLSWEV	HLA-B40:02	73.1696
KESVQTFFKL	HLA-B40:02	27.9303
NEFACVVADA	HLA-B40:02	139.427
IELKFNPPAL	HLA-B40:02	26.0413
YENAFLPFAM	HLA-B40:02	12.2151
VREFLTRNPA	HLA-B40:02	181.389
HEGKTFYVLP	HLA-B40:02	207.084
SHEGKTFYVL	HLA-B40:02	52.544
LEAPFLYLYA	HLA-B40:02	358.649
WESGVKDCVV	HLA-B40:02	372.097
SEFSSLPSYA	HLA-B40:02	94.0413
LEQWNLVIGF	HLA-B40:02	214.347
GEQKSILSPL	HLA-B40:02	24.2817
AAEIRASANL	HLA-B40:02	153.446
LEGSVAYESL	HLA-B40:02	125.764
TEVPANSTVL	HLA-B40:02	147.082
VETSNSFDVL	HLA-B40:02	138.565
LEFGATSAAL	HLA-B40:02	26.9081
KEIKESVQTF	HLA-B40:02	179.98
TLEQYVFCTV	HLA-B40:02	232.478
IQWMVMFTPL	HLA-B40:02	271.26
KEGATTCGYL	HLA-B40:02	325.766
SELVIGAVIL	HLA-B40:02	27.8322
IEYTDFATSA	HLA-B40:02	148.85
GELGDVRETM	HLA-B40:02	86.509
AEIVDTVSAL	HLA-B40:02	29.2437
TEAFEKMVSL	HLA-B40:02	57.6467
QESPFVMMSA	HLA-B40:02	298.36
YEDFLEYHDV	HLA-B40:02	312.911
VEAEVQIDRL	HLA-B40:02	287.764
QEHYVRITGL	HLA-B40:02	63.6941
GEIPVAYRKV	HLA-B40:02	208.572
VEFLRDGWEI	HLA-B40:02	106.307
LNETLVTMPL	HLA-B40:02	46.397
RDLPQGFSAL	HLA-B40:02	306.554
CEKALKYLPI	HLA-B40:02	314.49
YEQFKKGVQI	HLA-B40:02	114.732
RQWLPTGTLL	HLA-B40:02	190.924
IELSLIDFYL	HLA-B40:02	42.5071
FLEYHDVRVV	HLA-B40:02	406.175
SGEFKLASHM	HLA-B40:02	196.669
GDQFKHLIPL	HLA-B40:02	165.729
GECPNFVFPL	HLA-B40:02	12.2772
SSEIIGYKAI	HLA-B40:02	262.695
VAEWFLAYIL	HLA-B40:02	17.4133
LEMELTPVVQ	HLA-B40:02	304.132
KEGQINDMIL	HLA-B40:02	118.112
LEYHDVRVVL	HLA-B40:02	32.9893
MELTPVVQTI	HLA-B40:02	48.8793
QLEMELTPVV	HLA-B40:02	62.2665
VEYCPIFFIT	HLA-B40:02	392.722
YENFNQHEVL	HLA-B40:02	28.9474
KEITVATSRT	HLA-B40:02	483.21
TEVLTEEVVL	HLA-B40:02	166.261
QEGVLTAVVI	HLA-B40:02	150.654
LESELVIGAV	HLA-B40:02	131.674
AGEAANFCAL	HLA-B40:02	46.9606
GQINDMILSL	HLA-B40:02	434.822
MIERFVSLAI	HLA-B40:02	60.0318
REGYLNSTNV	HLA-B40:02	99.8636
AQSFLNGFAV	HLA-B40:02	293.976
ACEIVGGQIV	HLA-B40:02	249.285
YELQTPFEIK	HLA-B40:02	223.885
GEDIQLLKSA	HLA-B40:02	400.017
VETKAIVSTI	HLA-B40:02	237.071
VQELYSPIFL	HLA-B40:02	210.985
VPEVKILNNL	HLA-B40:02	223.873
GEAANFCALI	HLA-B40:02	73.1775
TCEFCGTENL	HLA-B40:02	167.353
MEVTPSGTWL	HLA-B40:02	127.337
TENLLLYIDI	HLA-B40:02	154.814
LNEKCSAYTV	HLA-B40:02	473.383
EEHFIETISL	HLA-B40:02	148.941
TETICAPLTV	HLA-B40:02	162.369
HEVLLAPLLS	HLA-B40:02	166.187
YDLSVVNARL	HLA-B40:02	363.474
KSEFDRDAAM	HLA-B40:02	299.197
RSEAGVCVST	HLA-B40:02	348.973
AEWFLAYILF	HLA-B40:02	22.3405
QIELKFNPPA	HLA-B40:02	288.825
VEAPLVGTPV	HLA-B40:02	87.4368
REETGLLMPL	HLA-B40:02	10.8662
FELEDFIPMD	HLA-B40:02	171.249
YKENSYTTTI	HLA-B40:02	100.909
FEKMVSLLSVL	HLA-B40:02	62.7453
SEFSSLPSYAA	HLA-B40:02	56.9696
QEFRYMNSQGL	HLA-B40:02	130.864
LVAEWFLAYIL	HLA-B40:02	92.7468
ATCEFCGTENL	HLA-B40:02	149.819
SDRELHLSWEV	HLA-B40:02	282.132
QEILGTVSWNL	HLA-B40:02	113.807
RELGVVHNQDV	HLA-B40:02	393.385
FEEAALCTFLL	HLA-B40:02	265.166
LESELVIGAVI	HLA-B40:02	313.827
YENFNQHEVLL	HLA-B40:02	280.6
QEYADVFHLYL	HLA-B40:02	79.5516
TREVGFVVPGL	HLA-B40:02	105.924
KSYELQTPFEI	HLA-B40:02	361.732
KEIIFLEGETL	HLA-B40:02	55.1949
LEAPFLYLYAL	HLA-B40:02	59.9656
KPNELSRVLGL	HLA-B40:02	492.335
AEIVDTVSALV	HLA-B40:02	355.278
AFGEYSHVVAF	HLA-B40:02	90.9994
YELQTPFEIKL	HLA-B40:02	58.1863
KPLEFGATSAA	HLA-B40:02	317.282
NEFACVVADAV	HLA-B40:02	265.209
TEAFEKMVSLL	HLA-B40:02	482.766
QEFKPRSQMEI	HLA-B40:02	421.527
TEETFKLSYGI	HLA-B40:02	361.509
KEITVATSRTL	HLA-B40:02	47.3576
KETLYCIDGAL	HLA-B40:02	113.242
SEAFLIGCNYL	HLA-B40:02	166.059
SEISMDNSPNL	HLA-B40:02	161.259
REVLSDRELHL	HLA-B40:02	290.936
SREETGLLMPL	HLA-B40:02	80.8768
VEVEKGVLPQL	HLA-B40:02	377.744
GEIPVAYRKVL	HLA-B40:02	48.8719
KELLVYAADPA	HLA-B40:02	282.59
FEYYHTTDPSF	HLA-B40:02	243.189
TREAVGTNLPL	HLA-B40:02	351.36
RAAEIRASANL	HLA-B40:02	258.478
REVGFVVPGLP	HLA-B40:02	133.924
HEVLLAPLLSA	HLA-B40:02	260.429
AEAELAKNVSL	HLA-B40:02	71.1984
VEFLRDGWEIV	HLA-B40:02	470.916
QEKNFTTAPAI	HLA-B40:02	161.91
LEIPRRNVATL	HLA-B40:02	220.317
SEKSYELQTPF	HLA-B40:02	98.3686
MESEFRVYSSA	HLA-B40:02	419.689
PLEFGATSAAL	HLA-B40:02	385.623
RELKVTFFPDL	HLA-B40:02	48.8423
LYENAFLPFAM	HLA-B40:02	410.402
WESGVKDCVVL	HLA-B40:02	103.936
GETFVTHSKGL	HLA-B40:02	200.835
YHNESGLKTIL	HLA-B40:02	403.83
FELDERIDKVL	HLA-B40:02	161.163
STLEQYVFCTV	HLA-B40:02	481.285
AEWFLAYILFT	HLA-B40:02	196.546
GEAANFCALIL	HLA-B40:02	102.429
YEQYIKWPWYI	HLA-B40:02	119.689
GEIPVAYRKVLL	HLA-B40:02	110.847
REAACCHLAKAL	HLA-B40:02	102.816
LEMELTPVVQTI	HLA-B40:02	113.326
AEWFLAYILFTR	HLA-B40:02	456.236
RAFGEYSHVVAF	HLA-B40:02	68.3652
LEPEYFNSVCRL	HLA-B40:02	478.714
REGYLNSTNVTI	HLA-B40:02	308.3
REVGFVVPGLPG	HLA-B40:02	386.609
SEMVMCGGSLYV	HLA-B40:02	378.607
HNSHEGKTFYVL	HLA-B40:02	263.715
KETLYCIDGALL	HLA-B40:02	479.295
ARAGEAANFCAL	HLA-B40:02	215.109
LESELVIGAVIL	HLA-B40:02	272.239
KSREETGLLMPL	HLA-B40:02	84.6396
ITREVGFVVPGL	HLA-B40:02	351.26
RELNGGAYTRYV	HLA-B40:02	372.79
REFVFKNIDGYF	HLA-B40:02	293.757
YERHSLSHFVNL	HLA-B40:02	112.423
YESLRPDTRYVL	HLA-B40:02	74.6667
FEKMVSLLSVLL	HLA-B40:02	258.581
FYEAMYTPHTVL	HLA-B40:02	384.914
NEFACVVADAVI	HLA-B40:02	277.848
IEVNSFSGYLKL	HLA-B40:02	156.175
SEFSSLPSYAAF	HLA-B40:02	144.94
FELTSMKYFVKI	HLA-B40:02	326.762
KATCEFCGTENL	HLA-B40:02	208.333
KELLVYAADPAM	HLA-B40:02	90.9314
GEVITFDNLKTL	HLA-B40:02	155.199
GLVAEWFLAYIL	HLA-B40:02	49.6253
KEMYLKLRSDVL	HLA-B40:02	33.2794
FELWAKRNIKPV	HLA-B40:02	336.579
REVRTIKVFTTV	HLA-B40:02	85.5095
YENAFLPFAMGI	HLA-B40:02	154.217
AEYHNESGLKTI	HLA-B40:02	404.626
FEYYHTTDPSFL	HLA-B40:02	228.674
QEFRYMNSQGLL	HLA-B40:02	170.485
FNQHEVLLAPLL	HLA-B40:02	279.594
KEGQINDMILSL	HLA-B40:02	110.605
STCMMCYK	HLA-A11:02	85.3358
KSAFVNLK	HLA-A11:02	342.816
SVYAWNRK	HLA-A11:02	394.968
KIADYNYK	HLA-A11:02	318.379
ITLCFTLK	HLA-A11:02	198.357
ASFYYVWK	HLA-A11:02	126.431
AVSKGFFK	HLA-A11:02	133.495
MLFTMLRK	HLA-A11:02	386.207
VTFFIYNK	HLA-A11:02	136.302
VAMPNLYK	HLA-A11:02	314.278
TIKPVTYK	HLA-A11:02	494.449
ATNKATYK	HLA-A11:02	297.599
STASALGK	HLA-A11:02	291.424
AAMQRKLEK	HLA-A11:02	66.2304
MSALNHTKK	HLA-A11:02	55.3989
FITLCFTLK	HLA-A11:02	133.106
LIRQGTDYK	HLA-A11:02	160.639
YWFFSNYLK	HLA-A11:02	200.978
RVECFDKFK	HLA-A11:02	194.94
KGLDYKAFK	HLA-A11:02	209.829
QVIVNNLDK	HLA-A11:02	293.509
KAIVSTIQR	HLA-A11:02	202.945
GVYFASTEK	HLA-A11:02	11.941
GSFCTQLNR	HLA-A11:02	44.3511
WVLNNDYYR	HLA-A11:02	294.425
FSYVGCHNK	HLA-A11:02	29.5113
AIVSTIQRK	HLA-A11:02	43.8212
QVVDMSMTY	HLA-A11:02	223.568
VTYVPAQEK	HLA-A11:02	18.4508
AGLPYGANK	HLA-A11:02	157.458
ETGLLMPLK	HLA-A11:02	303.304
TTIAKNTVK	HLA-A11:02	34.2915
TVIEVQGYK	HLA-A11:02	11.8852
LTLVYKVYY	HLA-A11:02	412.606
KLTDNVYIK	HLA-A11:02	97.408
NIALIWNVK	HLA-A11:02	210.511
LLNKEMYLK	HLA-A11:02	53.0892
SSTASALGK	HLA-A11:02	20.7754
GTHWFVTQR	HLA-A11:02	29.6364
MSYYCKSHK	HLA-A11:02	20.3229
TTIVNGVRR	HLA-A11:02	315.672
IIPLTTAAK	HLA-A11:02	171.967
GSVAYESLR	HLA-A11:02	343.392
NSFTRGVYY	HLA-A11:02	370.37
MNVLTLVYK	HLA-A11:02	56.1192
CTCGKQATK	HLA-A11:02	210.006
VLTEEVVLK	HLA-A11:02	176.005
QTFSVLACY	HLA-A11:02	188.661
TSNSFDVLK	HLA-A11:02	20.8298
NQFNSAIGK	HLA-A11:02	127.201
NIFGTVYEK	HLA-A11:02	24.0228
LIGLAKRFK	HLA-A11:02	353.124
RIDKVLNEK	HLA-A11:02	74.788
AAVDALCEK	HLA-A11:02	47.2803
LLIIMRTFK	HLA-A11:02	58.5988
QTMLFTMLR	HLA-A11:02	9.3136
TSRTLSYYK	HLA-A11:02	26.5047
LVSSFLEMK	HLA-A11:02	26.2223
SSTCMMCYK	HLA-A11:02	7.6199
CVDIPGIPK	HLA-A11:02	48.2874
YILFTRFFY	HLA-A11:02	81.7814
ATSRTLSYY	HLA-A11:02	39.7827
ITLCFTLKR	HLA-A11:02	27.4708
DMILSLLSK	HLA-A11:02	264.043
ALGGSVAIK	HLA-A11:02	180.907
VVTTKIALK	HLA-A11:02	43.397
MQGAVDINK	HLA-A11:02	316.5
GVYSVIYLY	HLA-A11:02	46.6366
VVYRAFDIY	HLA-A11:02	307.457
MQNCVLKLK	HLA-A11:02	105.196
TTIKPVTYK	HLA-A11:02	5.698
TVAYFNMVY	HLA-A11:02	82.0109
VTDTPKGPK	HLA-A11:02	219
TVYDDGARR	HLA-A11:02	389.949
IVVTCLAYY	HLA-A11:02	319.224
YIFFASFYY	HLA-A11:02	36.0301
KGIMMNVAK	HLA-A11:02	265.591
ETVKGLDYK	HLA-A11:02	139.052
LSTFISAAR	HLA-A11:02	386.893
AMRPNFTIK	HLA-A11:02	184.379
VIPDYNTYK	HLA-A11:02	48.4984
YLKSPNFSK	HLA-A11:02	80.8191
ITLATCELY	HLA-A11:02	400.55
STTTNIVTR	HLA-A11:02	90.9551
SQILPDPSK	HLA-A11:02	239.137
VTTVMFLAR	HLA-A11:02	196.542
VVYRGTTTY	HLA-A11:02	140.44
VNAANVYLK	HLA-A11:02	156.93
NTLTLAVPY	HLA-A11:02	305.349
CSLSHRFYR	HLA-A11:02	25.5327
NNYMLTYNK	HLA-A11:02	316.997
VNSFSGYLK	HLA-A11:02	219.755
CSMTDIAKK	HLA-A11:02	29.7431
LLMPLKAPK	HLA-A11:02	42.1808
LQPRTFLLK	HLA-A11:02	181.776
VVCTEIDPK	HLA-A11:02	128.014
NSASFSTFK	HLA-A11:02	10.0367
RVYANLGER	HLA-A11:02	117.659
YSYATHSDK	HLA-A11:02	59.8075
GTLSYEQFK	HLA-A11:02	11.7851
VAYRKVLLR	HLA-A11:02	84.3252
ITPVHVMSK	HLA-A11:02	37.2442
FAQVKQIYK	HLA-A11:02	79.1772
LSEARQHLK	HLA-A11:02	322.386
VSALVYDNK	HLA-A11:02	67.3301
SIVCRFDTR	HLA-A11:02	480.9
VTTTLEETK	HLA-A11:02	361.842
TISLAGSYK	HLA-A11:02	16.8493
KLFAAETLK	HLA-A11:02	24.4952
HSWNADLYK	HLA-A11:02	16.0295
LSPRWYFYY	HLA-A11:02	492.783
TLKGGAPTK	HLA-A11:02	319.614
SQDLSVVSK	HLA-A11:02	108.959
LVAEWFLAY	HLA-A11:02	142.894
LTLQQIELK	HLA-A11:02	103.447
HVVGPNVNK	HLA-A11:02	40.4896
TIQPRVEKK	HLA-A11:02	103.479
RVCTNYMPY	HLA-A11:02	64.7538
IINNTVYTK	HLA-A11:02	20.002
IIIGGAKLK	HLA-A11:02	143.74
STCMMCYKR	HLA-A11:02	163.241
LSYGIATVR	HLA-A11:02	260.164
TMLFTMLRK	HLA-A11:02	9.4504
QVNGLTSIK	HLA-A11:02	98.5551
KTIQPRVEK	HLA-A11:02	18.9477
VVSTGYHFR	HLA-A11:02	60.0273
YLALYNKYK	HLA-A11:02	154.616
SSNVANYQK	HLA-A11:02	23.719
SVYAWNRKR	HLA-A11:02	127.46
EVVGDIILK	HLA-A11:02	330.08
HLYLQYIRK	HLA-A11:02	47.177
MSLSEQLRK	HLA-A11:02	22.0695
AIDAYPLTK	HLA-A11:02	20.8865
GNICYTPSK	HLA-A11:02	306.889
IQITISSFK	HLA-A11:02	24.5815
YMSALNHTK	HLA-A11:02	47.2292
GIYQTSNFR	HLA-A11:02	108.39
TAVVIPTKK	HLA-A11:02	351.77
VLITEGSVK	HLA-A11:02	445.123
VLDMCASLK	HLA-A11:02	94.4982
LSKSLTENK	HLA-A11:02	382.089
KIEELFYSY	HLA-A11:02	495.574
HSYFTSDYY	HLA-A11:02	111.946
ASMPTTIAK	HLA-A11:02	4.9511
NSQGLLPPK	HLA-A11:02	59.1895
AVLQSGFRK	HLA-A11:02	11.4551
SGLKTILRK	HLA-A11:02	134.403
VTNNTFTLK	HLA-A11:02	9.5356
KSTNLVKNK	HLA-A11:02	155.552
YQIGGYTEK	HLA-A11:02	146.772
KNLREFVFK	HLA-A11:02	205.632
ASAFFGMSR	HLA-A11:02	15.2581
ALAYYNTTK	HLA-A11:02	32.366
ALDPLSETK	HLA-A11:02	179.459
VQIPCTCGK	HLA-A11:02	109.789
GGNYNYLYR	HLA-A11:02	492.991
NASVVNIQK	HLA-A11:02	320.043
FTINCQEPK	HLA-A11:02	22.0564
QMCLSTLMK	HLA-A11:02	53.2105
VTFQSAVKR	HLA-A11:02	84.4247
KTFPPTEPK	HLA-A11:02	7.6554
FSSEIIGYK	HLA-A11:02	21.0482
LAYYFMRFR	HLA-A11:02	142.565
KVKYLYFIK	HLA-A11:02	49.1875
GVTFQSAVK	HLA-A11:02	115.407
VVENPTIQK	HLA-A11:02	62.2187
YIVDSVTVK	HLA-A11:02	167.072
SAFAMMFVK	HLA-A11:02	6.5936
YIATNGPLK	HLA-A11:02	99.5281
LAAECTIFK	HLA-A11:02	41.4071
SMMGFKMNY	HLA-A11:02	23.0803
LTRNPAWRK	HLA-A11:02	104.65
LSYFIASFR	HLA-A11:02	23.0284
KSAAEASKK	HLA-A11:02	62.2383
SANNCTFEY	HLA-A11:02	226.007
ASHMYCSFY	HLA-A11:02	188.651
KSAGFPFNK	HLA-A11:02	6.1649
KVFRSSVLH	HLA-A11:02	241.018
TSLSGFKLK	HLA-A11:02	27.4188
ASCDAIMTR	HLA-A11:02	68.4755
LVIGAVILR	HLA-A11:02	198.897
NVAFELWAK	HLA-A11:02	51.1119
FTALTQHGK	HLA-A11:02	44.9074
ATAEAELAK	HLA-A11:02	16.6806
QTFFKLVNK	HLA-A11:02	11.5608
KQIRSAAKK	HLA-A11:02	161.409
TTCCSLSHR	HLA-A11:02	140.667
AQCFKMFYK	HLA-A11:02	8.7005
GSVGFNIDY	HLA-A11:02	490.676
VTHSKGLYR	HLA-A11:02	87.8075
RLYYDSMSY	HLA-A11:02	70.6138
IASFRLFAR	HLA-A11:02	211.492
LTAVVIPTK	HLA-A11:02	35.1906
ALILAYCNK	HLA-A11:02	43.4275
RLISMMGFK	HLA-A11:02	18.1917
ALLSTDGNK	HLA-A11:02	342.805
AVILRGHLR	HLA-A11:02	344.933
AQALNTLVK	HLA-A11:02	98.7429
TSAFVETVK	HLA-A11:02	58.9262
ALCTFLLNK	HLA-A11:02	13.6887
EISFMLWCK	HLA-A11:02	146.588
VVLSFELLH	HLA-A11:02	388.307
HGFELTSMK	HLA-A11:02	279.848
SYSLFDMSK	HLA-A11:02	273.414
SAQCFKMFY	HLA-A11:02	161.561
RNYVFTGYR	HLA-A11:02	416.739
RIAGHHLGR	HLA-A11:02	138.807
IVESCGNFK	HLA-A11:02	106.498
VLSGHNLAK	HLA-A11:02	60.024
ASVYAWNRK	HLA-A11:02	35.6609
RAFDIYNDK	HLA-A11:02	66.7166
KAIDGGVTR	HLA-A11:02	404.438
SDIDITFLK	HLA-A11:02	255.862
AVAKHDFFK	HLA-A11:02	7.2838
IMASLVLAR	HLA-A11:02	160.676
IISDMYDPK	HLA-A11:02	46.2912
QSRNLQEFK	HLA-A11:02	296.16
LLSDLQDLK	HLA-A11:02	177.687
QVVNVVTTK	HLA-A11:02	48.3956
LLTKSSEYK	HLA-A11:02	111.274
ATVVIGTSK	HLA-A11:02	26.6217
KVNSTLEQY	HLA-A11:02	356.919
VMYMGTLSY	HLA-A11:02	52.014
STNVTIATY	HLA-A11:02	154.765
FMSLSEQLRK	HLA-A11:02	108.866
VNVAFELWAK	HLA-A11:02	60.9705
MGTLSYEQFK	HLA-A11:02	37.9832
FSSNVANYQK	HLA-A11:02	32.9701
MNSQGLLPPK	HLA-A11:02	40.1146
VLSEARQHLK	HLA-A11:02	153.388
ATEGALNTPK	HLA-A11:02	27.4554
AVFDKNLYDK	HLA-A11:02	5.81
TTIKPVTYKL	HLA-A11:02	82.6505
TGTSTDVVYR	HLA-A11:02	203.312
KSQDLSVVSK	HLA-A11:02	44.9346
DFAVSKGFFK	HLA-A11:02	311.347
FAVDAAKAYK	HLA-A11:02	73.6756
CVLSGHNLAK	HLA-A11:02	39.5265
ANGQVFGLYK	HLA-A11:02	148.032
SSQCVNLTTR	HLA-A11:02	334.123
TVCTVCGMWK	HLA-A11:02	32.8078
ATSRTLSYYK	HLA-A11:02	5.4477
SGAMDTTSYR	HLA-A11:02	69.4657
TIQITISSFK	HLA-A11:02	13.9295
FASVYAWNRK	HLA-A11:02	206.513
YSRYRIGNYK	HLA-A11:02	20.5247
IAFGGCVFSY	HLA-A11:02	374.792
KTYERHSLSH	HLA-A11:02	323.847
GVLITEGSVK	HLA-A11:02	436.066
KTVQFCDAMR	HLA-A11:02	464.715
STFISDEVAR	HLA-A11:02	125.481
ADQAMTQMYK	HLA-A11:02	34.0622
ARLYYDSMSY	HLA-A11:02	386.634
EVVENPTIQK	HLA-A11:02	455.974
YNRYLALYNK	HLA-A11:02	410.314
VVKAALLADK	HLA-A11:02	84.9792
NVVTTKIALK	HLA-A11:02	184.623
SAQCFKMFYK	HLA-A11:02	6.171
VNINIVGDFK	HLA-A11:02	91.0141
AVLQSGFRKM	HLA-A11:02	400.736
EHSWNADLYK	HLA-A11:02	177.999
KLKVDTANPK	HLA-A11:02	243.851
LLNKHIDAYK	HLA-A11:02	122.575
NLIDSYFVVK	HLA-A11:02	110.165
CTLKSFTVEK	HLA-A11:02	16.2886
KVAGFAKFLK	HLA-A11:02	6.7675
QTVKPGNFNK	HLA-A11:02	44.5912
QLHNDILLAK	HLA-A11:02	106.753
LSLREVRTIK	HLA-A11:02	344.986
VSDIDYVPLK	HLA-A11:02	51.4765
TSWQTGDFVK	HLA-A11:02	83.035
MQTMLFTMLR	HLA-A11:02	15.4108
KLKKSLNVAK	HLA-A11:02	450.341
INASVVNIQK	HLA-A11:02	252.98
DTVIEVQGYK	HLA-A11:02	136.345
HAAVDALCEK	HLA-A11:02	376.837
GVVCTEIDPK	HLA-A11:02	83.8412
RMYIFFASFY	HLA-A11:02	80.8357
ATVAYFNMVY	HLA-A11:02	51.196
CLAYYFMRFR	HLA-A11:02	375.502
VQTFFKLVNK	HLA-A11:02	28.49
RYMSALNHTK	HLA-A11:02	117.569
DGVYFASTEK	HLA-A11:02	103.872
TLQGPPGTGK	HLA-A11:02	422.784
IMASLVLARK	HLA-A11:02	36.002
KASMPTTIAK	HLA-A11:02	11.4291
LLIGLAKRFK	HLA-A11:02	378.693
NDMILSLLSK	HLA-A11:02	140.822
QLYLGGMSYY	HLA-A11:02	481.483
NLHSSRLSFK	HLA-A11:02	214.904
LFDMSKFPLK	HLA-A11:02	486.905
LITPVHVMSK	HLA-A11:02	59.0015
TALRANSAVK	HLA-A11:02	450.175
HAFHTPAFDK	HLA-A11:02	36.3787
YLFDESGEFK	HLA-A11:02	75.8367
KTIQPRVEKK	HLA-A11:02	44.389
PTSFGPLVRK	HLA-A11:02	75.1294
MVDTSLSGFK	HLA-A11:02	29.7537
VTCLAYYFMR	HLA-A11:02	90.6338
IKTIQPRVEK	HLA-A11:02	77.5602
ASAFFGMSRI	HLA-A11:02	494.513
QLEQPYVFIK	HLA-A11:02	169.479
TNSFTRGVYY	HLA-A11:02	413.464
TGVLTESNKK	HLA-A11:02	215.99
GVTFQSAVKR	HLA-A11:02	207.856
ASMPTTIAKN	HLA-A11:02	41.3516
IVSTIQRKYK	HLA-A11:02	88.52
VDTANPKTPK	HLA-A11:02	86.1261
CTIFKDASGK	HLA-A11:02	159.899
VCSMTDIAKK	HLA-A11:02	85.9324
KPVLDWLEEK	HLA-A11:02	87.0121
KAIVSTIQRK	HLA-A11:02	89.3573
LLTLQQIELK	HLA-A11:02	342.768
MLLEIKDTEK	HLA-A11:02	313.497
DKSAGFPFNK	HLA-A11:02	78.8063
STGSNVFQTR	HLA-A11:02	159.491
FYWFFSNYLK	HLA-A11:02	214.535
VLAAECTIFK	HLA-A11:02	28.6418
SSYSLFDMSK	HLA-A11:02	5.8578
WLSYFIASFR	HLA-A11:02	110.867
TEISFMLWCK	HLA-A11:02	54.7156
FFASFYYVWK	HLA-A11:02	170.424
YMSALNHTKK	HLA-A11:02	136.296
MSECVLGQSK	HLA-A11:02	335.844
VSDIDITFLK	HLA-A11:02	11.997
GLVAEWFLAY	HLA-A11:02	183.024
KTFPPTEPKK	HLA-A11:02	15.1663
YKMQRMLLEK	HLA-A11:02	151.981
VVYRGTTTYK	HLA-A11:02	10.7249
GTLSYEQFKK	HLA-A11:02	13.0381
SSANNCTFEY	HLA-A11:02	210.481
LAYYFMRFRR	HLA-A11:02	193.014
FVVSTGYHFR	HLA-A11:02	288.947
ITLCFTLKRK	HLA-A11:02	13.4112
CCSLSHRFYR	HLA-A11:02	119.597
ITVNVLAWLY	HLA-A11:02	229.656
TMLFTMLRKL	HLA-A11:02	286.503
LAIDAYPLTK	HLA-A11:02	70.452
ESLVPGFNEK	HLA-A11:02	289.419
AALCTFLLNK	HLA-A11:02	11.3739
VVIPDYNTYK	HLA-A11:02	10.9806
SMQGAVDINK	HLA-A11:02	40.076
IDGYFKIYSK	HLA-A11:02	306.979
ANQFNSAIGK	HLA-A11:02	79.2835
PHLMGWDYPK	HLA-A11:02	312.394
KKSAAEASKK	HLA-A11:02	321.654
FAFACPDGVK	HLA-A11:02	273.849
SAPPAQYELK	HLA-A11:02	430.678
VFITLCFTLK	HLA-A11:02	150.488
KSAGFPFNKW	HLA-A11:02	257.994
MVTNNTFTLK	HLA-A11:02	12.3741
PGVAMPNLYK	HLA-A11:02	33.3413
RQIAPGQTGK	HLA-A11:02	119.372
AAIMQLFFSY	HLA-A11:02	89.7002
AALALLLLDR	HLA-A11:02	146.213
STSAFVETVK	HLA-A11:02	11.2202
IPTITQMNLK	HLA-A11:02	54.2282
AVVYRGTTTY	HLA-A11:02	228.051
ISMMGFKMNY	HLA-A11:02	103.628
ADSIIIGGAK	HLA-A11:02	135.135
TQSRNLQEFK	HLA-A11:02	241.213
TTEMLAKALR	HLA-A11:02	311.257
CMTSCCSCLK	HLA-A11:02	118.4
YCIDGALLTK	HLA-A11:02	264.993
SIKNFKSVLY	HLA-A11:02	303.455
ILLIIMRTFK	HLA-A11:02	103.017
TSAVLQSGFR	HLA-A11:02	437.21
TVEEAKTVLK	HLA-A11:02	135.082
HTTDPSFLGR	HLA-A11:02	295.776
IMSDRDLYDK	HLA-A11:02	109.576
VTPSGTWLTY	HLA-A11:02	399.316
AVMYMGTLSY	HLA-A11:02	24.9391
AVKTQFNYYK	HLA-A11:02	9.8259
KLMPVCVETK	HLA-A11:02	58.4298
WIFGTTLDSK	HLA-A11:02	66.1452
FTLKGGAPTK	HLA-A11:02	56.4792
NTQEVFAQVK	HLA-A11:02	163.589
VARDLSLQFK	HLA-A11:02	180.942
SSFLEMKSEK	HLA-A11:02	29.073
YNSASFSTFK	HLA-A11:02	12.3822
GEVITFDNLK	HLA-A11:02	75.1156
RYLALYNKYK	HLA-A11:02	244.797
REAACCHLAK	HLA-A11:02	73.1553
GQTFSVLACY	HLA-A11:02	307.378
TLMNVLTLVY	HLA-A11:02	166.149
VTGLFKDCSK	HLA-A11:02	203.946
SDIDITFLKK	HLA-A11:02	52.7314
FVFPLNSIIK	HLA-A11:02	36.9032
KTDGTLMIER	HLA-A11:02	281.373
STQLGIEFLK	HLA-A11:02	8.5422
KGPITDVFYK	HLA-A11:02	236.461
KGLQPSVGPK	HLA-A11:02	351.352
FVTDTPKGPK	HLA-A11:02	435.632
ACVVADAVIK	HLA-A11:02	187.845
SAVLQSGFRK	HLA-A11:02	22.8997
GWTAGAAAYY	HLA-A11:02	296.567
WFTALTQHGK	HLA-A11:02	277.803
QTPFEIKLAK	HLA-A11:02	36.0344
KGAWNIGEQK	HLA-A11:02	443.955
LLKDCPAVAK	HLA-A11:02	330.373
AGFPFNKWGK	HLA-A11:02	71.6799
ASFRLFARTR	HLA-A11:02	75.685
TVQSKMSDVK	HLA-A11:02	172.506
GATVVIGTSK	HLA-A11:02	141.101
VMHANYIFWR	HLA-A11:02	310.429
TTYKLNVGDY	HLA-A11:02	448.066
ILPSIISNEK	HLA-A11:02	155.023
VVNAANVYLK	HLA-A11:02	15.6617
VATAEAELAK	HLA-A11:02	124.007
CAMRPNFTIK	HLA-A11:02	41.6525
YANGGKGFCK	HLA-A11:02	427.327
VTHSKGLYRK	HLA-A11:02	36.4631
GVTLIGEAVK	HLA-A11:02	225.302
FITLCFTLKR	HLA-A11:02	172.081
VQIGEYTFEK	HLA-A11:02	45.5036
ALLTKSSEYK	HLA-A11:02	52.6231
QIPFAMQMAY	HLA-A11:02	429.594
IIMRLWLCWK	HLA-A11:02	24.9205
ANYAKPFLNK	HLA-A11:02	52.979
ASEFSSLPSY	HLA-A11:02	239.158
FTIYSLLLCR	HLA-A11:02	149.869
EHVTFFIYNK	HLA-A11:02	210.798
SSTFNVPMEK	HLA-A11:02	6.205
LNTLTLAVPY	HLA-A11:02	409.489
TTTIKPVTYK	HLA-A11:02	11.0119
NRQFHQKLLK	HLA-A11:02	362.983
AAKKNNLPFK	HLA-A11:02	219.524
GVDVELFENK	HLA-A11:02	112.254
YTGAIKLDDK	HLA-A11:02	483.425
VETVKGLDYK	HLA-A11:02	57.7154
AVLDMCASLK	HLA-A11:02	14.6676
GLVASIKNFK	HLA-A11:02	45.8218
AHGFELTSMK	HLA-A11:02	287.873
AANTVIWDYK	HLA-A11:02	14.8709
SAGFSLWVYK	HLA-A11:02	7.627
KTNCCRFQEK	HLA-A11:02	37.3107
KSAQCFKMFY	HLA-A11:02	86.5455
LMNVLTLVYK	HLA-A11:02	25.4913
HNIALIWNVK	HLA-A11:02	260.372
VAYRKVLLRK	HLA-A11:02	53.1271
ASFYYVWKSY	HLA-A11:02	184.983
SSTCMMCYKR	HLA-A11:02	162.034
SINFVRIIMR	HLA-A11:02	193.901
RVVTTFDSEY	HLA-A11:02	472.508
AQCFKMFYKG	HLA-A11:02	382.668
SSVLNDILSR	HLA-A11:02	152.656
RSVSPKLFIR	HLA-A11:02	139.706
NSASFSTFKC	HLA-A11:02	443.738
ATNNLVVMAY	HLA-A11:02	50.2923
HAPATVCGPK	HLA-A11:02	377.748
GVCSMTDIAK	HLA-A11:02	52.2396
RLYECLYRNR	HLA-A11:02	360.014
KAYKIEELFY	HLA-A11:02	389.582
MSAFAMMFVK	HLA-A11:02	6.3559
VFSYVGCHNK	HLA-A11:02	130.392
GVQIPCTCGK	HLA-A11:02	51.2764
FLIGCNYLGK	HLA-A11:02	125.195
CIRRPFLCCK	HLA-A11:02	357.456
YVFTGYRVTK	HLA-A11:02	24.5331
YVDNSSLTIK	HLA-A11:02	72.0337
LQFTSLEIPR	HLA-A11:02	428.74
MYIFFASFYY	HLA-A11:02	36.567
LKLFAAETLK	HLA-A11:02	117.028
LTAVVIPTKK	HLA-A11:02	98.6874
TQYNRYLALY	HLA-A11:02	345.471
IAYIICISTK	HLA-A11:02	140.189
AQNSVRVLQK	HLA-A11:02	60.0539
FLLNKEMYLK	HLA-A11:02	83.0881
VVTTVMFLAR	HLA-A11:02	270.864
TYICGFIQQK	HLA-A11:02	147.429
FCSQHTMLVK	HLA-A11:02	111.12
GVYFASTEKS	HLA-A11:02	374.006
FIASFRLFAR	HLA-A11:02	92.1925
FVTHSKGLYR	HLA-A11:02	355.024
VSICSTMTNR	HLA-A11:02	163.554
SAFAMMFVKH	HLA-A11:02	173.076
VTLAILTALR	HLA-A11:02	107.033
NTDFSRVSAK	HLA-A11:02	81.5588
IVQMLSDTLK	HLA-A11:02	45.6515
FLTRNPAWRK	HLA-A11:02	205.588
ALLSDLQDLK	HLA-A11:02	107.448
TNIFGTVYEK	HLA-A11:02	20.1058
YKTFPPTEPK	HLA-A11:02	19.4102
VTNNTFTLKG	HLA-A11:02	241.104
QAENVTGLFK	HLA-A11:02	216.892
SMMGFKMNYQ	HLA-A11:02	447.364
AVAKHDFFKF	HLA-A11:02	273.653
VLTAVVIPTK	HLA-A11:02	56.801
QIVESCGNFK	HLA-A11:02	144.542
INLIIKNLSK	HLA-A11:02	405.065
QTMLFTMLRK	HLA-A11:02	5.702
TMTNRQFHQK	HLA-A11:02	68.9506
CIKVATVQSK	HLA-A11:02	338.885
LHVVGPNVNK	HLA-A11:02	133.342
VATSRTLSYY	HLA-A11:02	456.325
VTLADAGFIK	HLA-A11:02	26.5219
KLVSSFLEMK	HLA-A11:02	29.6858
YTEISFMLWCK	HLA-A11:02	224.077
TVKGLDYKAFK	HLA-A11:02	90.5711
STMTNRQFHQK	HLA-A11:02	18.4235
MQTMLFTMLRK	HLA-A11:02	71.7102
YLITPVHVMSK	HLA-A11:02	311.637
LTNIFGTVYEK	HLA-A11:02	62.8391
KNGSIHLYFDK	HLA-A11:02	396.552
KVQIGEYTFEK	HLA-A11:02	104.792
FSSTFNVPMEK	HLA-A11:02	31.0794
IAVLDMCASLK	HLA-A11:02	370.194
NIFGTVYEKLK	HLA-A11:02	178.595
IVWHVNNATNK	HLA-A11:02	259.136
VVYRGTTTYKL	HLA-A11:02	385.431
YMGTLSYEQFK	HLA-A11:02	220.391
SSYIVDSVTVK	HLA-A11:02	72.9254
YQLRARSVSPK	HLA-A11:02	479.891
GINASVVNIQK	HLA-A11:02	197.232
AYKTFPPTEPK	HLA-A11:02	17.458
QTGKIADYNYK	HLA-A11:02	152.048
YQNNVFMSEAK	HLA-A11:02	272.855
YTVEEAKTVLK	HLA-A11:02	228.946
VTQNVLYENQK	HLA-A11:02	165.362
ATYKPNTWCIR	HLA-A11:02	193.357
QTMLFTMLRKL	HLA-A11:02	352.914
EAVKTQFNYYK	HLA-A11:02	265.884
VSSFLEMKSEK	HLA-A11:02	401.1
LPFTINCQEPK	HLA-A11:02	403.874
TTEMLAKALRK	HLA-A11:02	158.428
KAYNVTQAFGR	HLA-A11:02	392.951
FVETVKGLDYK	HLA-A11:02	354.778
SIKNFKSVLYY	HLA-A11:02	199.44
ETIQITISSFK	HLA-A11:02	222.897
EAALCTFLLNK	HLA-A11:02	469.268
IRASANLAATK	HLA-A11:02	462.303
AARVVRSIFSR	HLA-A11:02	492.213
YKTFPPTEPKK	HLA-A11:02	278.736
SAGFPFNKWGK	HLA-A11:02	302.485
IETISLAGSYK	HLA-A11:02	201.104
TLNDFNLVAMK	HLA-A11:02	118.606
YMNSQGLLPPK	HLA-A11:02	251.142
ALLTLQQIELK	HLA-A11:02	286.382
RVIHFGAGSDK	HLA-A11:02	116.102
IGHSMQNCVLK	HLA-A11:02	384.053
ILLNKHIDAYK	HLA-A11:02	222.408
MMVTNNTFTLK	HLA-A11:02	40.0513
IVGGQIVTCAK	HLA-A11:02	411.906
VLTAVVIPTKK	HLA-A11:02	497.497
IILKPANNSLK	HLA-A11:02	246.837
VATSRTLSYYK	HLA-A11:02	71.8267
IANYAKPFLNK	HLA-A11:02	210.153
ATSRTLSYYKL	HLA-A11:02	253.032
KSAQCFKMFYK	HLA-A11:02	27.3652
MADQAMTQMYK	HLA-A11:02	45.856
GVLTAVVIPTK	HLA-A11:02	131.46
INDMILSLLSK	HLA-A11:02	443.259
LHVTYVPAQEK	HLA-A11:02	313.779
VETSNSFDVLK	HLA-A11:02	497.68
KTCGQQQTTLK	HLA-A11:02	329.043
LDKSAGFPFNK	HLA-A11:02	126.476
YVDNSSLTIKK	HLA-A11:02	191.315
TRQVVNVVTTK	HLA-A11:02	240.478
RTNVYLAVFDK	HLA-A11:02	149.38
TTEVVGDIILK	HLA-A11:02	196.848
YGARFYFYTSK	HLA-A11:02	289.329
ITFELDERIDK	HLA-A11:02	372.855
AVAKHDFFKFR	HLA-A11:02	431.625
STQWSLFFFLY	HLA-A11:02	202.927
AVGNICYTPSK	HLA-A11:02	68.4088
LSMQGAVDINK	HLA-A11:02	193.954
CANGQVFGLYK	HLA-A11:02	203.858
KFYGGWHNMLK	HLA-A11:02	374.492
IKASMPTTIAK	HLA-A11:02	42.2933
LVSDIDITFLK	HLA-A11:02	43.6229
SAFAMMFVKHK	HLA-A11:02	25.3475
LSSYSLFDMSK	HLA-A11:02	78.1541
TLMNVLTLVYK	HLA-A11:02	17.7873
VVVNAANVYLK	HLA-A11:02	94.346
LENVAFNVVNK	HLA-A11:02	466.953
KVNINIVGDFK	HLA-A11:02	151.834
ASTSAFVETVK	HLA-A11:02	109.111
ATVQSKMSDVK	HLA-A11:02	263.638
IIKTIQPRVEK	HLA-A11:02	315.853
IAANTVIWDYK	HLA-A11:02	81.5755
VQLHNDILLAK	HLA-A11:02	305.088
AIVSTIQRKYK	HLA-A11:02	94.7623
AMQTMLFTMLR	HLA-A11:02	39.5659
MSAPPAQYELK	HLA-A11:02	71.3179
IASTDTCFANK	HLA-A11:02	480.728
CVFSYVGCHNK	HLA-A11:02	135.158
GTGTSTDVVYR	HLA-A11:02	432.753
KVDTANPKTPK	HLA-A11:02	148.925
YTGNYQCGHYK	HLA-A11:02	42.0664
SFCAFAVDAAK	HLA-A11:02	489.001
SSTFNVPMEKL	HLA-A11:02	272.253
LAVFDKNLYDK	HLA-A11:02	49.1099
TVEEAKTVLKK	HLA-A11:02	224.886
FSGAMDTTSYR	HLA-A11:02	453.539
LQLPQGTTLPK	HLA-A11:02	348.151
AVKTQFNYYKK	HLA-A11:02	130.088
AVFDKNLYDKL	HLA-A11:02	153.401
TSAVLQSGFRK	HLA-A11:02	130.511
KVAGFAKFLKT	HLA-A11:02	457.665
SSYSLFDMSKF	HLA-A11:02	314.918
IVFITLCFTLK	HLA-A11:02	112.122
YTTTIKPVTYK	HLA-A11:02	39.8404
LTNNVAFQTVK	HLA-A11:02	131.892
IVNNATNVVIK	HLA-A11:02	216.814
IFFASFYYVWK	HLA-A11:02	230.507
AMSAFAMMFVK	HLA-A11:02	32.6612
GALLTKSSEYK	HLA-A11:02	451.258
AFAVDAAKAYK	HLA-A11:02	163.043
AVVYRGTTTYK	HLA-A11:02	31.5763
MPTTIAKNTVK	HLA-A11:02	349.592
KIVQMLSDTLK	HLA-A11:02	180.417
MSAFAMMFVKH	HLA-A11:02	452.377
MTYGQQFGPTY	HLA-A11:02	216.456
MVVIPDYNTYK	HLA-A11:02	40.4533
TDFSSEIIGYK	HLA-A11:02	172.571
ASYQTQTNSPR	HLA-A11:02	431.677
TCCSLSHRFYR	HLA-A11:02	278.095
YILPSIISNEK	HLA-A11:02	152.195
HFYWFFSNYLK	HLA-A11:02	274.769
MWLSYFIASFR	HLA-A11:02	111.906
RMYIFFASFYY	HLA-A11:02	118.383
VVSDIDYVPLK	HLA-A11:02	126.467
YTNSFTRGVYY	HLA-A11:02	421.856
KTIQPRVEKKK	HLA-A11:02	183.504
RIIMRLWLCWK	HLA-A11:02	345.692
GLCVDIPGIPK	HLA-A11:02	413.961
MVYMPASWVMR	HLA-A11:02	341.469
GVCSMTDIAKK	HLA-A11:02	170.085
KQIVESCGNFK	HLA-A11:02	378.312
QPGVAMPNLYK	HLA-A11:02	63.2319
TTEILPVSMTK	HLA-A11:02	35.3164
KMSECVLGQSK	HLA-A11:02	320.438
YIFFASFYYVWK	HLA-A11:02	21.5485
VIGHSMQNCVLK	HLA-A11:02	305.699
FPPTSFGPLVRK	HLA-A11:02	133.342
DKSAQCFKMFYK	HLA-A11:02	296.75
SVKGLQPSVGPK	HLA-A11:02	245.694
AVANGDSEVVLK	HLA-A11:02	50.529
GIAVLDMCASLK	HLA-A11:02	422.546
TIANYAKPFLNK	HLA-A11:02	35.3577
NDKVAGFAKFLK	HLA-A11:02	366.162
SREETGLLMPLK	HLA-A11:02	379.698
ASWFTALTQHGK	HLA-A11:02	49.8476
LTYNKVENMTPR	HLA-A11:02	358.366
LSFCAFAVDAAK	HLA-A11:02	230.754
KMADQAMTQMYK	HLA-A11:02	46.5886
YLAVFDKNLYDK	HLA-A11:02	138.835
VSQPFLMDLEGK	HLA-A11:02	159.703
KTFPPTEPKKDK	HLA-A11:02	41.5081
CVQLHNDILLAK	HLA-A11:02	235.02
AYKTFPPTEPKK	HLA-A11:02	498.192
VVNVVTTKIALK	HLA-A11:02	207.914
IAMSAFAMMFVK	HLA-A11:02	71.8624
KSYELQTPFEIK	HLA-A11:02	90.9226
AAVDALCEKALK	HLA-A11:02	230.081
RIKASMPTTIAK	HLA-A11:02	26.4197
LMVVIPDYNTYK	HLA-A11:02	228.832
SVPWDTIANYAK	HLA-A11:02	257.292
SYREAACCHLAK	HLA-A11:02	358.421
TLMNVLTLVYKV	HLA-A11:02	436.911
SASTSAFVETVK	HLA-A11:02	271.198
FNDGVYFASTEK	HLA-A11:02	145.413
NVANYQKVGMQK	HLA-A11:02	452.142
VVYRAFDIYNDK	HLA-A11:02	399.722
LVSSFLEMKSEK	HLA-A11:02	223.058
WLTNIFGTVYEK	HLA-A11:02	353.197
LMWLSYFIASFR	HLA-A11:02	480.385
HCLHVVGPNVNK	HLA-A11:02	451.033
WVATEGALNTPK	HLA-A11:02	479.212
GCNSSTCMMCYK	HLA-A11:02	257.933
MMSAPPAQYELK	HLA-A11:02	194.538
KTTEVVGDIILK	HLA-A11:02	121.606
SMPTTIAKNTVK	HLA-A11:02	242.771
TLVSDIDITFLK	HLA-A11:02	60.2629
TVVVNAANVYLK	HLA-A11:02	125.094
GQSTQLGIEFLK	HLA-A11:02	345.905
RYMNSQGLLPPK	HLA-A11:02	314.748
ASIKNFKSVLYY	HLA-A11:02	217.385
YTVEEAKTVLKK	HLA-A11:02	405.45
FIETISLAGSYK	HLA-A11:02	296.352
KAIVSTIQRKYK	HLA-A11:02	101.5
IVFITLCFTLKR	HLA-A11:02	356.236
LTYTGAIKLDDK	HLA-A11:02	110.918
FYDFAVSKGFFK	HLA-A11:02	425.984
TTRQVVNVVTTK	HLA-A11:02	177.123
TTNGDFLHFLPR	HLA-A11:02	152.904
TKCTLKSFTVEK	HLA-A11:02	360.856
VTFQSAVKRTIK	HLA-A11:02	185.071
GFELTSMKYFVK	HLA-A11:02	457.417
GVLTAVVIPTKK	HLA-A11:02	197.428
RSAAKKNNLPFK	HLA-A11:02	136.01
CSTMTNRQFHQK	HLA-A11:02	208.836
YIINLIIKNLSK	HLA-A11:02	196.52
AFVETVKGLDYK	HLA-A11:02	86.582
SAMQTMLFTMLR	HLA-A11:02	36.4773
MISAGFSLWVYK	HLA-A11:02	28.1466
EMVMCGGSLYVK	HLA-A11:02	223.186
NSFTRGVYYPDK	HLA-A11:02	173.763
AQLPAPRTLLTK	HLA-A11:02	318.547
GVEHVTFFIYNK	HLA-A11:02	140.912
[truncated: 38,533 more rows]

## Sheet: Supplementary Table S8
# Supplementary Table S8: List of SARS-CoV-2 peptides and their predicted MHCnuggets and MHCflurry binding affinities across 145 HLA alleles. Peptide = amino acid sequence of peptide; Allele = 4-digit HLA-A, -B, and -C code strings for each HLA allele used in paper; ic50 = MHCnuggets predicted binding affinity; mhcflurry_prediction = MHCflurry binding affinity prediction; mhcflurry_prediction_low…
Peptide	Allele	ic50	mhcflurry_prediction	mhcflurry_prediction_low	mhcflurry_prediction_high	mhcflurry_prediction_percentile
AAAYYVGY	HLA-A30:02	91.29	434.888	50.7662	3052.79	1.2185
AAAYYVGY	HLA-B15:17	18.11	271.007	14.5303	4310.63	0.811875
AAAYYVGYL	HLA-B15:17	15.34	145.689	33.9248	2834.72	0.63775
AAAYYVGYLQPR	HLA-A68:01	121.39	128.499	52.927	712.428	1.6785
AACRKVQHMVVK	HLA-A11:01	61.97	88.4708	23.5924	641.636	0.744
AAECTIFK	HLA-A11:01	161.5	29.8561	12.5387	85.669	0.237
AAFATAQEA	HLA-C14:02	81.43	253.995	46.1303	1283.35	0.34
AAFATAQEAY	HLA-A30:02	40.82	22.4416	6.95516	87.2224	0.071625
AAFATAQEAY	HLA-B15:01	33.95	38.3928	11.1332	104.864	0.3045
AAFATAQEAY	HLA-B15:02	83.92	452.812	34.9313	3582.88	0.323625
AAFHQECSL	HLA-B15:03	166.2	383.897	47.0556	1498.96	1.083
AAFHQECSL	HLA-B15:17	118.91	10.3077	2.75481	145.71	0.13625
AAFHQECSL	HLA-C14:02	42.62	132.294	21.1634	961.252	0.166375
AAFHQECSL	HLA-C15:02	409.96	10.7547	2.86343	47.2583	0.0005
AAGLEAPFLY	HLA-A30:02	207.93	226.356	60.9169	1140.98	0.738375
AAIFYLITPV	HLA-A02:02	47.01	96.2706	20.4828	635.466	0.52225
AAIFYLITPV	HLA-A02:06	24.07	18.2233	2.60143	162.879	0.14825
AAIFYLITPV	HLA-A02:11	21.69	30.6916	5.2845	445.165	0.2125
AAIFYLITPV	HLA-A02:16	314.61	64.4329	6.29369	1149.65	0.244375
AAIFYLITPV	HLA-A02:17	202.61	289.219	28.4379	4553.73	0.2245
AAIMQLFFSY	HLA-A11:01	54.71	79.2821	21.4489	393.054	0.6835
AAIMQLFFSY	HLA-A30:02	226.23	30.193	5.65873	134.026	0.105
AAIMQLFFSY	HLA-B15:01	90.16	36.1016	9.95759	133.656	0.280625
AAIMQLFFSYF	HLA-B15:01	169.77	168.627	48.7635	659.62	1.36813
AAITILDGI	HLA-A02:06	53.38	22.5695	4.43406	177.016	0.180625
AAITILDGISQY	HLA-B15:01	14.09	447.645	82.702	2067.19	2.71462
AAIVFITLCF	HLA-B15:01	120.16	124.218	31.8248	1064.05	1.07262
AAIVFITLCF	HLA-B15:03	63.23	222.875	21.6583	4646.11	0.769625
AAKKNNLPF	HLA-A30:01	302.71	137.592	18.448	1896.92	0.403
AAKKNNLPF	HLA-B15:01	40.53	67.3231	23.1127	197.335	0.605125
AAKKNNLPF	HLA-B15:02	72.8	365.443	42.8855	3827.31	0.270625
AAKKNNLPF	HLA-B15:03	11.9	69.1164	11.8709	354.826	0.3415
AAKKNNLPF	HLA-B15:17	139.94	18.1379	3.66806	120.213	0.213
AAKKNNLPFK	HLA-A11:01	30.9	52.1595	14.2304	239.244	0.4625
AAKKNNLPFK	HLA-A30:01	2.06	10.4725	3.22578	243.021	0.026875
AALALLLL	HLA-B15:17	225.06	115.431	9.8818	2872.52	0.575625
AALCTFLLNK	HLA-A11:01	10.78	10.2934	4.73584	27.2887	0.02
AALCTFLLNK	HLA-A30:01	86.73	269.088	27.5989	2960.12	0.650375
AALLADKFPV	HLA-A02:11	2.23	285.673	51.9266	2096.36	0.745
AALQIPFAM	HLA-B15:17	329.27	36.7306	4.75521	419.723	0.33275
AALTNNVAF	HLA-B15:03	16.3	129.69	20.9796	726.068	0.541
AALTNNVAF	HLA-B15:17	140.95	12.07	2.56515	38.9287	0.155
AAMQRKLEK	HLA-A11:01	35.49	17.9605	11.4591	34.131	0.101375
AAMQRKLEK	HLA-A30:01	37.26	104.399	14.9719	580.219	0.32875
AANTVIWDY	HLA-A11:01	245.08	460.837	104.032	2654.54	2.11625
AANTVIWDY	HLA-A30:02	86.22	15.1733	6.52016	70.7261	0.03975
AANTVIWDYK	HLA-A11:01	12.55	14.5418	9.42457	51.8113	0.063125
AANTVIWDYK	HLA-A30:01	252.6	142.482	27.2144	675.302	0.412375
AANTVIWDYK	HLA-A68:01	134.37	67.8896	19.8773	346.66	1.11387
AANTVIWDYKR	HLA-A68:01	48.25	351.616	156.24	971.008	2.99863
AARQGFVDS	HLA-A30:01	246.95	78.554	16.0447	723.197	0.255875
AARVVRSIF	HLA-B15:03	64.66	141.978	18.921	1616.35	0.57475
AARVVRSIF	HLA-B15:17	284.15	27.0487	4.97828	161.674	0.280625
AARVVRSIFS	HLA-A30:01	22.37	79.6752	8.09418	4037.84	0.26075
AARYMRSL	HLA-B08:01	80.88	259.864	44.6379	3382.74	0.310625
AARYMRSLK	HLA-A30:01	2.35	6.46228	2.7838	24.2047	0.0115
AARYMRSLKV	HLA-A30:01	98.7	52.6211	9.25456	1244.69	0.1835
AAVDALCEK	HLA-A11:01	26.56	27.6268	7.57323	87.0409	0.214625
AAVDALCEK	HLA-A68:01	435.62	85.8696	33.7105	162.529	1.30125
AAVDALCEKALK	HLA-A11:01	80.26	67.5725	21.8663	335.193	0.5925
AAVINGDRW	HLA-B15:17	33.68	16.6695	4.47642	96.228	0.200875
AAVINGDRW	HLA-B58:01	26.88	45.3844	5.40419	314.18	0.3
AAVNSVPW	HLA-B15:17	17.05	109.835	13.0482	1830.37	0.56425
AAVNSVPW	HLA-B58:01	14.79	106.792	27.5671	984.558	0.545125
AAYSRYRIGNY	HLA-A30:02	29.35	198.103	10.85	3744.98	0.663
AAYSRYRIGNY	HLA-B15:01	91.37	311.714	46.7194	1887.51	2.13975
AAYSRYRIGNYK	HLA-A11:01	13.35	28.8412	8.33521	206.343	0.2285
AAYSRYRIGNYK	HLA-A68:01	154.75	202.696	97.2418	571.897	2.19663
AAYVDNSSL	HLA-B15:17	55.49	9.33522	2.29632	71.9216	0.126125
AAYVDNSSLTI	HLA-B15:17	92.36	293.024	13.1888	13693.6	0.840875
AAYVDNSSLTIK	HLA-A11:01	32.19	38.1953	9.67962	220.975	0.327
ACFVLAAVY	HLA-A30:02	276.27	44.2583	8.08041	248.73	0.165875
ACFVLAAVY	HLA-B15:03	300.02	246.311	44.2195	1320.7	0.8215
ACFVLAAVY	HLA-C14:02	198.53	124.211	16.5466	1846.12	0.152125
ACFVLAAVYR	HLA-A68:01	418.95	258.585	64.9816	1321.81	2.512
ACYNGSPSGV	HLA-A02:50	7.26	417.641	28.9479	6574.35	0.5945
ACYNGSPSGVY	HLA-A30:02	9.75	187.305	37.3392	1061.3	0.63325
ADNNCYLATA	HLA-B45:01	113.48	402.533	74.0345	3102.71	0.254625
ADYSVLYNSA	HLA-B45:01	392.51	155.445	46.1205	524.918	0.088
AEAELAKNV	HLA-B45:01	310.15	209.655	38.4759	863.694	0.12775
AEAELAKNVSL	HLA-B40:01	19.49	8.47203	4.27658	28.7249	0.003875
AEAELAKNVSL	HLA-B40:02	28.05	93.0579	29.8699	544.097	0.114
AECTIFKDA	HLA-B45:01	48.08	102.588	34.5338	627.631	0.055
AEETRKLMPV	HLA-B40:02	71.49	342.162	119.394	909.727	0.307125
AEETRKLMPV	HLA-B45:01	92.26	158.729	26.8866	1448.17	0.091
AEGSRGGSQA	HLA-B45:01	239.63	85.796	21.1403	349.731	0.043
AEILLIIM	HLA-B18:01	54.94	456.424	128.222	2346.34	0.458125
AEILLIIM	HLA-B40:01	38.26	35.7693	8.83583	104.681	0.07275
AEILLIIM	HLA-B40:02	23.86	38.5286	9.11463	168.856	0.04375
AEILLIIMRTF	HLA-B44:02	498.2	14.0859	6.30299	38.0757	0.030625
AEIVDTVS	HLA-B45:01	224.5	393.093	121.534	1995.85	0.24875
AEIVDTVSA	HLA-B40:01	441.81	213.597	60.4933	736.363	0.353875
AEIVDTVSA	HLA-B40:02	58.85	146.78	27.9896	781.944	0.166375
AEIVDTVSA	HLA-B45:01	14.92	21.9825	7.315	46.1222	0.003375
AEIVDTVSAL	HLA-B40:01	14.95	10.021	4.31157	41.2614	0.00525
AEIVDTVSAL	HLA-B40:02	167.43	20.6996	4.26725	121.101	0.014875
AEIVDTVSALV	HLA-B40:01	156.76	331.049	42.0666	1279.22	0.468375
AEIVDTVSALVY	HLA-B15:01	45.41	328.965	79.3903	1254.39	2.21588
AELAKNVSL	HLA-B40:01	12.15	9.03812	4.73882	28.0907	0.0045
AELAKNVSL	HLA-B40:02	23.05	20.7516	10.6672	49.9369	0.015125
AELEGIQY	HLA-B18:01	113.01	91.4969	16.7992	551.404	0.145875
AESHVDTDL	HLA-B40:01	123.34	16.5576	4.59445	84.8013	0.021
AEVAVKMFDA	HLA-B45:01	16.99	23.398	5.27652	74.5097	0.004125
AEWFLAYI	HLA-B40:01	30.48	152.787	26.6452	1058.32	0.28
AEWFLAYI	HLA-B40:02	40.29	47.3095	17.5573	97.2275	0.055875
AEWFLAYIL	HLA-B18:01	117.96	206.094	50.564	923.139	0.26725
AEWFLAYIL	HLA-B40:01	9.45	10.5094	3.93841	68.8819	0.005875
AEWFLAYIL	HLA-B40:02	12.78	8.14367	4.8745	17.1563	0.0005
AEWFLAYIL	HLA-B45:01	128.87	133.202	35.4849	695.403	0.07175
AEWFLAYILF	HLA-B18:01	93.41	351.24	16.0343	4928.75	0.3825
AEWFLAYILF	HLA-B40:01	27.5	61.1651	19.5995	447.595	0.128875
AEWFLAYILF	HLA-B40:02	62.01	37.6213	5.96004	191.326	0.043
AEWFLAYILF	HLA-B45:01	210.18	198.774	32.1022	996.809	0.1195
AEWFLAYILFT	HLA-B45:01	72.73	122.03	35.9106	575.546	0.065125
AEYHNESGL	HLA-B40:01	20.98	21.4897	6.14514	67.3431	0.034125
AEYHNESGL	HLA-B40:02	288.15	17.6475	6.82389	69.7039	0.011125
AFASEAAR	HLA-A68:01	227.31	399.271	227.332	981.296	3.21462
AFATAQEAY	HLA-A30:02	117.4	167.833	22.5327	1435.62	0.57925
AFAVDAAKAY	HLA-A30:02	454.34	242.061	43.235	1910.94	0.7745
AFEKMVSLL	HLA-A24:03	9.2	463.577	19.0482	8846.55	0.730875
AFGEYSHVV	HLA-A24:03	434.45	370.316	28.5091	3535.53	0.666625
AFGEYSHVV	HLA-C14:02	49.13	268.777	36.3736	3433.67	0.360875
AFGGCVFSY	HLA-A30:02	64.17	101.634	15.5216	817.754	0.375
AFGGCVFSYV	HLA-A02:02	230.64	82.0703	10.9963	1048.08	0.466875
AFGGCVFSYV	HLA-A02:50	2.89	324.885	29.3297	3490.06	0.510625
AFGLVAEW	HLA-A24:03	6.41	427.682	62.8264	2169.09	0.708
AFGLVAEWF	HLA-A24:03	57.99	19.1648	7.23556	97.3006	0.147875
AFKLNIKLL	HLA-A24:03	104.98	281.401	72.7231	2598.13	0.592375
AFKLNIKLL	HLA-C14:02	364.07	161.941	41.4047	787.495	0.210375
AFKQIVESC	HLA-C14:02	53.97	426.185	38.5804	3625.79	0.575375
AFLPFAMGI	HLA-A02:11	12.78	460.28	16.9789	4287.45	0.946375
AFLPFAMGI	HLA-A24:03	5.3	9.32069	2.26154	76.1433	0.077125
AFLPFAMGI	HLA-C14:02	36.83	365.203	68.5279	1084.66	0.4885
AFVETVKGL	HLA-C14:02	12.34	65.8241	19.0555	364.453	0.059125
AFYILPSII	HLA-A23:01	164.64	297.9	73.0908	1307.95	0.987
AGAAAYYVGY	HLA-A30:02	203.57	291	45.4813	1110.53	0.892625
AGCFVDDIVK	HLA-A11:01	412.98	235.715	45.0544	859.817	1.45788
AGDSGFAAY	HLA-A30:02	26.21	32.5604	13.4576	449.328	0.115625
AGFAKFLK	HLA-A11:01	403.63	33.9166	9.93006	77.0186	0.28375
AGFPFNKW	HLA-B58:01	202.23	445.662	104.595	2555.45	1.2875
AGLEAPFLY	HLA-A30:02	123.32	185.913	30.2758	1053.84	0.628875
AGLEAPFLY	HLA-B15:17	238.92	371.105	13.6208	7995.96	0.92125
AGLEAPFLYLY	HLA-A30:02	36.54	146.552	24.2565	1235.19	0.5145
AGLPYGANK	HLA-A11:01	233.32	146.988	77.0258	417.355	1.08888
AGSYKDWSY	HLA-A30:02	134.68	20.614	7.4464	75.1455	0.062
AGTDLEGNFY	HLA-A30:02	118	63.9214	12.3984	342.105	0.242625
AHIQWMVMF	HLA-A24:03	303.91	246.069	17.1463	2370.19	0.5605
AHIQWMVMFTPL	HLA-B39:01	36.72	290.943	55.2633	2672.78	0.43925
AIASEFSSL	HLA-A02:02	53.46	7.73616	2.76741	35.0453	0.055375
AIASEFSSL	HLA-A02:05	353.08	36.8452	5.27559	475.985	0.061875
AIASEFSSL	HLA-A02:50	2.82	20.4723	6.86163	80.467	0.0745
AIASEFSSL	HLA-B15:03	71.35	248.577	31.9023	1592.41	0.829
AIASEFSSLPSY	HLA-B15:01	20.2	104.814	25.6806	501.335	0.923875
AIDAYPLTK	HLA-A11:01	35.36	14.7675	7.63287	31.9163	0.06475
AIDYKHYTPSFK	HLA-A11:01	24.69	53.1286	17.9425	289.996	0.467875
AIFYLITPV	HLA-A02:02	9.72	15.1088	4.19169	97.4362	0.127125
AIFYLITPV	HLA-A02:05	13.32	63.2949	3.88924	1126.57	0.096375
AIFYLITPV	HLA-A02:06	11.88	17.9691	3.34958	71.1603	0.144625
AIFYLITPV	HLA-A02:11	1.31	5.13864	2.10455	24.9586	0.032875
AIFYLITPV	HLA-A02:12	7.82	17.7734	6.79243	90.799	0.076375
AIFYLITPV	HLA-A02:16	2.23	7.15587	2.95239	48.484	0.032875
AIFYLITPV	HLA-A02:17	40.34	68.9335	15.2037	521.539	0.075625
AIFYLITPV	HLA-A02:19	476.01	336.709	32.7074	2983.85	0.358125
AIFYLITPV	HLA-A02:50	1.07	23.8423	3.95361	941.013	0.08825
AIFYLITPV	HLA-A30:01	143.11	367.748	84.532	1857.29	0.8135
AIFYLITPV	HLA-A32:01	10.66	25.7002	6.87231	264.992	0.060125
AIFYLITPV	HLA-A69:01	46.53	116.692	15.1415	634.683	0.2045
AIFYLITPVH	HLA-B15:01	132.26	339.31	53.3828	2818.78	2.2675
AIGKIQDSL	HLA-A02:02	480.21	47.3971	4.54325	1383.62	0.330625
AIGKIQDSL	HLA-A02:50	7.43	123.151	25.4372	574.168	0.28925
AIHVSGTNGTK	HLA-A11:01	303.72	101.47	26.0794	435.874	0.836375
AIILASFSA	HLA-A02:06	169.32	78.7836	20.9693	259.919	0.490625
AIKLDDKDPNFK	HLA-A11:01	312.98	259.822	70.6048	1024.12	1.541
AILTALRLCA	HLA-A02:06	385.09	284.214	14.0255	1593.76	1.0795
AILTALRLCAY	HLA-A30:02	21.64	184.744	42.4644	1354.32	0.624625
AILTALRLCAY	HLA-B15:01	42.09	163.134	68.8994	401.46	1.33613
AIMTRCLAV	HLA-A02:02	98.04	117.121	28.2723	643.557	0.586
AIMTRCLAV	HLA-A02:06	25.53	16.3625	3.86395	54.7998	0.132
AIMTRCLAV	HLA-A02:11	13.22	13.4283	4.01803	101.855	0.106125
AIMTRCLAV	HLA-A02:12	25.05	95.3373	6.94312	1525.86	0.26025
AIMTRCLAV	HLA-A02:16	66.94	28.8033	4.22262	349.904	0.137375
AIMTRCLAV	HLA-A02:17	138.34	131.859	6.82983	1571.37	0.12825
AIMTRCLAV	HLA-A02:50	1.07	331.839	21.8689	5563.53	0.516125
AIMTRCLAV	HLA-A32:01	168.43	352.43	39.4642	2207.91	0.44675
AIMTRCLAV	HLA-B08:01	4.01	71.9827	8.86937	364.006	0.088375
AIMTRCLAV	HLA-B42:01	156.29	78.7721	11.1689	785.182	0.029625
AIMTRCLAV	HLA-C14:02	26.36	212.264	27.9016	2455.47	0.2825
AIMTRCLAVH	HLA-B15:01	97.03	164.186	20.9593	1337.56	1.33613
AINRPQIGV	HLA-A02:19	231.18	204.503	44.2466	1898.62	0.277625
AIPTNFTISV	HLA-A02:06	48.42	215.089	11.8391	1825.39	0.916875
AIPTNFTISV	HLA-A02:11	9.58	406.36	25.7283	3903.8	0.882625
AIRHVRAWI	HLA-A30:01	13.41	35.3047	8.41695	396.774	0.128625
AISSVLNDI	HLA-A02:02	122.09	27.7615	4.13045	285.906	0.219875
AISSVLNDI	HLA-A02:05	336.45	125.779	18.4277	1885.88	0.165125
AISSVLNDI	HLA-A02:50	2.23	76.3731	5.84749	319.857	0.210625
AISSVLNDIL	HLA-A02:02	306.53	60.5026	7.80949	1147.69	0.382375
AISSVLNDILSR	HLA-A11:01	32.08	156.607	23.0496	2548.74	1.1355
AISSVLNDILSR	HLA-A68:01	256.85	343.599	75.0968	1106.5	2.96325
AIVSTIQR	HLA-A68:01	172.83	58.9496	17.1445	185.472	1.005
AIVSTIQRK	HLA-A11:01	62.85	39.3202	20.3681	77.2171	0.341875
AIVSTIQRKY	HLA-A30:02	148.44	127.643	16.1049	725.734	0.457375
AIVSTIQRKY	HLA-B15:01	428.47	124.29	19.3208	591.322	1.07262
AIVSTIQRKYK	HLA-A11:01	153.17	40.8198	15.344	159.181	0.354625
AKKNNLPF	HLA-B15:03	1.52	199.176	26.5083	2164.65	0.713125
AKKNNLPFK	HLA-A30:01	8.93	20.198	4.4131	222.072	0.06875
AKLMVVIPDY	HLA-B15:03	4.27	79.5333	11.2898	504.417	0.3815
AKRFKESPF	HLA-B15:03	1.69	82.4586	10.3781	606.403	0.39
AKSASVYY	HLA-B15:03	3.07	257.548	59.8432	2396.7	0.843875
AKSEFDRDAA	HLA-B45:01	377.03	127.483	8.28328	768.34	0.0685
AKVGILCIM	HLA-B15:03	74.68	301.502	44.5996	3370.89	0.9345
ALAPNMMV	HLA-A02:02	57.5	35.8035	5.51183	341.946	0.2685
ALAPNMMV	HLA-A02:11	10.2	313.234	33.8926	4328.05	0.77875
ALAPNMMV	HLA-A02:12	17.34	248.382	24.1243	10013.5	0.444375
ALAPNMMV	HLA-A02:16	91.44	442.856	37.6412	3490.7	0.70275
ALAPNMMVT	HLA-A02:50	1.4	144.553	15.8469	1874.18	0.318875
ALAYYNTTK	HLA-A11:01	50.65	30.1186	13.5294	73.3091	0.24025
ALAYYNTTK	HLA-A68:01	324.44	308.257	132.116	1088.56	2.78675
ALCADSIII	HLA-A02:12	78.5	141.431	14.4674	1046.35	0.32575
ALCADSIII	HLA-A02:16	101.7	397.317	83.9498	1938.03	0.6635
ALCEKALKY	HLA-A80:01	111.76	13.996	3.92057	38.8492	0.01075
ALCEKALKY	HLA-B15:01	236	211.352	67.3768	1170.29	1.622
ALCEKALKY	HLA-B15:17	55.36	236.966	16.2729	2251.55	0.770625
ALCEKALKYL	HLA-A02:02	14.89	14.2116	2.41154	72.1418	0.119625
ALCEKALKYL	HLA-A02:05	70.59	213.503	15.9811	4339.33	0.23325
ALCEKALKYL	HLA-A02:11	1.67	114.296	6.16416	1908.54	0.46275
ALCEKALKYL	HLA-A02:16	12.81	197.458	33.419	2077.66	0.45575
ALCEKALKYL	HLA-A02:50	1.3	58.1081	5.66504	1025.52	0.171
ALCTFLLNK	HLA-A11:01	16.09	13.3541	8.31002	28.0287	0.050375
ALCTFLLNKEMY	HLA-B15:01	38.21	360.335	111.863	964.303	2.35188
ALDISASI	HLA-A02:12	55.14	397.84	12.233	8360.19	0.572375
ALDISASIV	HLA-A02:11	15.67	199.382	52.6746	1320.75	0.622875
ALDISASIV	HLA-A02:12	224.73	112.226	7.94054	924.921	0.284375
ALDISASIV	HLA-A02:16	37.94	286.906	40.1509	7793	0.5565
ALDISASIV	HLA-A02:19	63.2	158.437	13.6371	3207.12	0.244
ALDPLSETK	HLA-A11:01	166.84	195.965	50.2395	502.806	1.30537
ALFAYTKR	HLA-A11:01	350.45	171.499	37.9933	1555.97	1.20513
ALFAYTKR	HLA-A68:01	291.28	102.501	22.4929	510.026	1.45625
ALFAYTKRNV	HLA-A02:02	20.43	6.83799	1.7575	76.2579	0.045125
ALFAYTKRNV	HLA-A02:05	273.89	11.707	2.38127	255.146	0.016125
ALFAYTKRNV	HLA-A02:06	451.94	292.377	34.0183	3956.71	1.09888
ALFAYTKRNV	HLA-A02:11	5.33	38.1169	3.81201	182.614	0.244875
ALFAYTKRNV	HLA-A02:16	57.35	47.5862	4.94809	572.014	0.198125
ALFAYTKRNV	HLA-A02:50	1.74	9.16785	2.60518	54.9798	0.0275
ALGGSVAI	HLA-A02:19	242.53	120.915	12.1295	3328.75	0.20975
ALGGSVAIK	HLA-A11:01	335.18	91.7297	25.8533	333.242	0.774
ALGGSVAIKI	HLA-A02:50	6.17	222.216	20.0965	1849.7	0.410125
ALGVLMSNL	HLA-A02:02	22.97	17.5659	3.69798	262.828	0.147625
ALGVLMSNL	HLA-A02:05	490.95	286.73	26.2683	956.289	0.28275
ALGVLMSNL	HLA-A02:11	44.35	161.885	49.9814	919.31	0.555625
ALGVLMSNL	HLA-A02:12	184.66	218.063	37.2461	1368.93	0.415
ALGVLMSNL	HLA-A02:50	2.21	72.3636	4.6017	3184.27	0.201625
ALILAYCNK	HLA-A11:01	31.21	25.1705	10.8845	69.4877	0.183875
ALITLATCEL	HLA-A02:02	26.65	34.0523	3.67692	221.724	0.256875
ALITLATCEL	HLA-A02:05	227.62	353.24	7.82694	7862.45	0.32375
ALITLATCEL	HLA-A02:11	32.91	69.8923	6.33508	899.989	0.35275
ALITLATCEL	HLA-A02:16	145.45	173.671	24.2308	4476.24	0.4255
ALITLATCEL	HLA-A02:50	1.35	168.877	7.35113	2160.98	0.350125
ALITLATCEL	HLA-B15:01	24.42	106.193	13.6446	746.449	0.932125
ALITLATCELY	HLA-B15:01	30.42	124.689	16.0447	793.807	1.07262
ALIWNVKDF	HLA-B15:03	38.1	316.737	12.3342	4400.11	0.961
ALIWNVKDF	HLA-C14:02	242.72	391.764	30.6726	2518.63	0.5285
ALIWNVKDFM	HLA-A02:02	331.83	178.076	14.3808	1435.18	0.754625
ALLEDEFTP	HLA-A02:11	40.63	403.382	35.4039	3345.45	0.87675
ALLEDEFTPF	HLA-A02:06	38.22	126.708	11.311	2223.66	0.66925
ALLEDEFTPF	HLA-A02:11	9.05	304.2	36.9554	1501.72	0.7655
ALLEDEFTPF	HLA-A02:16	144.02	474.712	58.361	3255.84	0.730125
ALLEDEFTPF	HLA-B15:01	26.71	22.5731	8.05998	76.2418	0.118125
ALLEDEFTPF	HLA-B15:02	18.36	112.607	18.1864	823.279	0.09175
ALLEDEFTPF	HLA-B15:03	2.21	16.873	4.72959	172.347	0.086
ALLEDEFTPFDV	HLA-A02:11	2.31	214.559	7.16261	8406.15	0.644
ALLSDLQDL	HLA-A02:02	262.74	25.5599	4.6797	212.19	0.207625
ALLSDLQDL	HLA-A02:05	163.88	178.47	32.1783	2065.31	0.208875
ALLSDLQDL	HLA-A02:06	18.62	49.5686	5.20369	1116.52	0.35325
ALLSDLQDL	HLA-A02:11	3.13	45.0993	14.6097	193.219	0.27025
ALLSDLQDL	HLA-A02:12	5.89	19.9376	4.25794	128.315	0.083875
ALLSDLQDL	HLA-A02:16	5.33	22.8223	3.91543	127.575	0.112375
ALLSDLQDL	HLA-A02:17	268.58	71.5852	9.26196	1085.54	0.078625
ALLSDLQDL	HLA-A02:19	7.89	20.5902	4.23912	127.839	0.063
ALLSDLQDL	HLA-A02:50	1.33	113.603	10.7355	1481.04	0.2715
ALLSDLQDLK	HLA-A11:01	135.51	88.0818	39.1104	272.276	0.744
ALLTKSSEY	HLA-A30:02	150.78	136.096	22.0751	548.546	0.485125
ALLTKSSEY	HLA-A80:01	89.88	325.018	38.564	1056.54	0.155
ALLTKSSEY	HLA-B15:01	92.5	72.9085	30.5552	190.41	0.660625
ALLTKSSEYK	HLA-A11:01	11.67	33.0668	10.7894	88.2337	0.275
ALLTLQQIEL	HLA-A02:02	44.39	85.5709	16.7674	528.088	0.480875
ALLTLQQIEL	HLA-A02:11	2.68	29.0671	6.34786	142.173	0.2035
ALLTLQQIEL	HLA-A02:16	15.16	99.4123	11.6195	2619.68	0.314375
ALLTLQQIELK	HLA-A11:01	28.78	142.163	42.5316	524.386	1.06325
ALNDFSNSG	HLA-A02:02	25.61	288.454	10.6659	5336.51	1.0005
ALNDFSNSG	HLA-A02:50	2.69	168.517	7.18926	2411.41	0.350125
ALNDFSNSGS	HLA-A02:02	213.58	215.68	29.0613	4177.45	0.8445
ALNDFSNSGS	HLA-A02:50	1.88	122.63	5.90634	2347.66	0.28925
ALNHTKKWKY	HLA-A30:02	195.27	86.0645	10.5108	1662.28	0.3235
ALNKATNNA	HLA-A02:02	252.88	221.701	35.519	2049.81	0.85675
ALNKATNNA	HLA-A02:50	1.68	133.373	11.3137	1090.59	0.302875
ALNKATNNAM	HLA-A02:02	453.48	73.0244	9.6585	537.891	0.436625
ALNKATNNAM	HLA-A02:50	15.54	94.7246	9.0652	1185.24	0.24225
ALNKATNNAM	HLA-B15:01	30.85	43.3848	9.25998	182.656	0.362875
ALNKATNNAM	HLA-B15:02	24.71	271.607	56.7573	1388.04	0.209125
ALNLGETFV	HLA-A02:02	12.35	9.08998	2.09324	65.9064	0.0715
ALNLGETFV	HLA-A02:05	87.23	63.0832	8.04938	849.678	0.096375
ALNLGETFV	HLA-A02:06	480.34	141.925	13.6689	1803.01	0.717125
ALNLGETFV	HLA-A02:11	1.72	12.5616	3.11131	31.2469	0.099625
ALNLGETFV	HLA-A02:12	6.35	41.4766	4.69675	796.395	0.15075
ALNLGETFV	HLA-A02:16	2.77	28.6623	4.68253	262.595	0.136625
ALNLGETFV	HLA-A02:19	10.48	20.1117	3.31785	303.833	0.0615
ALNLGETFV	HLA-A02:50	1.22	22.2918	2.69333	192.206	0.082125
ALNTLVKQL	HLA-A02:02	108.57	35.3348	6.65781	1073.77	0.26625
ALNTLVKQL	HLA-A02:50	2.95	91.3863	8.51164	1115.66	0.23475
ALNTPKDHI	HLA-A02:50	2.36	366.148	22.1628	2535.48	0.548375
ALQDAYYRA	HLA-A02:02	8.2	6.2209	1.81566	28.884	0.039625
ALQDAYYRA	HLA-A02:05	28.39	15.7623	3.19675	190.851	0.023375
ALQDAYYRA	HLA-A02:11	1.64	11.9011	3.33697	92.2909	0.093375
ALQDAYYRA	HLA-A02:12	2.41	13.1899	2.43221	103.969	0.056375
ALQDAYYRA	HLA-A02:16	5.67	23.7207	3.72751	221.096	0.116625
ALQDAYYRA	HLA-A02:19	10.41	25.5349	4.74185	284.04	0.075625
ALQDAYYRA	HLA-A02:50	1.05	7.41197	2.4315	40.6727	0.019875
ALQIPFAMQMAY	HLA-B15:01	30.19	163.751	48.6751	593.115	1.33613
ALRANSAVK	HLA-A30:01	3.21	8.75852	3.4085	37.6793	0.02075
ALRKVPTDNY	HLA-B15:01	157.64	41.8246	16.7857	127.742	0.344125
ALTCFSTQF	HLA-B15:01	175.62	169.166	45.3612	612.471	1.36813
ALTCFSTQF	HLA-B15:03	5.07	81.2378	11.7361	542.682	0.386875
ALTCFSTQFA	HLA-A02:02	177.29	12.3848	2.11229	408.746	0.10525
ALTCFSTQFA	HLA-A02:05	278.88	225.276	19.0195	3571.44	0.242
ALTCFSTQFA	HLA-A02:50	2.37	233.993	10.94	14381.3	0.424375
ALTNNVAFQTV	HLA-A02:02	255.86	496.604	16.8597	7284.19	1.36738
ALTNNVAFQTV	HLA-A02:06	309.87	53.0064	5.98174	447.062	0.37125
ALTNNVAFQTV	HLA-A02:11	29.33	213.157	7.25888	7572.59	0.644
ALTNNVAFQTV	HLA-A02:16	57.77	392.236	12.6604	14839.3	0.660125
ALVSDVGDSA	HLA-A02:50	3.43	270.317	42.9138	2605.06	0.461375
ALVYDNKLKAHK	HLA-A11:01	272.14	357.529	78.6434	2519.02	1.84175
ALWEIQQV	HLA-A02:11	1.5	27.7546	5.24749	172.232	0.19525
ALWEIQQV	HLA-A02:12	77.15	32.3866	5.36255	2742.32	0.128625
ALWEIQQV	HLA-A02:16	7.77	58.9596	10.7059	682.549	0.229875
ALWEIQQV	HLA-A02:19	151.2	6.86457	2.6971	34.6834	0.018
ALWEIQQVV	HLA-A02:02	2.38	7.3992	1.89209	154.511	0.052375
ALWEIQQVV	HLA-A02:05	38.27	45.765	3.60292	748.295	0.07625
ALWEIQQVV	HLA-A02:06	6.15	8.95655	3.00116	92.7371	0.059125
ALWEIQQVV	HLA-A02:11	1.11	4.72104	1.85636	12.1043	0.028
ALWEIQQVV	HLA-A02:12	2.28	13.3837	2.89393	127.923	0.057125
ALWEIQQVV	HLA-A02:16	1.61	13.1432	3.74417	79.5408	0.066875
ALWEIQQVV	HLA-A02:17	472.58	35.2092	11.674	180.955	0.04375
ALWEIQQVV	HLA-A02:19	2.54	13.0299	2.65484	82.9852	0.03975
ALWEIQQVV	HLA-A02:50	1.1	15.1759	2.6212	90.1485	0.05375
ALYYPSAR	HLA-A68:01	278.2	246.186	69.7128	1248.53	2.45288
ALYYPSARI	HLA-A02:02	264.68	68.2917	4.46403	543.208	0.415125
ALYYPSARI	HLA-A02:11	3.38	91.785	11.7564	1203.43	0.411125
ALYYPSARI	HLA-A02:12	6.45	172.587	13.6527	1852.41	0.365875
ALYYPSARI	HLA-A02:16	17.72	296.792	13.3116	2318.06	0.567625
ALYYPSARI	HLA-A02:50	2.03	370.29	8.04232	3908.55	0.55125
ALYYPSARI	HLA-A32:01	69	28.7119	9.94675	192.732	0.066625
ALYYPSARI	HLA-B15:17	72.65	73.0338	6.36874	3177.77	0.470125
ALYYPSARIVY	HLA-A30:02	163.68	456.433	69.7259	1430.33	1.27012
ALYYPSARIVY	HLA-B15:01	23.48	49.0954	16.7805	192.955	0.424375
ALYYPSARIVY	HLA-B15:03	12.44	221.461	7.53797	2042.51	0.76375
AMACLVGL	HLA-A02:02	2.94	24.1955	4.46468	111.881	0.199
AMACLVGL	HLA-A02:06	17.53	364.957	32.1992	1603.14	1.249
AMACLVGL	HLA-A02:12	2.64	175.705	4.33385	4667.49	0.370875
AMACLVGL	HLA-A02:19	6.57	72.7905	8.80156	1174.77	0.15625
AMACLVGL	HLA-A02:50	1.06	481.602	31.8185	8536.34	0.641625
AMACLVGL	HLA-B15:01	188.38	345.182	111.09	1152.42	2.28375
AMACLVGLM	HLA-A02:02	15.46	8.31562	2.20562	58.5776	0.0635
AMACLVGLM	HLA-A02:05	461.07	95.3711	6.38816	2046.17	0.13325
AMACLVGLM	HLA-A02:11	5.76	299.023	75.708	1409.82	0.76125
AMACLVGLM	HLA-A02:12	135.95	183.201	9.78343	4560.68	0.378125
AMACLVGLM	HLA-A02:50	1.47	61.5559	7.96745	590.689	0.178625
AMACLVGLM	HLA-A26:02	10.58	337.885	23.5909	2260.52	0.20075
AMACLVGLM	HLA-B15:01	75.76	124.151	73.0359	373.634	1.07262
AMACLVGLM	HLA-B15:02	28.23	479.779	80.9074	5371.78	0.338875
AMACLVGLM	HLA-B15:03	20.47	187.919	41.9192	1468.83	0.69275
AMACLVGLMW	HLA-B15:01	383.9	65.0372	25.0472	282.142	0.584125
AMACLVGLMW	HLA-B58:01	48.21	30.0559	7.55501	143.573	0.214875
AMACLVGLMWL	HLA-A02:02	22.5	315.944	13.9931	8188.27	1.0525
AMDTTSYR	HLA-A68:01	478.83	410.942	91.0193	2101.27	3.25362
AMGIIAMSA	HLA-A02:02	493.2	281.545	28.3852	6882.72	0.9795
AMGIIAMSA	HLA-A02:11	6.63	145.545	26.6841	1341.17	0.524625
AMGIIAMSA	HLA-A02:12	130.66	233.832	23.8535	2019.03	0.430875
AMGIIAMSA	HLA-A02:19	479.65	131.821	11.5387	1967.38	0.219375
AMGIIAMSAF	HLA-B15:01	38.28	24.1401	15.4323	62.2806	0.1345
AMGIIAMSAF	HLA-B15:03	18.12	56.0486	8.00557	532.078	0.285875
AMHAASGNL	HLA-A02:02	84.58	34.043	4.43084	620.485	0.256875
AMHAASGNL	HLA-A02:50	1.79	15.1862	3.38872	111.117	0.05375
AMHAASGNL	HLA-B15:01	369.1	150.492	39.8336	370.339	1.24762
AMHAASGNL	HLA-B15:02	33.67	379.274	53.915	4893.49	0.278375
AMHAASGNL	HLA-B15:03	48.66	132.737	46.1607	471.818	0.54975
AMHAASGNL	HLA-B15:17	265.8	448.472	66.8119	5588.33	0.991375
AMHAASGNL	HLA-C14:02	91.42	300.853	24.188	2438.56	0.40275
AMHAASGNLL	HLA-A02:02	38.57	5.79333	1.98937	65.524	0.035625
AMHAASGNLL	HLA-A02:05	451.27	55.683	5.6072	1018.28	0.089
AMHAASGNLL	HLA-A02:11	92.14	398.089	27.5298	5436.21	0.872625
AMHAASGNLL	HLA-A02:50	1.75	11.0681	2.53063	48.8979	0.03475
AMHAASGNLL	HLA-B15:01	50.6	82.2671	17.0497	560.751	0.74325
AMHAASGNLL	HLA-B15:02	66.81	115.264	11.854	620.644	0.093375
AMHAASGNLL	HLA-B15:03	6.08	19.4083	5.17124	91.2932	0.100875
AMHAASGNLLL	HLA-A02:02	493.95	249.122	10.7836	6318.22	0.914
AMHAASGNLLL	HLA-B15:01	10.71	289.696	98.2777	1833.37	2.03388
AMKYNYEPL	HLA-A02:02	59.97	23.2958	2.96058	183.894	0.192
AMKYNYEPL	HLA-A02:12	92.74	157.157	4.82962	5241.24	0.347875
AMKYNYEPL	HLA-A02:50	1.53	36.6387	3.37463	1073.78	0.123
AMKYNYEPL	HLA-B15:01	184.83	137.322	33.9405	615.969	1.16125
AMKYNYEPL	HLA-B15:03	9.74	56.5515	7.29606	250.766	0.287875
AMMFTSDL	HLA-B15:01	168.92	432.314	181.658	1286.03	2.65713
AMMFTSDLA	HLA-A02:02	91.18	26.5206	3.85969	196.279	0.21325
AMMFTSDLA	HLA-A02:06	240.03	141.865	16.3303	716.11	0.717125
AMMFTSDLA	HLA-A02:11	27.99	106.166	11.7709	2443.48	0.445
AMMFTSDLA	HLA-A02:12	9.49	52.3173	10.1559	509.65	0.180125
AMMFTSDLA	HLA-A02:16	12.89	99.685	9.88971	864.437	0.314375
AMMFTSDLA	HLA-A02:19	40.15	138.905	9.41563	2587.57	0.225625
AMMFTSDLA	HLA-A02:50	1.09	56.3009	3.91301	4213.44	0.168125
AMMFTSDLAT	HLA-A02:02	389.94	402.017	48.8873	2948.34	1.2095
AMMFTSDLAT	HLA-A02:11	15.58	87.0624	18.4823	366.31	0.399125
AMMFTSDLAT	HLA-A02:16	403.6	213.849	12.7607	2344.31	0.479625
AMMFTSDLAT	HLA-B15:01	439.88	360.46	85.4836	2500.95	2.35188
AMQMAYRF	HLA-B15:03	6.57	356.269	24.8929	4787.06	1.02988
AMQTMLFTM	HLA-A02:02	96.81	20.1462	5.25818	104.407	0.16875
AMQTMLFTM	HLA-A02:05	220.35	172.966	14.715	1670.89	0.204625
AMQTMLFTM	HLA-A02:06	60.11	22.9883	5.56246	145.139	0.1845
AMQTMLFTM	HLA-A02:11	2.46	15.1741	6.22694	37.9095	0.12175
AMQTMLFTM	HLA-A02:12	8.11	10.436	3.47148	35.4073	0.043625
AMQTMLFTM	HLA-A02:50	1.37	202.429	14.5534	4099.17	0.390875
AMQTMLFTM	HLA-A32:01	27.78	338.691	38.8172	3122.76	0.434125
AMQTMLFTM	HLA-B15:01	22.28	116.825	26.6	595.629	1.01662
AMQTMLFTM	HLA-B15:03	22.03	227.874	26.7127	1875.19	0.78225
AMQTMLFTML	HLA-A02:02	210.19	30.7394	4.54471	434.065	0.237875
AMQTMLFTML	HLA-A02:06	300.67	156.371	17.1428	1550.59	0.75575
AMQTMLFTML	HLA-A02:11	154.24	359.09	31.4759	3362.01	0.834375
AMQTMLFTML	HLA-A02:50	1.76	357.695	45.7266	2852.33	0.536875
AMQTMLFTML	HLA-B15:01	208.07	128.117	26.5414	706.075	1.10088
AMQTMLFTMLR	HLA-A11:01	191.44	58.7968	23.5052	209.232	0.521125
AMQTMLFTMLR	HLA-A33:01	173.87	180.49	45.8948	802.248	0.642125
AMQTMLFTMLRK	HLA-A11:01	15.63	29.1385	9.4279	167.639	0.231875
AMQVESDDY	HLA-A30:02	82.05	59.4432	12.6846	206.684	0.2265
AMQVESDDY	HLA-B15:01	179.81	227.774	79.2681	1112.41	1.71863
AMQVESDDYI	HLA-A02:02	189.14	38.7357	4.71739	336.05	0.28475
AMQVESDDYI	HLA-A02:11	222.09	271.844	28.1178	3534.28	0.7245
AMQVESDDYI	HLA-A02:16	476.08	412.433	58.0424	2752.11	0.67875
AMQVESDDYI	HLA-A02:50	1.41	228.298	18.6488	1948.12	0.419375
AMRNAGIV	HLA-A30:01	25.18	332.059	32.3049	5463.91	0.758
AMRNAGIVG	HLA-A30:01	5.77	85.7193	10.8191	765.384	0.27675
AMRNAGIVG	HLA-B15:01	95.11	382.294	92.2881	3003.34	2.45175
AMRNAGIVGV	HLA-A02:02	317.01	62.1233	7.28158	599.798	0.38975
AMRNAGIVGV	HLA-A02:05	55.48	230.193	13.767	3342.12	0.2455
AMRNAGIVGV	HLA-A02:06	338.48	235.655	24.6021	1888.03	0.9705
AMRNAGIVGV	HLA-A02:11	1.36	141.356	12.217	2374.7	0.518875
AMRNAGIVGV	HLA-A02:12	5.14	447.439	14.3403	14729	0.612375
AMRNAGIVGV	HLA-A02:16	29.29	139.337	12.6318	2175.15	0.37525
AMRNAGIVGV	HLA-A02:50	1.29	89.4701	10.5031	1477.88	0.231125
AMRNAGIVGV	HLA-A30:01	8.22	87.0817	10.6272	2329.36	0.282125
AMRNAGIVGV	HLA-B15:01	374.51	106.14	34.3955	542.714	0.932125
AMRNAGIVGVL	HLA-B15:01	23.14	99.3781	28.5905	474.537	0.87725
AMRPNFTI	HLA-A02:12	13.6	384.391	4.0428	13450.4	0.5635
AMRPNFTI	HLA-A30:01	2.14	437.49	36.6065	2241.57	0.92375
AMRPNFTIK	HLA-A30:01	2.96	5.34544	2.60526	14.2959	0.00775
AMRPNFTIKG	HLA-A30:01	13.18	387.946	85.4463	3805.41	0.847125
AMRPNFTIKGSF	HLA-B15:01	15.2	57.7397	25.096	282.709	0.510875
AMSAFAMM	HLA-B15:03	53.24	200.52	41.7873	1605.78	0.718625
AMSAFAMMF	HLA-A02:02	215.31	111.04	11.4254	580.966	0.568625
AMSAFAMMF	HLA-A02:11	129.14	368.729	83.8696	2298.91	0.842375
AMSAFAMMF	HLA-A23:01	387.4	253.911	38.4361	1037.59	0.901625
AMSAFAMMF	HLA-A24:03	203.69	89.6205	11.314	805.233	0.357125
AMSAFAMMF	HLA-A32:01	286.05	31.2385	4.41955	151.213	0.074
AMSAFAMMF	HLA-B15:01	58.56	27.164	14.6089	53.4765	0.170375
AMSAFAMMF	HLA-B15:02	142.01	166.827	15.6867	1742.96	0.132625
AMSAFAMMF	HLA-B15:03	2.42	14.5545	3.47424	43.6681	0.07025
AMSAFAMMF	HLA-B15:17	24.7	38.1269	10.6276	264.175	0.3405
AMSAFAMMF	HLA-B58:01	162.6	76.2294	15.147	417.752	0.43175
AMSAFAMMF	HLA-C14:02	136.56	477.817	159.543	2097.47	0.637125
AMSAFAMMFV	HLA-A02:02	1.77	2.20695	1.28716	4.87099	0.001375
AMSAFAMMFV	HLA-A02:05	11.57	6.0788	1.89039	42.28	0.00475
AMSAFAMMFV	HLA-A02:06	18.87	17.8915	4.33592	108.519	0.144625
AMSAFAMMFV	HLA-A02:11	1.14	3.07482	1.89606	6.2809	0.01075
AMSAFAMMFV	HLA-A02:12	3.07	24.1053	1.93338	2166.93	0.099125
AMSAFAMMFV	HLA-A02:16	2.23	3.4195	1.83683	6.54939	0.007375
AMSAFAMMFV	HLA-A02:17	166.6	15.3159	2.70675	101.884	0.01775
AMSAFAMMFV	HLA-A02:50	1.05	3.35837	1.96246	15.7457	0.002625
AMSAFAMMFV	HLA-A30:01	235.65	228.63	29.4247	1306.45	0.5785
AMSAFAMMFVK	HLA-A11:01	23.51	11.9344	4.53044	24.2174	0.034625
AMVRMYIF	HLA-B15:03	2.28	151.102	20.5966	1561.47	0.601125
AMVRMYIFF	HLA-A23:01	446.22	234.709	53.3506	1018.64	0.85525
AMVRMYIFF	HLA-B15:02	73.61	310.026	31.9192	3736.05	0.234
AMVRMYIFF	HLA-B15:03	2.27	29.2429	6.59192	517.129	0.158625
AMVRMYIFFA	HLA-A02:02	203.19	10.2273	2.4856	67.6022	0.08375
AMVRMYIFFA	HLA-A02:05	119.21	151.23	10.1903	931.198	0.18825
AMVRMYIFFA	HLA-A02:06	105.87	13.3199	5.57009	57.7882	0.099625
AMVRMYIFFA	HLA-A02:16	304.98	27.2413	3.51343	327.813	0.132
AMVRMYIFFA	HLA-A02:50	1.31	424.029	12.9787	3964.07	0.59875
AMVRMYIFFASF	HLA-B15:01	5.36	12.3898	6.15588	31.7669	0.017875
ANDPVGFTL	HLA-C05:01	33.17	299.064	46.7416	1898.64	0.114375
ANDPVGFTL	HLA-C15:02	286.34	466.619	19.9161	14086.8	0.2605
ANDPVGFTLK	HLA-A11:01	434.09	298.046	65.7211	1223	1.6705
ANFCALILAY	HLA-B15:01	26.15	63.9208	20.1991	441.283	0.56875
ANFNVLFSTV	HLA-A02:06	464.63	290.571	24.1904	2774.07	1.092
ANGDSEVVLK	HLA-A11:01	287.68	423.473	108.833	1039.3	2.02013
ANGQVFGLY	HLA-A30:02	47.79	30.0111	9.19739	126.705	0.105
ANGQVFGLY	HLA-A80:01	365.44	224.285	38.9634	1869.66	0.1205
ANGQVFGLYK	HLA-A11:01	161.07	89.2711	37.7765	339.526	0.751
ANQFNSAIGK	HLA-A11:01	262.72	303.242	70.1723	1180.57	1.67975
ANRNRFLY	HLA-A30:02	80.56	289.752	59.1417	2534.1	0.892625
ANRNRFLYI	HLA-A30:01	3.58	25.5439	6.67825	171.717	0.092
ANRNRFLYI	HLA-B08:01	18.88	346.973	70.6477	912.629	0.401
ANYAKPFLNK	HLA-A11:01	29.56	29.8882	15.9834	76.7318	0.237
APAHISTI	HLA-B07:02	276.53	91.7915	18.2333	484.769	0.18625
APAHISTIGV	HLA-B07:02	116.42	83.4707	35.1958	224.112	0.172125
APFLYLYAL	HLA-B07:02	38.4	35.6457	21.9037	58.6002	0.077125
APFLYLYAL	HLA-B08:01	103.59	199.247	24.0371	886.15	0.245125
APFLYLYAL	HLA-B39:01	84.75	104.663	20.1005	991.775	0.19925
APFLYLYAL	HLA-B42:01	33.98	469.343	77.8977	2604.24	0.17125
APGQTGKIA	HLA-B07:02	496.09	310.268	78.0457	1278.88	0.458875
APGTAVLRQWL	HLA-B07:02	152.87	150.682	27.846	680.229	0.27775
APHGVVFLHV	HLA-B07:02	295.93	305.184	107.905	820.221	0.45475
APLVGTPV	HLA-B07:02	152.49	50.275	21.8256	109.355	0.109875
APNMMVTNNTF	HLA-B07:02	110.88	215.322	64.6797	830.756	0.355375
APRTLLTKGTL	HLA-B07:02	34.43	11.2374	6.03737	24.6348	0.01175
AQAAGTDTTI	HLA-B15:01	400.18	95.966	29.1997	401.86	0.8515
AQAAGTDTTI	HLA-B15:02	76.13	186.047	24.8043	3498.69	0.1455
AQAAGTDTTI	HLA-B15:03	12.83	50.1253	9.2952	403.57	0.261375
AQALNTLVK	HLA-A11:01	101.35	48.1866	23.4739	112.839	0.4255
AQALNTLVK	HLA-A30:01	466.47	328.238	28.39	2353.14	0.745125
AQCFKMFY	HLA-A11:01	482.03	294.79	48.9612	1429.76	1.65987
AQCFKMFY	HLA-A80:01	11.1	145.569	28.7098	767.851	0.087
AQCFKMFY	HLA-B15:01	149.8	74.6513	24.2925	211.391	0.673875
AQCFKMFYK	HLA-A11:01	9.94	8.27129	4.02985	16.6831	0.0085
AQDGNAAI	HLA-C05:01	120.22	373.352	52.2681	2516.51	0.147625
AQEAYEQAV	HLA-A02:06	29.73	92.8765	8.5818	1028.55	0.54225
AQEKNFTTA	HLA-A02:06	127.5	92.6401	5.64317	938.665	0.54225
AQFAPSASA	HLA-A02:02	26.55	39.1133	6.93478	1413.51	0.2875
AQFAPSASA	HLA-A02:06	7.82	14.3975	3.91652	66.2244	0.111625
AQFAPSASA	HLA-A02:11	3.98	476.395	46.5232	4865.47	0.9615
AQFAPSASA	HLA-A02:50	2.5	72.2788	8.44606	1672.75	0.201625
AQFAPSASA	HLA-B15:01	353.85	129.672	23.6354	432.821	1.10838
AQFAPSASA	HLA-B15:02	32.74	129.59	15.3323	1864.38	0.104125
AQFAPSASA	HLA-B15:03	10.51	11.515	4.13447	36.6369	0.04825
AQFAPSASAF	HLA-A02:06	35.37	188.165	18.6021	2630.39	0.849375
AQFAPSASAF	HLA-B15:01	19.72	7.82484	3.50371	18.1591	0.000375
AQFAPSASAF	HLA-B15:02	8.13	11.012	3.91773	28.9569	0.002
AQFAPSASAF	HLA-B15:03	1.37	2.61402	1.74754	6.00009	0.000625
AQFAPSASAFF	HLA-A30:02	286.67	423.502	44.16	2986.28	1.197
AQFAPSASAFF	HLA-B15:01	13.05	11.4193	6.50205	22.5969	0.010375
AQFAPSASAFF	HLA-B15:02	12.07	330.368	24.0813	11113.8	0.247
AQFAPSASAFF	HLA-B15:03	1.28	14.932	2.92693	141.695	0.07175
AQKFNGLTV	HLA-A30:01	15.74	143.85	24.1976	674.751	0.416
AQKFNGLTV	HLA-B15:01	184.57	255.719	53.3809	1658.65	1.85662
AQKFNGLTV	HLA-B15:03	16.85	115.328	35.8617	585.259	0.49775
AQKFNGLTVL	HLA-B15:01	21.82	70.354	18.2238	433.65	0.63125
AQKFNGLTVL	HLA-B15:03	171.06	497.976	43.067	5157.28	1.26862
AQLPAPRTLL	HLA-A02:06	377.03	64.153	10.303	528.056	0.425125
AQLPAPRTLL	HLA-B15:01	358.62	276.724	46.099	2143.25	1.97175
AQLPAPRTLLTK	HLA-A11:01	21.64	58.693	12.8162	413.336	0.521125
AQNSVRVL	HLA-B15:01	278.55	149.611	44.8119	465.948	1.24762
AQNSVRVL	HLA-B15:03	45.26	369.995	37.0038	2786.3	1.05363
AQNSVRVLQK	HLA-A11:01	40.73	25.6265	11.9698	62.9016	0.19125
AQSFLNGF	HLA-B15:03	4.31	252.279	24.2036	3483.35	0.834
AQSFLNGFA	HLA-A02:02	283.84	211.136	7.02772	2529.28	0.8355
AQSFLNGFAV	HLA-A02:02	102.3	36.2022	5.48394	422.137	0.26975
AQSFLNGFAV	HLA-A02:05	120.81	307.235	24.7915	4851.82	0.294875
AQSFLNGFAV	HLA-A02:06	77.75	14.9754	2.78253	215.539	0.115875
AQSFLNGFAV	HLA-A02:11	343.35	241.297	17.5879	2387.87	0.68175
AQSFLNGFAV	HLA-A02:50	2.59	261.315	29.0454	6135.24	0.450375
AQTGIAVLDM	HLA-B15:01	449.2	267.025	98.5104	795.772	1.91162
AQTGIAVLDM	HLA-B15:03	13.85	414.826	60.333	3787.22	1.13425
AQVAKSHNI	HLA-A02:02	262.83	286.482	39.4249	3929.8	0.9935
AQVAKSHNI	HLA-A02:06	9.9	60.017	8.74536	422.681	0.4045
AQVAKSHNI	HLA-B15:03	57.37	355.187	55.2557	4903.67	1.02988
AQVAKSHNIA	HLA-B15:03	136.89	448.157	29.6553	3370.32	1.189
AQVAKSHNIAL	HLA-B15:01	88.15	170.116	27.1931	1602	1.38187
AQVAKSHNIAL	HLA-B40:01	56.79	31.0795	13.4103	156.204	0.059375
AQVDVVNF	HLA-B15:01	199.98	27.9552	14.253	59.7844	0.180375
AQVDVVNF	HLA-B15:02	197.62	351.717	71.6961	1561.66	0.263625
AQVDVVNF	HLA-B15:03	3.27	62.0928	10.5395	408.137	0.3115
AQVDVVNFNL	HLA-A02:02	15.87	32.3803	3.6193	977.794	0.247625
AQVDVVNFNL	HLA-A02:05	72.27	201.455	18.181	1483.45	0.22475
AQVDVVNFNL	HLA-A02:06	41.77	12.4252	3.20926	49.1758	0.091
AQVDVVNFNL	HLA-A02:11	2.76	130.538	11.0703	520.779	0.493125
AQVDVVNFNL	HLA-A02:16	27.1	181.075	31.0451	1686.02	0.434625
AQVDVVNFNL	HLA-A02:50	1.42	258.052	22.3337	11645.9	0.44675
AQVDVVNFNL	HLA-B15:01	321.97	210.778	67.0356	1305.52	1.622
AQVDVVNFNL	HLA-B40:01	191.99	141.711	36.8958	1044.73	0.264
AQVKQIYK	HLA-A11:01	275.01	36.2213	14.4594	171.196	0.305125
AQVKQIYKT	HLA-A02:06	417.98	409.418	21.3891	4184.03	1.34088
AQVKQIYKTPPI	HLA-B15:01	102.55	455.971	62.9502	2721.21	2.74962
AQYELKHGT	HLA-A02:06	39.12	99.2178	11.9592	1388.17	0.568
AQYELKHGTF	HLA-A02:06	115.5	438.449	62.4757	3538.08	1.393
AQYELKHGTF	HLA-B15:01	12.38	11.4679	4.16267	34.0887	0.0115
AQYELKHGTF	HLA-B15:02	19.18	52.614	9.9353	328.435	0.037375
AQYELKHGTF	HLA-B15:03	1.57	19.9776	3.7228	903.572	0.10525
ARAGEAANF	HLA-C14:02	401.87	447.145	63.2767	6359.89	0.599625
ARAGEAANFCAL	HLA-B27:05	241.81	225.553	62.6597	831.092	0.451375
ARAGKASCTL	HLA-B39:01	212.24	468.072	123.041	3542.45	0.625875
ARDGCVPL	HLA-B39:01	23.42	138.321	14.8433	925.577	0.251375
ARFYFYTSK	HLA-B27:05	18.59	69.9963	17.1866	364.322	0.138625
ARFYFYTSKT	HLA-B27:05	150.35	394.27	78.0087	3410.12	0.710625
ARHINAQVA	HLA-B45:01	142.55	238.268	28.5565	1576.44	0.146
ARHINAQVAK	HLA-B27:05	94.79	47.8645	10.1405	190.482	0.087125
ARIVYTACSH	HLA-B27:05	60.39	475.93	91.7433	1510.37	0.828
ARKHTTCCSL	HLA-B27:05	327.84	262.328	71.2518	1159.42	0.5125
ARKSAPLIEL	HLA-B27:05	147.2	151.579	57.4561	794.486	0.317125
ARLYYDSMSY	HLA-B27:05	96.87	233.335	27.336	2494.67	0.46425
ARMAGNGGDAAL	HLA-B39:01	107.87	390.551	56.0218	13027.7	0.545625
ARRVWTLMNVL	HLA-B27:05	398.03	347.042	23.9508	3185.76	0.64525
ARSVSPKLFI	HLA-B27:05	488.26	272.868	106.541	947.964	0.5285
ARYMRSLK	HLA-B27:05	146.72	51.2046	31.5637	119.312	0.094625
ARYMRSLKV	HLA-B27:05	63.57	126.02	30.9927	362.416	0.26375
ARYMRSLKV	HLA-C06:02	124.74	95.8316	9.98157	1466.96	0.05975
ARYMRSLKV	HLA-C07:02	239.73	382.615	27.3484	5572.55	0.15775
ARYMRSLKV	HLA-C14:02	246.24	85.3397	16.9625	420.65	0.09025
ARYMRSLKVPA	HLA-B27:05	249.46	287.225	26.1278	1650.09	0.551625
ASAFFGMSR	HLA-A11:01	18.34	26.8755	11.4768	78.8732	0.2035
ASAFFGMSR	HLA-A68:01	31.84	24.508	10.3349	113.498	0.473
ASAFFGMSR	HLA-A68:23	11.72	202.883	28.0094	1445.89	0.22175
ASALWEIQQV	HLA-A02:02	371.23	278.003	13.5371	2326.78	0.973625
ASALWEIQQV	HLA-A02:06	60.88	151.896	12.5011	2696.82	0.743875
ASAVVLLI	HLA-B15:17	25.97	84.5078	9.73144	2372.55	0.50175
ASAVVLLI	HLA-B58:01	50.78	487.152	116.007	1957.55	1.35525
ASAVVLLIL	HLA-B15:17	7.64	9.81312	3.21733	39.1096	0.1305
ASAVVLLIL	HLA-B58:01	162.59	66.4076	26.0374	436.505	0.39475
ASAVVLLILM	HLA-B58:01	85.47	146.252	39.3874	836.894	0.65525
ASCCLYCR	HLA-A11:01	40.52	64.5806	19.8649	302.38	0.563625
ASCCLYCR	HLA-A68:01	306.47	303.462	124.94	867.211	2.756
ASCDAIMTR	HLA-A11:01	30.53	30.7694	10.1207	133.366	0.24875
ASCDAIMTR	HLA-A68:23	18.69	461.088	64.5774	3050.6	0.40325
ASCTLSEQL	HLA-B15:17	235.82	192.28	24.0579	2226.66	0.714
ASDTYACW	HLA-B58:01	259.76	141.591	26.266	1248.1	0.645
ASDTYACWHHSI	HLA-C05:01	44.31	165.098	43.2731	2595.47	0.052125
ASEFSSLPSY	HLA-A01:01	489.31	75.5273	17.076	368.309	0.16725
ASEFSSLPSY	HLA-A30:02	94.08	37.4098	10.4092	130.225	0.13925
ASFDNFKF	HLA-B15:17	1.95	11.1402	3.53373	71.5336	0.145
ASFDNFKF	HLA-B58:01	273.84	190.4	31.8418	2490.48	0.772625
ASFDNFKFV	HLA-A02:06	50.74	121.254	10.3436	1893.94	0.64525
ASFNYLKSPNF	HLA-B15:01	64.15	138.514	49.1219	357.355	1.17075
ASFRLFAR	HLA-A11:01	39.16	25.8568	9.24588	99.2325	0.195
ASFRLFAR	HLA-A33:01	319.91	446.13	30.318	3132.58	1.16775
ASFRLFAR	HLA-A68:01	65.57	39.5932	10.9805	107.36	0.74325
ASFRLFARTR	HLA-A11:01	158.15	98.9771	33.1442	487.518	0.821375
ASFRLFARTR	HLA-A68:01	221.48	78.7656	32.8682	213.554	1.23087
ASFSASTSA	HLA-B15:02	9.32	234.817	19.1451	1640.89	0.18175
ASFSASTSA	HLA-B15:03	10.76	46.6085	9.73272	463.979	0.246125
ASFSASTSAF	HLA-B15:01	15.21	10.7425	4.69861	21.7082	0.007875
ASFSASTSAF	HLA-B15:02	12.35	16.082	4.22844	173.545	0.004375
ASFSASTSAF	HLA-B15:03	1.87	3.4589	2.1131	8.41219	0.00225
ASFSASTSAF	HLA-B15:17	2.12	118.806	8.03517	1275.98	0.58375
ASFSASTSAF	HLA-B58:01	210.15	223.333	80.0125	713.779	0.849125
ASFYYVWK	HLA-A11:01	51.38	9.40984	5.8654	19.8114	0.01475
ASFYYVWK	HLA-A30:01	71.78	147.164	11.1439	1327.39	0.422375
ASFYYVWK	HLA-A68:01	44.45	34.2061	10.3456	126.037	0.663375
ASFYYVWKSY	HLA-A11:01	60.6	154.4	37.3797	651.211	1.12775
ASFYYVWKSY	HLA-A30:02	5.97	5.71615	2.25385	22.168	0.002375
ASFYYVWKSY	HLA-B15:01	44.1	48.452	18.4286	106.937	0.41725
ASFYYVWKSY	HLA-B15:03	52.03	159.75	19.2878	3893.11	0.624125
ASFYYVWKSY	HLA-B15:17	2.97	338.491	19.7491	11949.9	0.885
ASGGQPITNCVK	HLA-A11:01	77.86	167.278	35.0123	2066.3	1.18063
ASGKPVPYCY	HLA-A30:02	22.16	27.2437	7.32429	150.672	0.092875
ASHMYCSF	HLA-B15:02	91.39	463.845	33.6532	2421.31	0.330375
ASHMYCSF	HLA-B15:03	3.66	76.5377	4.82117	984.528	0.367
ASHMYCSF	HLA-B15:17	6.47	19.3599	4.65417	134.618	0.223375
ASHMYCSFY	HLA-A11:01	109.82	87.8334	17.4208	510.246	0.744
ASHMYCSFY	HLA-A30:01	31.86	140.987	23.7007	1495.31	0.409375
ASHMYCSFY	HLA-A30:02	3.98	4.25282	1.86152	9.91271	0.000125
ASHMYCSFY	HLA-B15:01	103.7	90.1273	34.0788	396.299	0.803375
ASHMYCSFY	HLA-B15:02	83.1	186.27	27.6345	1865.41	0.1455
ASHMYCSFY	HLA-B15:03	17.15	64.5628	8.79156	557.159	0.320625
ASHMYCSFY	HLA-B15:17	80.41	21.6156	4.01182	148.211	0.2405
ASIKNFKSV	HLA-A02:06	384.44	350.99	16.0237	7540.63	1.22412
ASIKNFKSVL	HLA-B15:01	62.49	314.788	30.5003	3052.82	2.15475
ASIKNFKSVLY	HLA-B15:01	24.79	275.166	31.6781	3043.9	1.95513
ASIKNFKSVLYY	HLA-A11:01	47.56	114.856	18.2913	839.024	0.914125
ASIKNFKSVLYY	HLA-B15:01	211.12	204.702	19.5328	2397.73	1.58625
ASIVAGGI	HLA-B15:17	20.22	231.267	28.0497	3195.56	0.764625
ASIVAGGIV	HLA-B15:17	204.52	195.121	10.5188	1126.53	0.717
ASKILGLPT	HLA-A30:01	191.17	108.044	10.8393	593.015	0.33725
ASKKPRQK	HLA-A30:01	7.48	255.741	18.7709	6691.19	0.625375
ASLNGVTL	HLA-B15:17	2.98	27.7133	5.63543	259.544	0.28525
ASLNGVTLI	HLA-B15:17	6.57	35.3301	5.53089	271.888	0.327125
ASMPTTIAK	HLA-A11:01	11.77	6.36646	2.51132	12.4214	0.001
ASMPTTIAK	HLA-A30:01	22.44	17.3002	7.34732	70.018	0.0575
ASMPTTIAK	HLA-A68:23	11.52	462.784	55.1612	2608.81	0.40325
ASQRVAGDS	HLA-A30:02	468.94	377.954	58.1589	3029.66	1.09163
ASRELKVTF	HLA-B15:03	34.1	154.053	14.7524	1672.6	0.610125
ASRELKVTF	HLA-B15:17	2.74	11.1269	3.73244	30.1709	0.145
ASRELKVTFF	HLA-B15:01	105.65	92.1204	30.605	354.403	0.8205
ASRELKVTFF	HLA-B15:03	218.51	289.072	35.4873	4310.27	0.9095
ASTSAFVETVK	HLA-A11:01	27.38	52.0031	23.6779	218.736	0.4585
ASTSAFVETVK	HLA-A68:01	97.65	298.143	119.804	679.841	2.73988
ASVYAWNR	HLA-A11:01	176.67	346.98	72.4012	2138.78	1.81888
ASVYAWNR	HLA-A68:01	72.41	96.1416	28.622	507.309	1.39787
ASVYAWNRK	HLA-A11:01	23.25	25.596	8.17858	63.0739	0.19125
ASVYAWNRK	HLA-A30:01	162.36	42.117	8.85827	201.163	0.151125
ASVYYSQL	HLA-B15:17	5.53	94.392	17.7381	1037.91	0.527875
ASVYYSQLM	HLA-B15:03	35.42	216.13	25.3751	2282.69	0.7555
ASVYYSQLM	HLA-B15:17	3.88	9.40915	2.73125	45.2622	0.126125
ASVYYSQLM	HLA-C15:02	213.85	463.337	12.9267	9931.36	0.2575
ASWFTALTQHGK	HLA-A11:01	62.18	35.6831	10.6395	92.9882	0.30275
ASWVMRIM	HLA-B15:17	15.31	477.482	17.7758	20700.1	1.0165
ASWVMRIMTW	HLA-B15:17	2.11	386.574	8.53879	8883.44	0.936125
ASWVMRIMTW	HLA-B58:01	9.73	15.6649	4.72614	137.8	0.1155
ASYQTQTNSPR	HLA-A11:01	180.64	63.5359	12.8651	269.81	0.560375
ASYQTQTNSPR	HLA-A68:01	107.67	268.233	133.93	571.735	2.57613
ASYQTQTNSPRR	HLA-A11:01	415.1	272.769	27.2123	1858.55	1.58238
ATAEAELAK	HLA-A11:01	50.64	12.2828	5.44049	25.124	0.039
ATAEAELAK	HLA-A30:01	21.17	92.7542	24.9419	458.335	0.295375
ATAEAELAK	HLA-A68:01	294.82	71.3442	24.3033	220.418	1.15488
ATAEAELAK	HLA-A68:23	17.37	441.875	55.4747	2479.88	0.39325
ATCDWTNAGDY	HLA-B15:01	381.96	124.648	26.9312	1183.1	1.07262
ATCELYHY	HLA-A11:01	108.55	89.1397	20.2188	497.405	0.751
ATCELYHY	HLA-B15:17	3.26	76.4884	9.12407	1149.43	0.481
ATCITRCNL	HLA-A30:01	170.83	412.044	135.043	2248.92	0.88175
ATCITRCNL	HLA-B15:17	54.95	28.1091	4.7255	284.278	0.28925
ATEETFKLSY	HLA-A01:01	352.56	38.5256	9.99865	222.623	0.094875
ATEETFKLSY	HLA-A11:01	439.99	300.63	140.5	918.81	1.6705
ATEGALNTPK	HLA-A11:01	28.03	14.5935	6.81981	30.1328	0.063125
ATKMSECVL	HLA-A30:01	3.44	36.8883	10.1488	192.611	0.133875
ATLVSDIDI	HLA-B15:17	141.44	52.7035	6.84019	479.023	0.403875
ATLVSDIDITF	HLA-B15:17	4.54	140.189	6.62628	9966.06	0.627875
ATNKATYK	HLA-A11:01	62.35	14.1076	8.00937	31.8941	0.05825
ATNKATYK	HLA-A30:01	29.17	239.866	36.1464	2794.33	0.5975
ATNNLVVMAY	HLA-A11:01	55.11	49.0269	18.9247	153.975	0.435125
ATNNLVVMAY	HLA-A30:02	141.78	21.7055	6.80495	142.969	0.067625
ATNNLVVMAY	HLA-A80:01	313.11	416.903	27.5317	10112	0.1835
ATNNLVVMAY	HLA-B15:01	54.76	33.0326	10.5914	84.5925	0.240875
ATNNLVVMAY	HLA-B15:03	448.28	44.5068	6.96615	766.098	0.237125
ATREAVGTN	HLA-A30:01	15.8	154.305	18.1622	1548.89	0.438625
ATREAVGTNL	HLA-A30:01	11.35	68.8458	15.5436	819.141	0.22725
ATREAVGTNLPL	HLA-B07:02	154.49	365.245	45.6454	3710.23	0.506375
ATRGATVV	HLA-A30:01	2.05	322.153	33.4691	3788.97	0.7405
ATRGATVVI	HLA-A30:01	1.39	13.5779	4.45515	107.281	0.040375
ATRGATVVI	HLA-A32:01	93.03	50.7781	4.44116	588.545	0.1135
ATRGATVVI	HLA-B15:17	5.15	46.7886	7.32164	702.403	0.378625
ATRGATVVIG	HLA-A30:01	6.23	64.0214	11.2599	1609.25	0.2155
ATRRIRGGDG	HLA-A30:01	401.46	142.459	28.0323	2437.12	0.412375
ATSACVLAA	HLA-A30:01	185.52	249.948	27.8251	1206.58	0.6165
ATSRTLSY	HLA-A11:01	201.75	49.8099	16.47	111.859	0.439125
ATSRTLSY	HLA-A80:01	117.18	16.4461	5.06108	60.2748	0.013125
ATSRTLSY	HLA-B15:01	378.23	91.3033	33.8003	302.054	0.811625
ATSRTLSY	HLA-B15:17	2.54	9.54849	2.98245	33.5257	0.128
ATSRTLSYY	HLA-A11:01	29.44	42.8819	21.8629	136.475	0.37825
ATSRTLSYY	HLA-A26:02	3.65	289.732	18.7984	3807.69	0.184625
ATSRTLSYY	HLA-A30:01	238.19	374.511	38.466	3709.4	0.826625
ATSRTLSYY	HLA-A30:02	16.77	9.10373	2.86958	34.0485	0.013375
ATSRTLSYY	HLA-B15:01	263.56	260.712	93.5048	1183.5	1.8825
ATSRTLSYY	HLA-B15:17	3.15	10.3354	2.67268	63.0973	0.13625
ATSRTLSYY	HLA-B58:01	160.5	61.8237	14.8748	438.38	0.372
ATSRTLSYYK	HLA-A11:01	5.64	7.00987	3.73069	10.6582	0.002625
ATSRTLSYYK	HLA-A30:01	11.55	37.6031	7.52662	678.783	0.1345
ATSRTLSYYK	HLA-A68:01	42.84	15.4572	7.3943	59.9422	0.271875
ATSRTLSYYK	HLA-A68:23	18.4	301.129	37.385	1468.87	0.301
ATTAYANSV	HLA-A02:06	66.6	65.5001	2.94972	752.343	0.432
ATTAYANSVF	HLA-B15:01	60.88	121.488	70.9926	288.631	1.05425
ATTAYANSVF	HLA-B15:03	60.96	186.635	18.1051	1572.96	0.68825
ATTAYANSVF	HLA-B15:17	2.21	176.762	7.97034	3653.46	0.688625
ATTAYANSVF	HLA-B58:01	155.58	376.113	54.5491	1578.74	1.16225
ATTRQVVNV	HLA-A30:01	269.53	136.25	21.8904	847.319	0.399625
ATVAYFNM	HLA-B15:17	4.17	195.083	11.9628	2232.26	0.717
ATVAYFNMV	HLA-A02:02	91.81	97.0121	8.58831	952.498	0.525625
ATVAYFNMV	HLA-A02:06	7.41	6.8697	2.25756	33.7815	0.03725
ATVAYFNMV	HLA-A02:11	5.74	89.8178	8.11767	1697.07	0.405375
ATVAYFNMV	HLA-A02:16	65.67	81.9837	9.1346	796.337	0.28025
ATVAYFNMV	HLA-A02:50	6.06	489.591	47.174	11033.4	0.645375
ATVAYFNMV	HLA-A69:01	9.46	27.7944	7.2499	137.504	0.080625
ATVAYFNMVY	HLA-A11:01	14.51	28.7698	8.61892	96.5607	0.2285
ATVAYFNMVY	HLA-A26:02	4.26	367.123	22.3037	2815.78	0.2125
ATVAYFNMVY	HLA-A30:02	368.59	366.367	89.883	1670.49	1.0715
ATVAYFNMVY	HLA-A68:01	462	304.821	85.8938	753.046	2.77113
ATVAYFNMVY	HLA-A80:01	105.68	367.031	14.9327	14259.6	0.1695
ATVAYFNMVY	HLA-B15:01	40.1	25.5219	9.20004	89.3761	0.151875
ATVAYFNMVY	HLA-B15:03	105.24	199.856	19.5941	1746.1	0.718625
ATVAYFNMVY	HLA-B15:17	2.91	107.976	4.07361	3261.44	0.56125
ATVCGPKK	HLA-A11:01	105.5	18.4111	8.687	35.2973	0.106875
ATVCGPKK	HLA-A30:01	16.93	375.187	61.7427	1793.36	0.826625
ATVCGPKK	HLA-A68:01	430.65	124.282	34.0239	554.514	1.64712
ATVHTANK	HLA-A11:01	358.77	14.1154	7.33866	33.8919	0.05825
ATVHTANK	HLA-A68:01	420.14	69.8976	31.579	160.16	1.1375
ATVHTANKW	HLA-A32:01	430.43	78.2952	16.3766	292.13	0.1605
ATVHTANKW	HLA-B15:17	7.78	3.56365	1.87737	10.1229	0.029375
ATVHTANKW	HLA-B58:01	12.07	15.2388	7.0811	28.6605	0.1115
ATVQSKMSDVK	HLA-A11:01	30.29	62.9584	22.5168	155.089	0.5545
ATVSVSSPDA	HLA-A30:01	344.62	491.633	140.554	1459.78	1.00625
ATVVIGTSK	HLA-A11:01	35.5	16.3931	10.1913	33.3318	0.08425
ATVVIGTSK	HLA-A68:01	172.96	42.9031	13.8146	424.608	0.793
ATVVIGTSK	HLA-A68:23	46.25	468.887	52.4307	3313.54	0.40575
ATVVIGTSKF	HLA-B15:03	158.21	227.529	46.7569	3543.22	0.78225
ATVVIGTSKFY	HLA-A30:02	32.78	329.73	37.3717	2153	0.9845
ATYCTGSI	HLA-B15:17	7.23	199.162	8.27297	1751.64	0.72325
ATYKPNTW	HLA-B15:17	2.68	15.0923	2.85328	79.3215	0.186375
ATYKPNTW	HLA-B58:01	17.67	41.5739	10.0595	471.903	0.279625
ATYKPNTWC	HLA-B15:17	426.3	46.5643	3.55919	924.945	0.376125
ATYKPNTWCIR	HLA-A11:01	202.12	54.4279	21.8859	149.246	0.484
ATYKPNTWCIR	HLA-A68:01	72.84	109.212	33.9507	492.611	1.51588
ATYYLFDESGEF	HLA-B15:01	36.87	367.01	48.165	2079.91	2.3875
AVAKHDFFK	HLA-A11:01	26.47	12.1455	6.60832	23.2507	0.037875
AVAKHDFFK	HLA-A30:01	61.44	190.537	58.2568	826.209	0.50775
AVAKHDFFK	HLA-A68:01	18.64	18.7388	7.61893	41.3136	0.347
AVAKHDFFK	HLA-A68:23	7.51	105.782	20.2039	716.109	0.132125
AVAKHDFFKF	HLA-B15:03	148.57	240.638	19.8337	2011.1	0.80875
AVAKHDFFKFR	HLA-A11:01	79.19	171.041	42.0218	1324.55	1.19788
AVAKHDFFKFR	HLA-A68:01	20.14	91.2316	23.4195	238.478	1.35075
AVANGDSEV	HLA-A02:02	338.06	375.362	33.5614	2325.48	1.16375
AVANGDSEV	HLA-A02:06	275.63	162.194	4.35323	3391.46	0.771875
AVANGDSEV	HLA-A02:50	3.36	58.6943	6.9395	542.513	0.17275
AVANGDSEVV	HLA-A02:50	18.5	191.868	28.1259	2501.4	0.37825
AVANGDSEVVLK	HLA-A11:01	25.24	27.3896	11.1891	68.6261	0.211125
AVANGDSEVVLK	HLA-A68:01	138.38	290.238	69.5521	865.307	2.691
AVCRHHANEY	HLA-B15:01	61.7	174.687	46.8965	498.979	1.40437
AVCRHHANEYR	HLA-A11:01	346.6	213.927	58.7864	925.998	1.37375
AVCRHHANEYR	HLA-A68:01	106.17	363.692	146.088	1013.3	3.05525
AVFDKNLY	HLA-A11:01	85.56	129.809	50.487	384.657	1.0025
AVFDKNLY	HLA-B15:01	326.21	293.437	121.069	776.097	2.0465
AVFDKNLYDK	HLA-A11:01	16.63	7.94735	3.90734	16.7891	0.0065
AVFDKNLYDK	HLA-A30:01	136.91	491.158	52.7576	3438.75	1.00625
AVFDKNLYDK	HLA-A68:01	106.37	43.8465	12.737	154.017	0.80675
AVFDKNLYDK	HLA-A68:23	4.5	475.188	148.783	3291.06	0.41175
AVGNICYTPSK	HLA-A11:01	20.7	24.1667	11.7926	52.9674	0.1755
AVIKTLQPV	HLA-A02:02	244.56	84.2973	9.06322	1191.27	0.47775
AVIKTLQPV	HLA-A02:06	5.4	4.39207	1.57614	29.4142	0.01475
AVIKTLQPV	HLA-A02:11	1.72	101.596	17.0679	965.792	0.43575
AVIKTLQPV	HLA-A02:12	4.01	56.8728	7.18153	706.343	0.189625
AVIKTLQPV	HLA-A02:16	5.01	87.9651	6.39453	2083.39	0.294875
AVIKTLQPV	HLA-A02:17	294.72	445.712	18.9071	2845.16	0.2925
AVIKTLQPV	HLA-A02:19	40.76	82.9965	5.80958	1728.01	0.170125
AVIKTLQPV	HLA-A02:50	1.26	481.417	64.5822	4489.93	0.641625
AVIKTLQPV	HLA-A26:02	4.73	493.927	11.1916	7350.24	0.264
AVIKTLQPV	HLA-A69:01	25.41	23.9965	5.29131	151.833	0.073
AVILRGHLR	HLA-A11:01	110.99	106.533	33.5301	219.951	0.867625
AVILRGHLR	HLA-A68:01	28.99	49.3903	17.7505	161.13	0.88575
AVINGDRWF	HLA-B15:03	462.24	212.441	34.0904	2322.5	0.744875
AVINGDRWFL	HLA-A02:06	211.24	55.3875	4.72498	653.363	0.38275
AVINGDRWFL	HLA-A02:11	6.88	183.621	7.87908	2888.58	0.597875
AVINGDRWFL	HLA-A02:50	1.5	349.53	39.9663	6873.11	0.530875
AVINGDRWFLNR	HLA-A11:01	95.29	79.4926	21.294	705.508	0.68825
AVINGDRWFLNR	HLA-A68:01	35.11	307.761	79.2453	1024.6	2.77113
AVITREVGF	HLA-B15:01	342.23	266.158	64.7637	1351.72	1.91162
AVITREVGF	HLA-B15:03	275.19	225.612	23.9556	4408.5	0.77575
AVITREVGF	HLA-B15:17	230.73	50.0757	8.49559	180.843	0.392625
AVKLQNNEL	HLA-A30:01	15.77	277.535	83.5202	939.198	0.665375
AVKTQFNY	HLA-A30:02	102.15	237.686	39.6354	2939.22	0.76975
AVKTQFNYY	HLA-A26:02	34.29	321.75	34.5822	7737.17	0.19575
AVKTQFNYY	HLA-A30:01	9.35	60.1246	13.1784	263.659	0.206625
AVKTQFNYY	HLA-A30:02	33.13	41.5064	5.72471	261.041	0.156625
AVKTQFNYY	HLA-B15:02	86.47	318.772	81.7919	2139.32	0.240125
AVKTQFNYYK	HLA-A11:01	38.56	10.5451	6.48285	17.1835	0.021
AVKTQFNYYK	HLA-A30:01	1.55	26.8872	5.66525	311.544	0.096625
AVKTQFNYYK	HLA-A68:01	82.25	99.8356	21.0025	415.184	1.43663
AVKTQFNYYKK	HLA-A11:01	61.12	21.8749	11.3108	67.3568	0.147375
AVLDMCASL	HLA-A02:02	206.89	164.068	16.1091	1400.18	0.716875
AVLDMCASL	HLA-A02:06	39.58	25.6509	3.6824	274.155	0.203125
AVLDMCASL	HLA-A02:11	40	81.3684	11.4627	742.428	0.384625
AVLDMCASL	HLA-A02:12	42.47	176.954	52.0879	1033.44	0.370875
AVLDMCASL	HLA-A02:16	3.25	88.8947	12.9472	490.297	0.296625
AVLDMCASL	HLA-A02:17	107.46	444.809	58.9637	2595.69	0.2925
AVLDMCASL	HLA-B15:17	59.78	80.0491	11.9064	442.842	0.4915
AVLDMCASLK	HLA-A11:01	13.58	14.7445	6.56577	32.5381	0.06475
AVLDMCASLK	HLA-A30:01	406.25	132.025	19.5283	705.777	0.389875
AVLDMCASLK	HLA-A68:01	257.29	59.9203	30.2635	131.666	1.0125
AVLQSGFRK	HLA-A11:01	17.12	17.2972	10.7244	34.8438	0.09475
AVLQSGFRK	HLA-A30:01	86.7	345.465	54.0717	1975.61	0.777125
AVLQSGFRKMAF	HLA-B15:01	242.33	264.546	57.5192	704.649	1.91162
AVMYMGTLSY	HLA-A11:01	12.28	21.714	8.53543	58.7526	0.147375
AVMYMGTLSY	HLA-A30:02	28.79	26.8043	9.14398	137.198	0.0905
AVMYMGTLSY	HLA-A32:01	18.37	145.895	14.6717	1145.48	0.252
AVMYMGTLSY	HLA-A80:01	4.92	313.226	8.40762	10775.5	0.15125
AVMYMGTLSY	HLA-B15:01	10.05	13.8108	4.75161	55.7638	0.027625
AVMYMGTLSY	HLA-B15:02	34.03	304.167	8.35851	5395.19	0.22875
AVMYMGTLSY	HLA-B15:03	26.09	14.5553	3.9774	468.864	0.07025
AVNLLTNMF	HLA-B15:03	164.01	83.0607	20.3805	489.963	0.3925
AVNSVPWDT	HLA-A30:02	191.58	432.657	75.1076	4805.22	1.2185
AVRDPQTLEI	HLA-A30:01	70.08	193.243	22.2312	1526.3	0.514875
AVSKGFFK	HLA-A11:01	175.91	11.8239	7.19647	23.9856	0.034625
AVSKGFFK	HLA-A68:01	63.19	34.24	10.9687	108.103	0.663375
AVTAYNGYL	HLA-A02:02	271.71	197.222	10.5324	1519.57	0.796875
AVTAYNGYL	HLA-A02:50	2.63	368.588	50.6496	5654.52	0.548375
AVVIPTKK	HLA-A11:01	46.27	94.1774	19.8345	1135.95	0.78725
AVVIPTKK	HLA-A68:01	399.61	293.38	71.7808	1120.79	2.70625
AVVLLILMTA	HLA-A02:02	360.31	375.8	113.536	1707.74	1.16375
AVVLLILMTA	HLA-A02:06	257.05	84.882	12.0501	355.55	0.512875
AVVLLILMTAR	HLA-A68:01	428.83	132.401	33.7448	958.814	1.71538
AVVYRGTTTY	HLA-B15:01	43.84	29.5457	8.04964	113.104	0.200125
AVVYRGTTTYK	HLA-A11:01	26.43	14.0786	10.2159	22.6276	0.05825
AVVYRGTTTYK	HLA-A68:01	132.55	57.5112	23.7473	171.371	0.989625
AWLYAAVI	HLA-A24:03	16.36	221.109	56.2397	1271.96	0.53675
AWPLIVTAL	HLA-A24:03	7.36	87.4871	10.3853	782.211	0.35225
AYCCNIVNV	HLA-A24:03	48.96	129.195	28.2604	753.768	0.420125
AYCCNIVNV	HLA-C14:02	120.43	459.08	71.0504	2390.34	0.6105
AYFNMVYM	HLA-A24:03	3.49	73.2471	7.61208	950.273	0.32375
AYFNMVYMPASW	HLA-A23:01	14.11	99.9873	10.3138	709.97	0.498125
AYIICISTKHF	HLA-A23:01	34.52	76.6735	14.6342	370.241	0.414
AYKIEELF	HLA-A23:01	363.91	412.555	98.8752	1800.27	1.20388
AYNMMISAGF	HLA-A23:01	279.75	145.726	29.2729	843.8	0.63525
AYNVTQAF	HLA-A24:03	2.59	22.7978	4.89524	197.915	0.16725
AYRFNGIGV	HLA-A24:03	410.18	116.079	13.3081	1012.25	0.400375
AYRFNGIGV	HLA-A30:01	115.61	11.1763	4.68287	43.3738	0.03025
AYRKVLLRK	HLA-A30:01	23.14	6.50261	2.96343	14.9017	0.0115
AYSNNSIAI	HLA-A24:03	2	13.4137	2.95418	126.168	0.109375
AYSNNSIAI	HLA-C14:02	85.36	414.473	100.097	1934.32	0.555625
AYSRYRIGNY	HLA-A30:02	43.37	174.125	26.9584	639.622	0.596375
AYTNSFTRGVY	HLA-A30:02	44.4	42.3992	9.4134	200.015	0.15825
AYTRYVDNNF	HLA-A23:01	69.81	66.798	13.1193	361.537	0.373625
AYVDNSSLTI	HLA-A23:01	317.04	37.648	9.26162	130.524	0.237
AYYFMRFR	HLA-A33:01	23.13	54.8837	15.9297	249.684	0.276625
AYYFMRFRR	HLA-A33:01	13.82	9.97519	3.69812	43.085	0.042125
AYYFMRFRRAF	HLA-A23:01	34.94	184.94	26.4467	1929.64	0.738625
AYYVGYLQPR	HLA-A33:01	16.05	94.4774	31.9612	938.56	0.417
AYYVGYLQPRTF	HLA-A23:01	80.11	150.603	12.9253	8718.69	0.655375
CALAPNMMV	HLA-A02:06	120.36	150.923	19.733	1019.84	0.743875
CALAPNMMV	HLA-A69:01	51.87	183.608	24.6447	2041.97	0.266125
CAMRPNFTI	HLA-A02:06	22.73	232.79	41.5974	1619.86	0.964375
CAMRPNFTI	HLA-A02:19	123.77	342.312	14.8705	3136.87	0.36
CAMRPNFTI	HLA-A69:01	297.87	447.794	94.393	3556.99	0.42575
CAMRPNFTI	HLA-B15:17	12.23	57.3201	7.95231	1163.6	0.418375
CAMRPNFTI	HLA-B58:01	12.68	57.2998	9.57855	906.256	0.35325
CAMRPNFTIK	HLA-A11:01	92.84	35.8822	14.3964	94.6165	0.30275
CAMRPNFTIK	HLA-A68:01	106.88	113.333	33.7679	341.112	1.54662
CANDPVGFTLK	HLA-A11:01	68.62	40.3051	14.6527	88.3842	0.350875
CANDPVGFTLK	HLA-A68:01	64.72	100.249	31.3974	427.747	1.43663
CANFNVLFSTV	HLA-A02:06	294.31	310.522	33.6126	5544.07	1.13763
CANGQVFGL	HLA-B15:17	441.29	160.741	11.5301	2258.08	0.667
CANGQVFGLY	HLA-A30:02	9.98	6.59553	2.74544	23.9337	0.00425
CANGQVFGLYK	HLA-A11:01	16.49	30.9416	12.0096	74.7803	0.24875
CANGQVFGLYK	HLA-A68:01	22.87	85.6578	41.3587	290.074	1.291
CAPLTVFFDGR	HLA-A68:01	68.25	181.547	54.4969	591.946	2.07163
CASEYTGNY	HLA-A30:02	38.27	50.2363	13.0818	353.31	0.19075
CASEYTGNY	HLA-B15:17	10.44	38.063	4.32116	827.113	0.3405
CASYQTQTNSPR	HLA-A68:01	28.87	56.4905	22.7584	112.5	0.975125
CCYDHVIST	HLA-C14:02	5.54	323.652	16.558	3977.43	0.431625
CEEMLDNRA	HLA-B45:01	79.65	255.333	51.3377	724.078	0.158
CEEMLDNRAT	HLA-B45:01	493.01	184.881	19.0353	1034.41	0.109625
CEEMLDNRATL	HLA-B40:01	230.78	275.295	82.305	2516.84	0.415625
CEESSAKSA	HLA-B45:01	140.62	37.5113	8.39206	151.984	0.0115
CEFCGTENL	HLA-B40:01	45.95	31.1453	11.198	160.906	0.059375
CEFCGTENL	HLA-B40:02	473.69	51.9764	18.5426	248.695	0.06225
CEFQFCNDPF	HLA-B18:01	17.65	83.9431	6.99878	691.625	0.13925
CEFQFCNDPF	HLA-B40:01	40.57	26.5188	9.03803	241	0.0455
CEFQFCNDPF	HLA-B40:02	55.9	150.002	16.6036	1770.94	0.16925
CEFQFCNDPFL	HLA-B40:01	108.17	112.298	25.1187	444.59	0.216875
CEKALKYLPI	HLA-B08:01	57.57	266.764	75.0113	992.579	0.316
CEKALKYLPI	HLA-B40:02	116.72	471.89	92.9012	2299.89	0.380375
CERSEAGVCV	HLA-B45:01	491.83	434.902	78.0468	1376.48	0.276375
CFANKHADF	HLA-A24:03	33.82	29.323	6.46892	301.46	0.1955
CFLGYFCTCY	HLA-A30:02	473.81	124.005	9.45671	1533.88	0.449375
CGFIQQKLAL	HLA-B08:01	323.98	384.024	134.753	1658.46	0.435375
CGTTTLNGLW	HLA-B53:01	350.06	309.331	42.6945	1740.37	0.41175
CGTTTLNGLW	HLA-B58:01	60.24	57.5875	7.67273	349.686	0.35675
CIKDLLAR	HLA-A68:01	130.63	312.143	55.6967	1470.68	2.80238
CIMLVYCFL	HLA-A02:11	34.67	141.135	9.14432	2063.14	0.518875
CINGLMLLEIK	HLA-A11:01	91.86	171.355	51.444	789.191	1.19788
CIRRPFLCCK	HLA-A11:01	254.54	172.524	24.4931	1216.44	1.20513
CIRRPFLCCK	HLA-A30:01	3.06	173.206	19.6457	3719.09	0.475125
CISTKHFY	HLA-A30:02	14.96	474.484	32.59	3467.59	1.3045
CISTKHFYW	HLA-B58:01	13.49	110.249	48.6347	425.067	0.555375
CLAVHECFV	HLA-A02:02	2.18	5.47654	1.33511	42.3879	0.032875
CLAVHECFV	HLA-A02:05	55.95	16.3914	2.27224	197.992	0.0245
CLAVHECFV	HLA-A02:06	108.55	72.596	3.7715	3215.03	0.460625
CLAVHECFV	HLA-A02:11	1.37	7.16991	2.15253	44.2634	0.055375
CLAVHECFV	HLA-A02:12	4.4	11.0573	2.40269	75.8251	0.046375
CLAVHECFV	HLA-A02:16	1.74	7.76069	2.76815	36.4882	0.037875
CLAVHECFV	HLA-A02:17	247.49	65.7324	6.19857	1740.38	0.07375
CLAVHECFV	HLA-A02:19	6.6	24.7291	2.47436	347.147	0.07325
CLAVHECFV	HLA-A02:50	1.13	9.6427	2.28453	311.182	0.0295
CLAVHECFVK	HLA-A11:01	327.28	128.013	46.454	358.831	0.994125
CLAVHECFVK	HLA-A68:01	226.73	360.378	98.1348	1244.23	3.03625
CLAYYFMR	HLA-A68:01	45.98	30.9033	12.2568	58.8122	0.598125
CLAYYFMRF	HLA-A23:01	17.56	310.086	77.6867	1732.36	1.011
CLAYYFMRF	HLA-B08:01	480.63	495.398	59.329	3805.19	0.53325
CLAYYFMRF	HLA-B15:01	347.95	266.178	102.084	691.431	1.91162
CLAYYFMRF	HLA-B15:03	2.83	459.635	21.4993	3487.51	1.21237
CLAYYFMRFR	HLA-A11:01	78.68	264.582	52.2893	1602.28	1.56062
CLAYYFMRFR	HLA-A33:01	67.24	57.1289	14.0482	283.558	0.284875
CLAYYFMRFR	HLA-A68:01	43.82	39.1052	15.3955	203.574	0.737375
CLAYYFMRFRR	HLA-A11:01	128.08	490.063	81.048	1578.6	2.17762
CLAYYFMRFRR	HLA-A33:01	24.07	149.65	20.2217	1962.21	0.5705
CLAYYFMRFRR	HLA-A68:01	29.49	45.6359	16.6115	253.257	0.829875
CLCDRRATCF	HLA-B15:01	110.75	83.1846	22.2579	291.111	0.750125
CLDDRCIL	HLA-C05:01	213.35	329.367	131.216	2011.06	0.129125
CLFWNCNV	HLA-A02:11	10.66	207.125	13.8693	2372.88	0.633375
CLFWNCNVDR	HLA-A33:01	381.53	105.649	31.1222	482.006	0.45325
CLFWNCNVDR	HLA-A68:01	18.44	65.4663	15.4707	111.073	1.087
CLFWNCNVDRY	HLA-A30:02	162.87	457.676	95.1951	2919.08	1.27012
CLNRVCTNY	HLA-A30:02	37.33	99.9568	9.43217	1003.41	0.37075
CLNRVCTNY	HLA-A80:01	12.51	482.699	62.9627	4506.65	0.1995
CLNRVCTNY	HLA-B15:01	146.65	113.307	42.4174	327.944	0.989125
CLNRVCTNY	HLA-B15:03	113.57	129.518	20.1781	760.947	0.541
CLNRVCTNYM	HLA-A02:02	12.05	138.512	13.5132	967.965	0.648
CLNRVCTNYM	HLA-A02:11	2.7	303.881	23.653	13875.5	0.7655
CLNRVCTNYMPY	HLA-B15:01	383.49	174.346	41.6686	614.534	1.40437
CLSGLDSL	HLA-A02:02	67.65	81.7799	12.2737	477.974	0.466875
CLSGLDSL	HLA-A02:50	32.16	329.52	16.714	4032.78	0.516125
CLWSTKPV	HLA-A02:19	170.9	129.075	26.5682	489.64	0.217625
CLWSTKPVET	HLA-A02:11	7.67	442.934	35.9847	4043.65	0.924
CMMCYKRNR	HLA-A33:01	13.1	72.6077	13.3481	741.137	0.34425
CMMCYKRNRA	HLA-A02:02	413.29	313.614	17.2499	4809.91	1.04588
CMMCYKRNRA	HLA-B08:01	90.23	46.3502	9.99055	475.29	0.05075
CMTSCCSCL	HLA-A02:02	33.02	120.463	5.17434	5794.9	0.597875
CMTSCCSCL	HLA-A02:12	261.56	198.264	6.87599	2835.44	0.394875
CMTSCCSCL	HLA-A02:16	9.61	303.174	10.6628	4236.27	0.574625
CMTSCCSCL	HLA-A02:19	324.58	44.4229	13.2861	564.465	0.114625
CMTSCCSCLK	HLA-A11:01	70.81	86.5153	28.3166	441.737	0.731625
CMTSCCSCLK	HLA-A68:01	31.33	147.475	23.9433	679.742	1.83125
CNLGGAVCR	HLA-A33:01	446.46	399.192	78.909	1949.67	1.083
CNSSTCMMCYK	HLA-A11:01	84.49	145.205	49.7444	768.902	1.08112
CNSSTCMMCYK	HLA-A68:01	48.4	261.914	74.4	779.141	2.544
CNSSTCMMCYKR	HLA-A68:01	106.55	307.816	68.8	921.786	2.78675
CPACHNSEV	HLA-B07:02	145.55	118.871	39.9536	288.3	0.22975
CPFGEVFNATR	HLA-A68:01	184.84	166.751	101.381	334.858	1.96362
CPNFVFPL	HLA-B07:02	376.41	193.81	53.4923	760.263	0.32925
CQYLNTLTL	HLA-A02:06	379.68	467.888	72.5324	7401.31	1.44712
CQYLNTLTL	HLA-B15:01	41.69	211.26	65.645	797.276	1.622
CQYLNTLTL	HLA-B15:03	2.32	189.943	23.5619	1852.85	0.697375
CQYLNTLTL	HLA-B39:01	106.29	241.513	26.8021	1568.06	0.38225
CQYLNTLTL	HLA-C14:02	31.85	231.42	33.7729	636.032	0.308625
CQYLNTLTLA	HLA-A02:02	176.44	198.475	11.3294	5258.96	0.802
CQYLNTLTLA	HLA-A02:06	66.34	35.4383	4.32962	401.723	0.265
CQYLNTLTLAV	HLA-A02:06	42.44	83.4416	11.7251	907.062	0.508
CRFDTRVL	HLA-B27:05	337.42	328.812	85.9831	1169.97	0.616875
CRFDTRVL	HLA-C06:02	13.59	355.838	90.9034	3182.5	0.327875
CRFDTRVLS	HLA-B27:05	393.8	50.8096	18.232	119.989	0.0935
CRFDTRVLSNL	HLA-B27:05	70.21	54.8971	24.5209	137.217	0.101875
CRRCPAEIV	HLA-C14:02	450.34	392.541	74.4609	2039.29	0.5285
CRSKNPLLY	HLA-A80:01	212.61	178.007	38.3454	753.52	0.102875
CSARHINAQVAK	HLA-A11:01	468.64	239.598	41.2584	1049.92	1.46812
CSFGGVSVI	HLA-B15:17	2.92	14.4493	3.64899	73.4625	0.1815
CSFGGVSVI	HLA-C15:02	459.77	477.245	162.608	1117.73	0.267625
CSGVTFQSAVK	HLA-A11:01	150.16	284.639	106.193	795.09	1.61912
CSHAAVDAL	HLA-B15:17	162.99	188.208	18.4433	2588.78	0.707125
CSHAAVDALCEK	HLA-A11:01	69.82	189.281	30.2315	1899.87	1.28
CSLSHRFY	HLA-A30:02	32.74	384.124	53.3128	4007.34	1.11025
CSLSHRFY	HLA-B15:17	52.54	326.135	8.4987	8744.47	0.873625
CSLSHRFYR	HLA-A11:01	167.27	33.4081	13.9239	108.96	0.275
CSLSHRFYR	HLA-A33:01	23.05	8.23883	3.69553	22.4832	0.0315
CSLSHRFYR	HLA-A68:01	30.21	14.436	5.49034	40.038	0.249875
CSLSHRFYR	HLA-A68:23	8.3	108.815	16.7992	1198.42	0.13475
CSLSHRFYRL	HLA-B08:01	148.67	79.0043	6.29371	2254.57	0.09875
CSMTDIAK	HLA-A68:01	265.72	109.59	30.9473	355.281	1.51588
CSMTDIAKK	HLA-A11:01	142.66	22.3197	7.42979	63.6834	0.154375
CSMTDIAKK	HLA-A68:01	66.3	78.6287	18.5752	222.403	1.23087
CSMTDIAKK	HLA-A68:23	12.87	219.288	38.1424	1472.77	0.235625
CSRIIPARA	HLA-A30:01	55.8	477.995	87.5358	4447.13	0.983
CSTMTNRQF	HLA-B15:03	20.36	437.12	52.0995	2646.85	1.17225
CSTMTNRQF	HLA-B15:17	12.42	9.06133	3.18054	37.3817	0.121
CSTMTNRQF	HLA-B58:01	442.57	99.3796	19.2708	576.641	0.519625
CSTMTNRQFHQK	HLA-A11:01	68.89	152.202	35.6867	682.671	1.11138
CSVCLSGL	HLA-B15:17	16.46	249.39	15.5815	4193.46	0.785625
CTCGKQATK	HLA-A68:01	243.84	186.752	50.6013	634.91	2.0935
CTDDNALAY	HLA-A80:01	268.76	92.0432	24.7685	1295.44	0.061625
CTDDNALAY	HLA-B15:17	78.79	39.522	7.07574	535.872	0.34625
CTDDNALAYY	HLA-A30:02	78.72	80.2785	17.5218	312.371	0.2995
CTFLLNKEM	HLA-B15:17	7.94	49.8869	9.17712	314.705	0.39075
CTFLLNKEMY	HLA-A30:02	205.13	388.335	114.506	1430.22	1.11888
CTFLLNKEMY	HLA-A68:01	87.63	253.092	102.599	583.426	2.48075
CTFLLNKEMYLK	HLA-A11:01	13.33	20.7471	6.63735	76.3688	0.135375
CTFLLNKEMYLK	HLA-A68:01	10.26	42.1744	10.681	172.377	0.7805
CTIFKDASGK	HLA-A11:01	181.93	45.828	22.9869	121.34	0.407125
CTIFKDASGK	HLA-A68:01	9.95	21.5532	9.56091	46.4945	0.41075
CTIFKDASGK	HLA-A68:23	25.2	281.771	38.9193	1915.36	0.28525
CTLKSFTVEK	HLA-A11:01	25.21	17.1057	6.47649	33.1426	0.0925
CTLKSFTVEK	HLA-A30:01	49.73	368.529	62.6934	2884.53	0.8135
CTLKSFTVEK	HLA-A68:01	36.47	63.0109	14.3302	154.242	1.05638
CTLKSFTVEK	HLA-A68:23	6.22	238.298	32.4679	4956.54	0.25125
CTLSEQLDF	HLA-B15:17	2.95	6.06152	1.96738	19.2408	0.0775
CTLSEQLDFI	HLA-A02:06	16.17	361.645	43.9915	1798.5	1.24063
CTMYICGDS	HLA-A30:02	270.59	73.0323	12.1062	1809.56	0.279625
CTNYMPYF	HLA-B15:17	5.44	192.593	18.9666	2383.06	0.714
CTNYMPYF	HLA-B58:01	319.77	281.024	45.3464	3980.39	0.981125
CTNYMPYFF	HLA-A32:01	258.79	148.185	26.9241	495.747	0.2535
CTNYMPYFF	HLA-B15:17	8.08	89.3333	7.14694	1259.6	0.51425
CTNYMPYFF	HLA-B58:01	159.41	113.043	31.9076	504.132	0.562875
CTSVVLLSV	HLA-A02:06	175.25	78.1232	7.68598	690.842	0.486875
CTTIVNGVR	HLA-A68:01	11.42	20.9084	7.21018	154.169	0.395875
CTTIVNGVR	HLA-A68:23	12.17	340.806	37.3457	2667.77	0.335
CTTIVNGVRR	HLA-A68:01	10.97	20.9892	7.19008	126.135	0.400625
CTTIVNGVRR	HLA-A68:23	15.22	134.891	25.6773	580.226	0.160625
CTVNALPET	HLA-A02:06	488.76	288.129	6.44459	3121.74	1.086
CVDIPGIPK	HLA-A11:01	26.66	24.1044	11.4789	56.4346	0.172625
CVDIPGIPK	HLA-A68:01	268.95	323.528	60.2425	1181.65	2.85812
CVFSYVGCH	HLA-A30:02	59.1	93.3772	9.17424	702.393	0.349
CVFSYVGCHNK	HLA-A11:01	34.39	20.6473	11.9576	45.2808	0.135375
CVFSYVGCHNK	HLA-A68:01	8.76	18.9594	7.95204	49.7769	0.352375
CVIAWNSNNL	HLA-A02:02	405.34	469.547	54.1807	6700.64	1.3225
CVLCNSQTSLR	HLA-A68:01	26.73	61.7866	19.7677	133.882	1.03925
CVLGQSKR	HLA-A68:01	279.11	62.4513	16.2971	374.957	1.04838
CVLSGHNLAK	HLA-A11:01	33.02	17.7292	8.9486	28.3355	0.098625
CVLSGHNLAK	HLA-A30:01	107.27	214.543	23.2355	1645.38	0.553375
CVLSGHNLAK	HLA-A68:01	217.78	83.8725	21.3645	222.493	1.27313
CVMYASAVV	HLA-A02:02	47.78	100.112	10.274	2544.3	0.53625
CVMYASAVV	HLA-A02:06	48.12	40.9102	5.83386	180.251	0.301
CVMYASAVV	HLA-A02:11	1.76	75.84	7.15172	742.284	0.36825
CVMYASAVV	HLA-A02:12	9.22	34.1882	6.98292	177.943	0.13325
CVMYASAVV	HLA-A02:16	4.02	72.1074	8.27125	1084.24	0.261125
CVMYASAVV	HLA-A02:19	3.59	49.878	3.45478	672.332	0.121375
CVMYASAVVL	HLA-A02:02	81.73	475.48	42.4387	3640.43	1.33875
CVMYASAVVL	HLA-B15:01	286.13	402.274	124.409	2361.08	2.52513
CVNCLDDR	HLA-A68:01	84.41	177.279	57.1702	888.247	2.04375
CVQLHNDILLAK	HLA-A11:01	42.35	124.553	26.6968	1028.63	0.971375
CYFGLFCL	HLA-A24:03	2.84	359.961	9.15656	6063.86	0.658125
CYFGLFCLL	HLA-A23:01	346.74	83.807	11.2579	573.082	0.437875
CYFGLFCLL	HLA-A24:03	2.53	26.3972	3.57481	277.69	0.18325
CYFGLFCLLNR	HLA-A33:01	7.38	34.2362	4.43864	368.282	0.18375
CYFPLQSY	HLA-A24:03	33.06	411.63	26.0247	11576.8	0.69675
CYFPLQSYGF	HLA-A23:01	20.72	13.902	4.09301	85.4756	0.0825
CYFPLQSYGF	HLA-A24:03	2	159.13	7.2606	4855.31	0.462125
CYLATALL	HLA-A23:01	28.36	104.101	17.4271	765.665	0.508875
CYLATALL	HLA-A24:03	2.15	51.8317	4.63161	917.3	0.269125
CYLATALLTL	HLA-A23:01	18.66	36.6632	6.34548	358.247	0.228875
CYMHHMEL	HLA-A23:01	413.08	245.248	43.4468	5193.43	0.886125
CYMHHMEL	HLA-A24:03	1.41	3.37293	2.13676	5.78346	0.015
DADSKIVQL	HLA-C05:01	378.94	431.275	204.711	683.371	0.171875
DAFKLNIK	HLA-A68:01	149.9	55.4759	8.54445	603.637	0.961
DALCEKALK	HLA-A33:01	368.39	374.493	43.4172	2270.62	1.03887
DALCEKALK	HLA-A68:01	183.37	27.1283	11.4846	68.7114	0.522375
DALFAYTK	HLA-A68:01	56.73	26.406	9.2941	77.0969	0.51225
DALFAYTKR	HLA-A33:01	159.65	31.2132	8.01854	102.859	0.16975
DALFAYTKR	HLA-A68:01	26.43	11.9857	5.03097	26.8698	0.185875
DALFAYTKR	HLA-A68:23	6.62	399.23	82.3045	2632.67	0.368625
DAQPCSDKAYK	HLA-A68:01	81.2	65.2263	18.7627	193.065	1.0785
DAVTAYNGY	HLA-A26:02	3.84	14.1455	2.48872	66.7989	0.01275
DAVVYRGTTTYK	HLA-A68:01	44.18	20.7606	7.89369	56.6173	0.395875
DCATVHTANK	HLA-A68:01	223.7	395.511	116.795	2831.93	3.197
DDNALAYY	HLA-B18:01	92.49	269.506	68.1046	1029.33	0.32075
DDVVYCPR	HLA-A68:01	97.27	206.111	85.8724	577.375	2.21125
DEDDNLIDSY	HLA-B18:01	38.73	282.339	21.2177	6592.89	0.334375
DEFIERYKL	HLA-B18:01	19.51	41.8856	14.4417	250.446	0.077875
DEFIERYKLEGY	HLA-B18:01	76.66	261.125	8.54207	19888.5	0.314125
DEFTPFDV	HLA-B18:01	11.8	23.5944	8.35421	153.345	0.044875
DEFTPFDVV	HLA-B18:01	16.68	149.235	31.7448	619.445	0.209875
DEFTPFDVVR	HLA-A68:01	86.3	28.2592	9.43254	89.1192	0.5495
DEFTPFDVVR	HLA-A68:23	20.81	302.707	35.7235	2809.29	0.304375
DEISMATN	HLA-B18:01	8.8	219.975	42.9076	1693.66	0.279375
DEISMATNY	HLA-B18:01	2.78	4.54525	2.0822	12.8564	0.0025
DELGTDPY	HLA-B18:01	5.99	6.82114	2.17532	35.3634	0.007125
DELKINAA	HLA-B18:01	20.44	42.5383	7.98926	379.42	0.07925
DELKINAACR	HLA-A33:01	45.75	481.081	63.0242	1775.15	1.219
DEMIAQYTS	HLA-B18:01	26.65	89.1313	24.0307	1221.69	0.143375
DESGEFKL	HLA-B18:01	7.45	96.3831	23.629	717.85	0.15275
DEVARDLSL	HLA-B18:01	451.32	269.832	47.2045	1755.56	0.32075
DEVARDLSLQF	HLA-B18:01	101.18	76.47	19.5111	923.281	0.130375
DFAVSKGFFK	HLA-A33:01	25.3	229.833	31.2244	1405.67	0.75625
DFAVSKGFFK	HLA-A68:01	23.72	41.4152	21.9942	102.508	0.767
DFLHFLPR	HLA-A33:01	4.27	4.81684	2.78324	6.65197	0.0095
DFLHFLPR	HLA-A68:01	431.87	312.606	114.64	1193.6	2.80238
DFTEERLKLFDR	HLA-A33:01	51.35	377.407	16.8482	8947.93	1.03887
DFYDFAVSK	HLA-A33:01	47.87	25.2003	6.90198	82.5996	0.13625
DFYDFAVSK	HLA-A68:01	97.25	30.8807	9.81852	203.257	0.598125
DFYDFAVSK	HLA-A68:23	8.82	163.471	36.8742	644.863	0.189
DGARRVWTL	HLA-B08:01	260.59	242.448	41.6	1340.52	0.290375
DGKAHFPR	HLA-A33:01	35.79	117.759	17.0645	473.156	0.488125
DGVYFASTEK	HLA-A68:01	85.5	116.237	50.0605	363.728	1.57987
DGYFKIYSK	HLA-A68:01	364.71	143.024	28.6805	341.667	1.79775
DIASTDTCFANK	HLA-A68:01	26.77	40.2009	13.3376	102.174	0.755625
DIDITFLK	HLA-A68:01	74.61	64.8161	16.4671	204.661	1.0785
DIDITFLKK	HLA-A68:01	443.79	184.565	36.2715	1508.5	2.083
DIDYVPLK	HLA-A68:01	175.52	170.658	30.1067	1483.06	1.98937
DIILKPANNSLK	HLA-A68:01	65.35	38.8337	16.8284	70.4711	0.731625
DIVKTDGTLM	HLA-A26:02	68.19	150.336	20.5126	5144.06	0.117125
DKSAFVNLK	HLA-A68:01	386.98	301.556	60.6122	2931.28	2.756
DKSAQCFKMFYK	HLA-A68:01	131.44	372.301	116.465	1145.53	3.08962
DLFLPFFSN	HLA-A33:01	205.75	46.3398	18.3946	154.227	0.241375
DLFLPFFSNV	HLA-A02:02	145.37	154.387	15.8629	1735.41	0.694875
DLFLPFFSNV	HLA-A02:06	11.74	466.543	71.9516	2672.2	1.44712
DLFLPFFSNV	HLA-A02:11	3.45	493.888	38.4762	5319.52	0.980125
DLFLPFFSNV	HLA-A02:16	8.59	384.434	29.7956	3435.17	0.652375
DLFLPFFSNV	HLA-A02:50	3.26	459.71	39.236	5371.11	0.62775
DLFLPFFSNV	HLA-A69:01	12.01	450.032	41.6363	8521.42	0.428
DLLLDDFVEI	HLA-A02:11	2.03	339.25	48.9694	2843.96	0.8085
DLNGDVVAI	HLA-A02:19	34.31	130.75	16.5453	3799.52	0.218625
DLNGDVVAIDYK	HLA-A68:01	126.7	172.579	39.3134	1158.11	2.00287
DLPQGFSAL	HLA-A26:02	23.2	110.819	12.2539	1132.64	0.09475
DLSVVNAR	HLA-A68:01	72.25	111.03	41.9863	607.437	1.52563
DLSVVNARLR	HLA-A33:01	44.16	135.72	31.6052	626.142	0.5355
DLSVVNARLR	HLA-A68:01	43.15	53.3956	17.3119	472.194	0.937375
DLSVVSKVVK	HLA-A68:01	435.49	108.483	25.8088	1043.13	1.50612
DLVYALRHF	HLA-A26:02	2.34	60.1604	7.79859	1086.28	0.058375
DMILSLLSK	HLA-A68:01	221.65	97.81	31.5284	293.914	1.41725
DMILSLLSK	HLA-A68:23	14.24	391.182	27.7105	2454.12	0.364125
DMILSLLSKGR	HLA-A33:01	12.3	237.57	41.3149	1217.59	0.774375
DMILSLLSKGR	HLA-A68:01	45.84	164.493	82.4837	364.751	1.95
DMSKFPLK	HLA-A68:01	250.84	92.7706	20.5512	438.681	1.36925
DMSKFPLKLR	HLA-A33:01	18.14	39.5085	8.87244	124.871	0.208875
DMSKFPLKLR	HLA-A68:01	133.5	57.9354	10.9522	576.182	0.989625
DMTYRRLISM	HLA-B08:01	94.96	391.75	34.9972	4072.77	0.442
DMVDTSLSGF	HLA-A26:02	1.86	47.3588	7.73303	412.129	0.048375
DMVDTSLSGFK	HLA-A68:01	75.89	19.2839	8.01526	40.6384	0.361375
DMYDPKTKNVTK	HLA-A68:01	128.94	132.465	19.9996	1034.11	1.71538
DPFLGVYY	HLA-B18:01	12.37	196.69	26.6623	2034.76	0.259
DQDALFAY	HLA-B18:01	85.64	19.8737	5.32911	80.2861	0.03825
DSAEVAVK	HLA-A68:01	57	38.4828	11.2566	117.903	0.731625
DSAEVAVKM	HLA-A26:02	7.19	262.977	10.2943	3577.89	0.173875
DSCNNYMLTY	HLA-A26:02	5.35	416.444	24.8713	9524.54	0.231125
DSCNNYMLTYNK	HLA-A68:01	299.1	252.652	76.4657	757.642	2.48075
DSFVIRGDEVR	HLA-A68:01	38.32	60.038	22.8385	155.76	1.02137
DSIIIGGAK	HLA-A68:01	46.94	23.983	9.05127	120.115	0.4635
DSIIIGGAKLK	HLA-A68:01	25.92	195.899	55.5685	719.378	2.155
DSLDTYPSL	HLA-A69:01	14.86	42.6623	9.33176	818.215	0.113625
DSSQGSEYDY	HLA-A30:02	138.31	288.027	54.3271	1491.57	0.885625
DSVEEVLSEAR	HLA-A68:01	54.58	22.1794	10.4136	47.1224	0.427
DTDFVNEFY	HLA-A01:01	351.5	7.70504	4.49633	15.0487	0.01
DTDFVNEFY	HLA-A68:01	46.9	87.6723	24.6673	660.357	1.32062
DTDFVNEFYAY	HLA-A01:01	467.82	11.6867	6.46905	35.3211	0.022625
DTIANYAK	HLA-A68:01	16.33	8.44918	4.42527	17.5018	0.095125
DTIANYAKPF	HLA-A26:02	472.85	131.157	17.3566	2509.87	0.10725
DTLKEILV	HLA-A69:01	457.16	461.39	16.0298	7446.8	0.432125
DTLKEILVTY	HLA-A26:02	26.59	229.129	32.7625	1463.35	0.157125
DTTDAVRDPQ	HLA-A68:23	13.76	399.643	30.2089	10142	0.368625
DTVIEVQGY	HLA-A26:02	18.25	7.86155	2.92884	64.4285	0.0065
DTVIEVQGYK	HLA-A11:01	112.47	424.068	98.0933	1189.43	2.02013
DTVIEVQGYK	HLA-A68:01	7.65	7.31688	4.03581	15.5921	0.0635
DTVIEVQGYK	HLA-A68:23	10.11	131.852	15.5218	861.636	0.15775
DTVRTNVY	HLA-A26:02	72.27	111.44	19.2375	1222.7	0.09525
DTVRTNVYL	HLA-A69:01	19.8	24.6939	3.41663	178.685	0.074375
DTVRTNVYLAVF	HLA-A26:02	12.45	337.35	9.19137	7868.88	0.20075
DTVSALVY	HLA-A26:02	474.81	43.1107	6.37737	445.762	0.04375
DTVSALVYDNK	HLA-A11:01	31.74	444.724	113.568	1543.84	2.07037
DTVSALVYDNK	HLA-A68:01	9.86	10.9475	5.80322	18.5502	0.157
DTYNLWNTF	HLA-A26:02	196.18	16.2996	2.4197	404.868	0.015125
DTYNLWNTF	HLA-A32:01	332.7	110.547	29.8194	474.981	0.205375
DTYNLWNTF	HLA-A68:23	5.34	424.114	38.8323	5662.64	0.381875
DTYNLWNTFTR	HLA-A33:01	10.34	16.8354	5.92087	103.463	0.086625
DTYNLWNTFTR	HLA-A68:01	3.29	10.2232	4.66148	30.2742	0.139125
DTYNLWNTFTR	HLA-A68:23	13.51	295.071	37.6735	3911.3	0.298625
DVETKDVVECLK	HLA-A68:01	289.38	158.815	45.8688	868.309	1.9015
DVFYKENSY	HLA-A26:02	5.75	151.09	11.9481	1999.36	0.118
DVGDSAEVAVK	HLA-A68:01	320.41	143.252	24.2969	639.538	1.79775
DVLLPLTQY	HLA-A26:02	149.18	352.65	51.2208	2520.48	0.20575
DVLLPLTQYNR	HLA-A33:01	13.05	130.235	15.0037	4014.65	0.519
DVLLPLTQYNR	HLA-A68:01	146.71	45.7661	22.7845	97.1937	0.836625
DVNLHSSR	HLA-A33:01	9.05	17.8855	3.98177	60.2961	0.093625
DVNLHSSR	HLA-A68:01	255.37	31.0753	10.9256	140.954	0.605375
DVNLHSSRLSFK	HLA-A11:01	118.13	302.69	41.9975	2353.73	1.67975
DVNLHSSRLSFK	HLA-A68:01	236.78	40.0435	9.72146	113.669	0.7495
DVRETMSY	HLA-A26:02	17.01	22.0806	4.63473	183.804	0.022125
DVRETMSYL	HLA-A26:02	5.31	3.87751	1.58292	13.0233	0.0015
DVRETMSYLF	HLA-A26:02	56.04	39.1447	4.96486	297.73	0.04075
DVSSAINR	HLA-A33:01	127.78	106.936	20.3599	596.374	0.45725
DVSSAINR	HLA-A68:01	33.15	12.5241	5.73441	34.8505	0.19875
DVSSAINRPQ	HLA-A68:23	27.48	497.647	111.773	3005.76	0.42625
DVTQLYLGGM	HLA-A26:02	3.35	50.899	4.64318	1411.04	0.051125
DVVAIDYK	HLA-A68:01	206.9	8.38172	3.66607	12.8106	0.093125
DVVAIDYKHY	HLA-A26:02	8.04	142.449	9.3402	2347.89	0.11325
DVVQEGVLTAV	HLA-A26:02	53.57	307.191	16.7316	6438.76	0.191
DYGARFYF	HLA-A23:01	43.46	113.589	20.003	1395.89	0.54025
DYGARFYF	HLA-A24:03	46.84	352.863	36.8117	6916.95	0.652875
DYGARFYFY	HLA-A30:02	82.7	279.416	34.3402	1765.51	0.87225
DYGARFYFY	HLA-A80:01	256.28	482.307	110.969	2213.28	0.1995
DYIATNGPL	HLA-C14:02	306.91	317.822	38.7265	1701.51	0.42275
DYILANTCTER	HLA-A33:01	9.25	76.3669	11.2045	989.129	0.35775
DYKHYTPSF	HLA-A23:01	295.83	91.6321	19.7893	733.809	0.46975
DYKHYTPSF	HLA-C07:02	14.42	422.062	39.2236	3058.81	0.178375
DYKHYTPSF	HLA-C14:02	241.33	414.697	36.7673	2501.34	0.555625
DYKHYTPSFK	HLA-A33:01	8.46	82.2343	16.3064	895.066	0.37875
DYPKCDRAM	HLA-C07:02	10.32	490.986	88.9638	4892.35	0.21425
DYPKCDRAM	HLA-C14:02	96.57	299.758	27.068	4286.25	0.40275
DYYRSLPGVF	HLA-A23:01	118.12	110.326	12.304	706.257	0.5315
EAACCHLAK	HLA-A68:01	18.53	20.9079	8.95523	64.205	0.395875
EAALCTFLLNK	HLA-A11:01	63.27	375.435	68.878	1285.13	1.89525
EAALCTFLLNK	HLA-A68:01	58.46	59.8135	9.64915	244.486	1.0125
EAANFCALI	HLA-A69:01	193.3	37.1908	6.86247	504.427	0.102
EAARVVRSI	HLA-A69:01	35.73	115.721	10.5799	595.51	0.203375
EAARVVRSIF	HLA-A68:01	489.52	339.436	68.4942	982.829	2.94663
EAARVVRSIFSR	HLA-A68:01	5.3	22.5965	7.73206	55.6121	0.4315
EAARYMRSL	HLA-A26:02	2.7	131.234	9.72819	1608.11	0.10725
EAARYMRSL	HLA-A69:01	215.62	149.167	12.6906	803.266	0.235625
EAARYMRSL	HLA-B08:01	130.62	370.3	113.911	1257.25	0.424625
EAARYMRSLK	HLA-A11:01	482.34	442.895	100.47	1642.38	2.07037
EAARYMRSLK	HLA-A68:01	11.17	9.89658	4.89649	19.0602	0.129375
EAARYMRSLK	HLA-A68:23	170.16	124.917	20.505	1153.64	0.15
EAFEKMVSL	HLA-A26:02	2.36	209.505	20.096	2825.19	0.147875
EAFEKMVSL	HLA-A69:01	13.8	74.6736	9.40894	640.628	0.1615
EAFEKMVSL	HLA-B15:17	85.85	181.434	14.6824	1362.7	0.69825
EAFEKMVSL	HLA-C07:02	499.01	358.338	30.6136	1902.83	0.145875
EAFEKMVSL	HLA-C15:02	263.93	87.1843	29.7936	356.913	0.041125
EAFEYYHTT	HLA-A69:01	21.54	16.4501	3.58169	72.4068	0.052375
EAGVCVSTSGR	HLA-A68:01	19.05	49.3631	10.5698	396.497	0.88575
EAIRHVRAW	HLA-A26:02	3.52	31.4916	3.95229	893.307	0.0335
EAIRHVRAW	HLA-B58:01	67.96	155.119	48.4606	556.529	0.677125
EAKCWTETDLTK	HLA-A68:01	324.89	64.0318	13.7006	424.86	1.07137
EAKTVLKK	HLA-A68:01	87.36	144.414	40.1362	402.058	1.80963
EAKTVLKKCK	HLA-A68:01	225.27	214.91	67.3046	1211.33	2.26863
EAPFLYLY	HLA-A68:01	332.37	291.226	75.1762	1945.51	2.691
EASFNYLK	HLA-A11:01	444.44	147.158	42.9843	446.254	1.08888
EASFNYLK	HLA-A68:01	7.15	7.00891	4.43411	10.7292	0.05475
EAVGTNLPL	HLA-A26:02	15.63	236.001	27.1326	2290.24	0.160875
EAVGTNLPL	HLA-A69:01	21.64	78.8903	19.7389	446.7	0.165625
EAVGTNLPL	HLA-C03:03	2.21	452.402	43.2342	4766.79	0.0225
EAVKTQFNY	HLA-A26:02	2.33	106.076	8.46947	1893.13	0.09175
EAVKTQFNYY	HLA-A26:02	3.96	46.2803	4.92525	628.471	0.047625
EAVKTQFNYYK	HLA-A11:01	272.25	205.474	59.1957	490.366	1.339
EAVKTQFNYYK	HLA-A68:01	5.84	10.1807	6.21575	18.0035	0.139125
EAVKTQFNYYKK	HLA-A68:01	26.45	47.6336	12.8032	173.911	0.857375
EEAIRHVR	HLA-A68:01	72.27	188.428	69.0121	573.332	2.104
EEAIRHVRA	HLA-B45:01	318.5	73.0756	8.00548	324.22	0.03375
EEAKTVLK	HLA-A68:01	392.63	321.833	63.2808	1462.32	2.85812
EEEFEPST	HLA-B45:01	288.66	421.199	234.518	911.973	0.2665
EEHFIETI	HLA-B40:01	225.43	241.024	49.9829	929.926	0.3815
EEHFIETIS	HLA-B45:01	271.92	215.255	113.997	502.45	0.13
EEHFIETISL	HLA-B40:01	22.29	25.5237	9.46429	152.933	0.043375
EEHFIETISL	HLA-B40:02	421.48	58.7289	14.3247	193.914	0.0735
EELFYSYA	HLA-B45:01	13.43	75.6855	26.2344	500.31	0.03475
EELFYSYAT	HLA-B45:01	22.97	33.9832	3.23638	139.684	0.0095
EEMLDNRATL	HLA-B40:01	225.35	289.728	60.7598	1546.51	0.429625
EESSAKSA	HLA-B45:01	444.61	110.953	29.264	591.112	0.05825
EETGLLMPL	HLA-B18:01	152	117.908	14.3907	1023.55	0.17925
EETGLLMPL	HLA-B40:01	248.5	35.6597	8.71443	220.071	0.071625
EETGLLMPL	HLA-B40:02	39.59	32.7945	10.9217	143.577	0.034125
EEVGHTDL	HLA-B40:01	443.65	135.681	10.1726	1616.42	0.256875
EEVGHTDLMAA	HLA-B45:01	35.32	265.694	46.717	1504.78	0.166
EEVVENPT	HLA-B45:01	420.46	492.69	70.8836	2309.21	0.315375
EFKLASHMY	HLA-A30:02	393.19	341.899	103.442	1152.01	1.01087
EFLTRNPAWR	HLA-A33:01	10.47	17.1687	6.53786	66.4516	0.089125
EFTPFDVVR	HLA-A33:01	75.16	31.5782	8.43646	117.118	0.171375
EFTPFDVVR	HLA-A68:01	48.35	31.4757	13.1425	109.204	0.6105
EFTPFDVVR	HLA-A68:23	21.42	174.599	23.6987	1598.26	0.199875
EGSSVELK	HLA-A68:01	186.9	200.24	45.6391	961.29	2.18412
EHFIETISL	HLA-B38:01	89.61	150.685	18.5568	1756.44	0.132375
EHFIETISL	HLA-B39:01	85.18	52.464	6.16762	357.943	0.105
EHSWNADLY	HLA-A30:02	214.65	146.396	24.4654	1759.64	0.5145
EHSWNADLYK	HLA-A68:01	320.95	223.987	51.0172	948.602	2.32287
EHVTFFIYNK	HLA-A68:01	26.79	162.657	27.277	862.02	1.93837
EIDPKLDNY	HLA-A01:01	409.29	110.992	14.3384	424.202	0.216625
EIDPKLDNY	HLA-A26:02	3.1	476.628	56.8975	4000.38	0.257125
EIDPKLDNYY	HLA-A01:01	346.49	83.9226	16.3893	285.171	0.179375
EIDPKLDNYYK	HLA-A68:01	47.26	59.0372	18.2665	368.206	1.005
EIDPKLDNYYKK	HLA-A68:01	384.51	347.725	61.9091	2487.05	2.97987
EIKDTEKY	HLA-A26:02	81.96	322.775	39.2588	2524.02	0.19575
EIKDTEKYCAL	HLA-B08:01	389.69	319.025	29.1957	2332.47	0.370875
EIKESVQTF	HLA-A26:02	11.56	9.83469	3.02794	52.3859	0.008125
EIKESVQTF	HLA-B15:03	14.98	117.059	20.7408	622.054	0.501875
EIKESVQTFF	HLA-A26:02	399.77	246.223	18.3634	7439.02	0.16525
EIKESVQTFFK	HLA-A11:01	188.65	111.877	33.6963	539.606	0.898125
EIKESVQTFFK	HLA-A33:01	267.8	195.732	33.9192	1428.58	0.67875
EIKESVQTFFK	HLA-A68:01	11.51	19.7254	6.96866	49.674	0.370125
EILDITPCSF	HLA-B15:01	253	300.113	97.5718	1250.74	2.0765
EILGTVSWNLR	HLA-A33:01	18.33	59.3925	17.3717	294.345	0.29675
EILGTVSWNLR	HLA-A68:01	27.5	42.6642	8.17993	209.783	0.78725
EIPVAYRK	HLA-A68:01	69.73	76.4291	21.9247	335.205	1.20513
EIPVAYRKVLLR	HLA-A68:01	90.18	106.324	19.2244	305.284	1.48338
EIRASANLAATK	HLA-A68:01	55.62	251.714	70.8836	634.561	2.48075
EISFMLWCK	HLA-A11:01	116.34	69.1843	20.2687	296.934	0.6045
EISFMLWCK	HLA-A33:01	250.68	57.8828	17.4546	464.096	0.288875
EISFMLWCK	HLA-A68:01	10.39	11.9573	4.91234	55.3284	0.185875
EISFMLWCK	HLA-A68:23	31.65	89.454	15.1241	2870.36	0.112125
EIVKFISTC	HLA-A26:02	14.14	136.822	15.4249	1925.96	0.109875
EKALKYLPI	HLA-B08:01	88.67	141.762	28.5158	368.427	0.176625
EKGDYGDAVVYR	HLA-A68:01	323.3	494.537	54.7118	5558.77	3.59313
ELAMDEFIER	HLA-A33:01	288.42	270.489	63.3114	909.698	0.840875
ELAMDEFIER	HLA-A68:01	22.13	25.3075	8.25012	90.7006	0.489875
ELAMDEFIER	HLA-A68:23	5.89	69.8238	8.25588	764.128	0.088
ELAMDEFIERYK	HLA-A68:01	45.35	346.464	146.251	732.217	2.96325
ELDERIDKV	HLA-A02:02	194.19	311.538	28.1806	3593.33	1.04588
ELDERIDKV	HLA-A02:11	11.23	39.763	4.87797	370.918	0.25075
ELDERIDKV	HLA-A02:16	87.84	51.83	13.7438	199.463	0.210125
ELDERIDKV	HLA-A02:19	277.01	58.4552	7.47389	1001.59	0.136375
ELDERIDKV	HLA-A02:50	3.38	227.656	20.396	2572.29	0.419375
ELEGIQYGR	HLA-A33:01	249.76	268.958	69.6447	1344.38	0.834125
ELEGIQYGR	HLA-A68:01	180.89	56.2785	16.4184	694.348	0.975125
ELEGIQYGR	HLA-A68:23	28.9	403.931	68.3263	3468.95	0.371
ELFENKTTL	HLA-A02:19	476.01	297.025	13.9929	2496.93	0.33325
ELFENKTTLPV	HLA-A02:02	56.6	284.598	23.2873	1945.4	0.986375
ELFENKTTLPV	HLA-A02:11	161.28	259.239	4.92866	5787	0.709375
ELFENKTTLPV	HLA-A02:16	486.23	496.284	21.1834	6497.57	0.74775
ELFENKTTLPV	HLA-A69:01	33.95	206.449	8.99491	10576.4	0.2845
ELGDVRETMSY	HLA-B15:01	154.46	483.607	163.764	1781.85	2.84612
ELGKYEQYI	HLA-A02:02	316.65	34.8238	5.52455	330.053	0.261625
ELGKYEQYI	HLA-A02:11	10.46	153.365	11.9121	1342.25	0.539625
ELGKYEQYI	HLA-A02:50	52.35	95.5902	5.63247	1292.28	0.245125
ELGTEVNEF	HLA-B15:03	47.47	358.538	18.3084	4066.4	1.03963
ELHLSWEVGK	HLA-A68:01	201.53	292.95	46.6207	1501.31	2.70625
ELNGGAYTR	HLA-A33:01	51.97	75.7588	20.244	406.207	0.354625
ELNGGAYTR	HLA-A68:01	73.26	44.6096	12.4032	695.496	0.813625
ELNGGAYTR	HLA-A68:23	24.8	236.175	32.5858	1860.29	0.249
ELNGGAYTRY	HLA-A30:02	88.42	220.178	33.5595	1523.67	0.7275
ELSPVALR	HLA-A33:01	40.14	302.305	52.9729	912.935	0.904875
ELSPVALR	HLA-A68:01	30.24	18.3762	5.66349	50.2743	0.339125
ELVAELEGI	HLA-A02:02	131.82	67.3625	5.24787	869.352	0.41225
ELVAELEGI	HLA-A02:06	293.93	209.16	28.8931	1481.86	0.90425
ELVAELEGI	HLA-A02:50	76.41	142.445	18.812	866.646	0.315
ELVAELEGI	HLA-A69:01	47.25	305.515	27.5612	2014.61	0.350375
ELVAELEGIQY	HLA-B15:01	253.1	380.31	55.9656	2223.22	2.43562
EMVMCGGSL	HLA-B15:02	456.15	187.14	36.6951	2612.32	0.146875
EMVMCGGSLY	HLA-A26:02	59.5	68.1393	10.5907	547.295	0.064375
EMVMCGGSLY	HLA-A30:02	150.05	54.0893	13.1075	289.94	0.205625
EMVMCGGSLY	HLA-B15:01	89.8	23.9498	7.21719	162.832	0.1345
EMVMCGGSLY	HLA-B15:02	192.08	187.399	17.5617	3737.14	0.146875
EMVMCGGSLYVK	HLA-A11:01	107.53	327.616	84.9885	1147.69	1.75275
EMVMCGGSLYVK	HLA-A68:01	148.35	74.6586	12.7682	338.029	1.19025
ENKTTLPV	HLA-B08:01	135.33	436.853	197.669	1539.71	0.485875
ENPDILRVY	HLA-A26:02	201.33	165.812	12.7974	1236.67	0.1255
ENVAFNVVNK	HLA-A68:01	35.47	54.9064	19.0854	200.353	0.953125
EPEYFNSVCR	HLA-A68:01	154.57	479.848	133.628	3661.34	3.54925
EQLDFIDTKR	HLA-A68:01	145.66	42.6995	18.8654	103.403	0.78725
EQLDFIDTKR	HLA-A68:23	7.03	351.755	57.0302	2233.67	0.34125
EQPYVFIKR	HLA-A68:01	53.07	180.109	52.1203	1090.32	2.05725
EQYIKWPWYI	HLA-A02:06	78.5	367.134	51.5344	2240.26	1.25863
ERHSLSHF	HLA-B27:05	475.48	311.515	56.1962	1641.93	0.588
ERVRQALLK	HLA-B27:05	408.28	139.115	54.1929	379.903	0.292125
ESGLKTILR	HLA-A68:01	204.56	81.6465	15.0578	375.364	1.25475
ESGLKTILRK	HLA-A11:01	460.18	284.437	147.53	1067.02	1.61912
ESKPSVEQR	HLA-A68:01	28.69	34.732	14.0979	87.3998	0.67
ESKPSVEQR	HLA-A68:23	60.63	189.508	39.4952	993.315	0.21275
ESLRPDTR	HLA-A68:01	299.58	84.309	26.4022	242.208	1.2835
ESLRPDTRY	HLA-B15:17	336.91	20.5201	4.54449	188.28	0.231125
ESLVPGFNEK	HLA-A11:01	82.2	469.794	120.547	1926.95	2.14138
ESLVPGFNEK	HLA-A68:01	322.53	89.8933	24.8726	183.532	1.34187
ESSAKSASV	HLA-C15:02	330.21	234.388	23.6761	1892.04	0.129875
ESSAKSASVY	HLA-A30:02	237.05	350.627	68.2111	1457.05	1.03662
ESSAKSASVY	HLA-B15:01	42.09	209.053	54.9824	1381.61	1.61025
ESSAKSASVYY	HLA-A68:01	363.58	226.597	79.8701	820.178	2.33775
ETFKLSYGI	HLA-A26:02	3.12	387.715	95.5329	3056.03	0.22125
ETFKLSYGI	HLA-A69:01	2.39	4.64454	1.48812	20.3212	0.006375
ETFKLSYGI	HLA-B15:17	25.58	103.303	11.2713	944.527	0.551625
ETGLLMPLK	HLA-A11:01	62.94	100.773	42.5666	401.684	0.828875
ETGLLMPLK	HLA-A68:01	54.37	37.2693	6.71768	639.041	0.713125
ETGLLMPLKAPK	HLA-A68:01	150.72	318.189	85.5358	2241.45	2.83988
ETICAPLTV	HLA-A69:01	2.79	7.52638	2.08311	29.7698	0.02075
ETICAPLTVF	HLA-A26:02	3.47	32.8885	12.1519	163.457	0.034625
ETICAPLTVF	HLA-A68:01	453.81	477.034	185.607	1678.03	3.53
ETICAPLTVF	HLA-B15:01	375.04	208.132	63.4983	1633.86	1.59925
ETICAPLTVFF	HLA-A26:02	17.63	114.121	11.2819	2234.01	0.0975
ETICAPLTVFF	HLA-A68:01	381.52	223.341	104.208	669.731	2.32287
ETIQITISS	HLA-A26:02	22.31	488.088	31.3625	3444.3	0.262375
ETIQITISSF	HLA-A26:02	10.78	4.52497	1.99693	17.508	0.002125
ETIQITISSF	HLA-A68:01	410.68	153.847	61.4601	334.653	1.86738
ETIQITISSF	HLA-A68:23	24.02	137.161	10.1093	1914.99	0.164375
ETIQITISSF	HLA-B15:01	95.12	78.6708	13.8637	318.722	0.71175
ETIQITISSF	HLA-B15:03	157.84	52.7565	7.6294	304.169	0.2735
ETIQITISSFK	HLA-A11:01	43.18	130.343	41.1195	401.494	1.0025
ETIQITISSFK	HLA-A68:01	4.63	4.39072	3.04689	7.16996	0.00875
ETIQITISSFK	HLA-A68:23	39.7	203.742	26.7698	3673.91	0.22175
ETIYNLLK	HLA-A68:01	9.64	7.62816	3.44799	12.1689	0.0715
ETKDVVECLK	HLA-A68:01	7.41	6.29781	3.40234	14.8542	0.040375
ETKDVVECLK	HLA-A68:23	136.64	54.5564	12.7989	381.963	0.0695
ETLPTEVLT	HLA-A69:01	167.15	168.546	16.5723	1329.32	0.2525
ETLVTMPL	HLA-A69:01	3.69	47.003	7.44645	397.711	0.1225
ETLVTMPL	HLA-B15:17	260.99	261.835	29.0973	2788.38	0.802
ETLVTMPLG	HLA-A69:01	200.82	436.315	64.5739	3212.35	0.422
ETLVTMPLGY	HLA-A26:02	3.48	128.002	43.3365	528.165	0.10475
ETLVTMPLGY	HLA-A68:01	467.07	296.559	126.479	826.289	2.72313
ETLVTMPLGY	HLA-B15:17	5.09	349.629	30.7584	6303.22	0.8965
ETLVTMPLGYV	HLA-A69:01	42.18	438.953	5.40956	18506	0.422
ETLYCIDGA	HLA-A69:01	201.07	249.925	16.3531	3822.36	0.312375
ETSWQTGDF	HLA-A26:02	37.48	99.5539	11.0825	660.04	0.08675
ETSWQTGDFV	HLA-A69:01	135.86	210.532	12.5469	5593.23	0.28575
ETSWQTGDFVK	HLA-A11:01	317.75	147.124	55.9281	336.402	1.08888
ETSWQTGDFVK	HLA-A68:01	11.39	9.43262	5.75471	21.2655	0.120375
ETSWQTGDFVK	HLA-A68:23	48.93	340.887	29.5126	4434.97	0.335
ETTADIVVF	HLA-A26:02	1.68	40.6827	7.5065	141.25	0.0415
ETTADIVVF	HLA-B15:17	149.03	283.675	26.3717	1900.02	0.8285
ETVKGLDY	HLA-A26:02	50.39	41.0614	7.47187	638.02	0.041875
ETVKGLDYK	HLA-A11:01	408.42	101.554	45.8759	266.782	0.836375
ETVKGLDYK	HLA-A68:01	10.03	5.9291	3.3985	9.91847	0.034
ETVKGLDYK	HLA-A68:23	127.54	18.4319	3.22367	82.5121	0.018
ETVKGLDYKAFK	HLA-A68:01	11.92	7.43908	4.34498	10.9955	0.0675
ETYFTQSR	HLA-A33:01	96.01	46.3875	12.4027	138.603	0.241375
ETYFTQSR	HLA-A68:01	7.58	7.7305	4.23908	17.4009	0.07325
ETYFTQSR	HLA-A68:23	21.64	372.044	17.0764	7767.85	0.353
EVARDLSLQ	HLA-A26:02	13.79	80.0703	16.5529	664.293	0.073625
EVARDLSLQF	HLA-A26:02	127.98	71.798	7.03655	2983.03	0.067
EVARDLSLQF	HLA-B15:01	456.27	360.338	67.0585	1454.41	2.35188
EVARDLSLQFK	HLA-A11:01	133.61	200.128	69.3395	1144.97	1.32313
EVARDLSLQFK	HLA-A68:01	22.1	21.7592	6.79119	47.0156	0.4165
EVARDLSLQFKR	HLA-A68:01	14.38	18.48	7.88199	32.4065	0.34275
EVAVKMFDAY	HLA-A26:02	6.88	48.6104	7.21299	1273.43	0.049
EVFNATRF	HLA-A68:01	119	485.34	159.392	1865.4	3.57063
EVFNATRFA	HLA-A69:01	37.34	49.7334	6.99772	274.204	0.125
EVFNATRFASVY	HLA-A68:01	37.23	83.001	34.4518	303.215	1.26325
EVFNATRFASVY	HLA-B15:01	25.36	366.15	161.304	1387.6	2.3875
EVGHTDLMAAY	HLA-A26:02	94.91	30.2037	4.04385	571.049	0.03175
EVGHTDLMAAY	HLA-A30:02	71.87	389.345	85.0822	2093.12	1.11888
EVGPEHSLAEY	HLA-A26:02	172.31	179.633	16.1731	5339	0.133875
EVLTEEVVLK	HLA-A11:01	56.74	134.281	79.1463	224.1	1.02475
EVLTEEVVLK	HLA-A68:01	74.95	20.2807	6.77768	54.0597	0.380375
EVLTEEVVLK	HLA-A68:23	51.9	247.205	42.7399	2619.22	0.25825
EVTGDSCNNY	HLA-A26:02	40.17	190.345	9.88213	4428.03	0.1385
EVTGDSCNNYM	HLA-A26:02	226.09	275.766	14.419	17951.1	0.178125
EVVENPTIQK	HLA-A11:01	169.55	88.8806	42.7109	178.81	0.751
EVVENPTIQK	HLA-A68:01	52.79	11.8611	5.5355	33.1864	0.182375
EVVENPTIQK	HLA-A68:23	19.35	33.3438	13.2897	118.125	0.0395
EVVGDIILK	HLA-A11:01	476.26	125.235	46.7582	318.094	0.971375
EVVGDIILK	HLA-A68:01	16.56	9.46934	3.0852	22.2796	0.120375
EVVGDIILK	HLA-A68:23	69.31	65.8888	11.3382	563.467	0.0835
EYCRHGTCER	HLA-A33:01	26.98	47.9336	10.1723	215.737	0.247125
EYRLYLDAYN	HLA-A33:01	163.57	189.614	23.3439	1636.51	0.6655
EYYHTTDPSF	HLA-A23:01	144.98	33.5534	7.10491	137.989	0.209375
FAAETLKAT	HLA-C14:02	371.65	449.221	35.6591	6312.18	0.599625
FAAYSRYR	HLA-A68:01	24.78	9.5491	5.93355	14.3637	0.123125
FAAYSRYRI	HLA-A02:02	93.38	81.0588	5.98487	1152.96	0.464
FAAYSRYRI	HLA-B58:01	100.39	477.494	109.128	2293.74	1.3375
FACPDGVK	HLA-A68:01	128.22	146.324	42.5719	430.291	1.82062
FACPDGVKHV	HLA-A02:06	301.37	335.495	11.1949	6000	1.1865
FACPDGVKHVY	HLA-B15:01	40.95	384.525	98.4737	850.889	2.45175
FACVVADAV	HLA-A02:06	43.34	73.195	7.09849	2083.47	0.46575
FACVVADAVIK	HLA-A68:01	56.43	188.085	56.5118	509.815	2.104
FADDLNQL	HLA-C03:03	3.17	198.242	14.2752	2922.24	0.005625
FADDLNQL	HLA-C05:01	13.23	16.5727	8.61766	30.7391	0.00025
FADDLNQL	HLA-C08:02	47.63	98.4272	13.5717	2311.57	0.002375
FADDLNQL	HLA-C15:02	87.17	248.976	9.72549	2581.35	0.13775
FADDLNQLT	HLA-C05:01	11.11	72.7196	13.0022	419.79	0.014625
FADDLNQLTGY	HLA-A01:01	365.27	21.9841	5.87521	82.71	0.051375
FADDLNQLTGYK	HLA-A68:01	192.84	185.695	40.3173	510.905	2.0935
FAFACPDGV	HLA-A02:02	3.91	8.77121	1.63907	122.929	0.06775
FAFACPDGV	HLA-A02:05	9.6	50.6703	5.07264	1016.93	0.08175
FAFACPDGV	HLA-A02:06	7.19	16.8167	2.06794	119.158	0.13475
FAFACPDGV	HLA-A02:11	2.53	46.9633	5.10762	578.427	0.277375
FAFACPDGV	HLA-A02:16	123.82	26.7131	4.62551	177.027	0.13025
FAFACPDGV	HLA-A02:17	125.77	224.663	21.2857	2191.51	0.192
FAFACPDGV	HLA-A02:50	1.03	9.80362	2.56964	69.1202	0.030125
FAFACPDGV	HLA-A69:01	7.68	103.281	8.28287	990.981	0.19
FAFACPDGV	HLA-C14:02	20.18	119.867	17.5952	1145.39	0.144625
FAFACPDGVK	HLA-A11:01	117.34	345.197	71.357	1370.58	1.8095
FAFACPDGVK	HLA-A68:01	11.47	16.9115	5.80367	66.0786	0.308125
FAFPFTIY	HLA-B15:01	198.23	69.8186	25.2315	209.483	0.63125
FAFPFTIY	HLA-B15:03	5.89	233.7	38.2903	2869.9	0.791625
FAFPFTIY	HLA-B15:17	17.79	136.034	17.1661	1246.97	0.618625
FAFPFTIY	HLA-B53:01	238.85	484.855	50.0726	1666.46	0.5595
FAFPFTIY	HLA-B58:01	154.81	442.68	49.5702	2144.92	1.28
FAFPFTIY	HLA-C12:03	3.41	241.134	10.1275	1544.25	0.02825
FAFPFTIYS	HLA-A02:06	11.56	55.6809	6.0965	414.144	0.385375
FAFPFTIYS	HLA-A68:01	113.71	94.4564	33.1736	515.36	1.3795
FAFPFTIYS	HLA-C14:02	93.31	359.616	79.2521	961.907	0.48275
FAFPFTIYSL	HLA-A02:02	16.12	6.91658	2.75253	52.5269	0.04575
FAFPFTIYSL	HLA-A02:05	39.1	49.6773	7.39556	564.652	0.08025
FAFPFTIYSL	HLA-A02:06	40.48	21.4483	3.21572	181.123	0.1745
FAFPFTIYSL	HLA-A02:17	83.89	109.581	15.4894	1234.7	0.112
FAFPFTIYSL	HLA-A02:50	1.08	24.7924	3.42622	659.483	0.091125
FAFPFTIYSL	HLA-B15:03	40.81	47.5936	10.3742	418.107	0.250125
FAFPFTIYSL	HLA-B58:01	22.73	324.027	81.1664	1149.93	1.0635
FAFPFTIYSL	HLA-C03:03	1.84	311.687	39.9327	4795.66	0.012625
FAFPFTIYSL	HLA-C12:03	3.44	54.0838	10.6591	768.517	0.005375
FAFPFTIYSLL	HLA-A02:02	174.34	398.693	24.3108	3504.36	1.20225
FAIGLALY	HLA-A26:02	115.42	28.1981	3.22272	1292.25	0.029375
FAIGLALY	HLA-A30:02	161.25	391.693	69.3837	2563.87	1.12875
FAIGLALY	HLA-A68:01	75.56	69.4245	27.2566	200.124	1.13037
FAIGLALY	HLA-B15:17	20.55	74.3061	8.10884	776.909	0.4725
FAIGLALY	HLA-B58:01	411.21	308.233	37.0704	1836.56	1.03775
FAIGLALYY	HLA-A26:02	322	29.3156	3.81798	1573.59	0.0305
FAIGLALYY	HLA-A30:02	73.88	147.077	24.2284	519.714	0.5145
FAIGLALYY	HLA-A68:01	43.59	41.4613	14.8369	140.333	0.767
FAIGLALYY	HLA-A80:01	23.83	42.2813	16.4449	105.64	0.03575
FAIGLALYY	HLA-B15:01	279.44	99.7593	27.7061	341.085	0.87725
FAIGLALYY	HLA-B15:03	247.79	69.9806	13.2697	625.407	0.34425
FAIGLALYY	HLA-B15:17	7.37	5.95834	2.18125	43.2512	0.07575
FAIGLALYY	HLA-B58:01	13.37	34.3598	11.9366	94.1645	0.2395
FAIGLALYY	HLA-C03:03	4.66	340.694	9.57261	5678.61	0.014375
FAIGLALYY	HLA-C12:03	7.44	308.664	29.5199	1960.22	0.03825
FAIGLALYY	HLA-C14:02	22.55	163.927	17.3292	2123.64	0.213
FAIGLALYYP	HLA-A02:06	230.18	86.4348	7.64622	1518.84	0.51525
FAIGLALYYP	HLA-A68:01	275.95	392.047	67.5037	1528.47	3.17963
FAKFLKTNCCR	HLA-A68:01	14.3	80.3303	18.462	316.749	1.239
FALTCFSTQF	HLA-B15:01	59.56	137.931	44.2314	452.108	1.16125
FALTCFSTQF	HLA-B15:03	55.73	78.5356	10.6035	1247.96	0.3755
FALTCFSTQF	HLA-B53:01	65.22	14.9471	4.82162	40.3508	0.039
FALTCFSTQF	HLA-B58:01	177.46	101.103	12.3207	1141.46	0.5265
FAMGIIAM	HLA-B15:03	23.01	327.19	44.2215	4563.48	0.978875
FAMGIIAM	HLA-B39:01	251.32	108.31	16.0296	550.434	0.2045
FAMGIIAM	HLA-C03:03	2.99	106.295	11.4176	3895.33	0.001375
FAMGIIAM	HLA-C07:02	354.03	349.07	20.3726	1387.65	0.13975
FAMGIIAM	HLA-C12:03	6.47	43.5282	20.3149	127.941	0.00375
FAMGIIAMS	HLA-A02:06	22.23	280.93	39.8649	3730.41	1.071
FAMGIIAMSA	HLA-A02:02	16.01	179.539	33.6334	1214.65	0.75925
FAMGIIAMSA	HLA-A02:06	16.02	13.8441	4.68984	57.7114	0.104625
FAMGIIAMSA	HLA-A02:11	21.51	215.097	35.4676	2589.66	0.644
FAMGIIAMSAF	HLA-A26:02	133.8	170.229	8.45554	7519	0.128625
FAMGIIAMSAF	HLA-B15:01	10.95	119.372	49.2598	265.112	1.03513
FAMGIIAMSAF	HLA-C03:03	129.91	218.82	7.74525	6107.76	0.007
FAMQMAYR	HLA-A11:01	349.95	309.327	57.8995	1729.82	1.70063
FAMQMAYR	HLA-A33:01	37.45	16.8003	6.66768	52.6707	0.086625
FAMQMAYR	HLA-A68:01	9.94	5.68378	4.22935	8.08169	0.02875
FAMQMAYR	HLA-A68:23	8.45	408.085	37.5614	3821.73	0.374375
FAMQMAYRF	HLA-A23:01	367.62	187.917	40.347	860.984	0.74975
FAMQMAYRF	HLA-B15:03	9.74	309.188	24.979	2072.91	0.947375
FAMQMAYRF	HLA-B15:17	7.2	10.043	2.85338	123.312	0.131875
FAMQMAYRF	HLA-B53:01	42.84	9.46993	3.40611	54.4055	0.021375
FAMQMAYRF	HLA-B58:01	19.29	10.9934	4.72074	55.2588	0.070375
FANKHADF	HLA-C05:01	301.12	251.22	55.2864	1308.75	0.093375
FANKHADFDTW	HLA-B53:01	95.61	236.295	25.8911	4034.82	0.34325
FANKHADFDTW	HLA-B58:01	36.32	22.7206	4.25961	438.708	0.167375
FAPSASAF	HLA-C03:03	3.72	350.436	57.756	4235.23	0.014875
FAPSASAF	HLA-C12:03	58.25	242.503	41.6901	1655.12	0.02825
FAPSASAFF	HLA-A26:02	3.3	154.126	13.4697	3231.86	0.120375
FAPSASAFF	HLA-B15:03	7.62	150.991	45.7483	782.536	0.601125
FAPSASAFF	HLA-C05:01	28.8	313.147	30.0522	843.028	0.121625
FAPSASAFF	HLA-C14:02	24.74	440.78	99.5158	2867.77	0.59375
FAPSASAFF	HLA-C15:02	63.35	300.613	40.2871	764.804	0.169
FAQDGNAAI	HLA-A02:02	147.78	160.025	13.9114	2006.1	0.70675
FAQDGNAAI	HLA-A02:05	204.64	396.233	55.2665	3371.89	0.350125
FAQDGNAAI	HLA-A02:06	15.1	33.8236	5.0385	429.997	0.2555
FAQDGNAAI	HLA-A02:11	59.27	76.705	11.222	517.331	0.37125
FAQDGNAAI	HLA-A02:12	263.31	480.204	64.6285	2542.25	0.638875
FAQDGNAAI	HLA-A02:50	1.31	67.4757	6.76443	812.532	0.190375
FAQDGNAAI	HLA-C03:03	2.19	68.376	3.77813	1008.21	0.00075
FAQDGNAAI	HLA-C05:01	242.4	25.3936	3.72116	374.196	0.001125
FAQDGNAAI	HLA-C08:02	225.97	133.32	15.9234	774.58	0.0045
FAQDGNAAI	HLA-C12:03	15.28	61.4842	13.2687	304.671	0.00575
FAQDGNAAI	HLA-C14:02	260.35	89.6366	12.7503	862.123	0.097375
FAQVKQIYK	HLA-A11:01	36.98	105.834	42.929	274.032	0.861
FAQVKQIYK	HLA-A68:01	38.33	48.5221	14.9068	268.05	0.871125
FARTRSMW	HLA-B15:17	47.72	235.126	37.9615	3152.15	0.770625
FARTRSMWS	HLA-B08:01	218.07	258.508	26.1227	731.06	0.307625
FARTRSMWSF	HLA-B08:01	33.77	20.4494	5.73361	124.353	0.016375
FARTRSMWSF	HLA-B15:01	80.67	108.078	24.071	879.19	0.950875
FARTRSMWSF	HLA-B15:03	9	142.967	19.9587	3323.75	0.57975
FASEAARV	HLA-C15:02	170.13	369.676	20.45	2950.72	0.20675
FASEAARVV	HLA-A02:06	153.94	73.2702	7.1835	1268.2	0.46575
FASEAARVV	HLA-C03:03	214.01	212.631	4.50846	5269.93	0.0065
FASEAARVV	HLA-C05:01	83.2	147.804	10.257	951.47	0.04525
FASEAARVV	HLA-C06:02	64.48	26.2249	5.03128	281.898	0.006375
FASEAARVV	HLA-C08:02	259.27	417.931	41.2407	3395.38	0.035
FASEAARVV	HLA-C12:03	2.81	15.0091	6.6623	46.4548	0.00075
FASEAARVV	HLA-C14:02	132.01	34.7362	3.93464	427.323	0.019125
FASEAARVV	HLA-C15:02	208.52	44.0259	5.36204	525.097	0.015125
FASEAARVVR	HLA-A68:01	15.08	9.58791	4.457	21.6211	0.123125
FASEAARVVR	HLA-A68:23	8.21	53.7826	9.79038	354.084	0.068375
FASTEKSNI	HLA-C15:02	90.75	71.3384	18.7467	546.085	0.03225
FASTEKSNIIR	HLA-A68:01	54.57	31.7545	9.66068	231.342	0.61725
FASVYAWNR	HLA-A33:01	20.15	18.0978	5.8295	66.9084	0.0955
FASVYAWNR	HLA-A68:01	6.34	10.5205	5.73462	19.2069	0.146875
FASVYAWNR	HLA-A68:23	10.4	92.6443	8.75247	1106.27	0.1175
FASVYAWNRK	HLA-A11:01	106.35	142.797	50.735	712.133	1.071
FASVYAWNRK	HLA-A68:01	99.05	45.6571	20.8896	171.906	0.829875
FASVYAWNRKR	HLA-A68:01	56.38	55.6463	22.5029	166.154	0.968875
FATSACVL	HLA-C03:03	1.73	351.156	15.5705	9068.21	0.01525
FATSACVL	HLA-C12:03	7.7	383.302	51.4613	3868.61	0.05
FATSACVLA	HLA-A02:06	53.86	76.8488	6.00334	779.169	0.480125
FATSACVLAA	HLA-A02:06	79.87	280.17	30.7906	1798.23	1.071
FAVDAAKAY	HLA-A26:02	66.83	35.8922	4.67183	145.466	0.03725
FAVDAAKAY	HLA-B15:01	461.31	72.0536	32.8098	179.931	0.6455
FAVDAAKAY	HLA-B15:02	13.07	202.417	36.2159	1494.96	0.158625
FAVDAAKAY	HLA-B15:03	352.48	26.2358	6.63426	175.5	0.141
FAVDAAKAY	HLA-B15:17	257.94	16.8272	4.67955	77.937	0.203
FAVDAAKAY	HLA-C03:03	255.76	82.3004	2.25632	1063.46	0.001
FAVDAAKAY	HLA-C12:03	11.77	31.3532	4.20399	163.284	0.002625
FAVDAAKAY	HLA-C14:02	59.39	27.8551	4.74974	378.546	0.012375
FAVDAAKAYK	HLA-A11:01	237.66	108.248	35.2114	435.399	0.876125
FAVDAAKAYK	HLA-A68:01	9.93	4.6591	3.21347	6.8614	0.013375
FAVDAAKAYK	HLA-A68:23	5.07	36.3256	10.5122	211.16	0.04475
FAVHFISNSW	HLA-B53:01	7.63	11.4557	3.48574	53.0566	0.027875
FAVHFISNSW	HLA-B58:01	25.96	10.3441	4.57255	57.5139	0.064875
FAYANRNR	HLA-A68:01	30.4	21.9493	12.3347	52.5047	0.421625
FAYANRNRF	HLA-B15:01	316.06	461.662	115.425	2237.71	2.76788
FAYANRNRF	HLA-B15:03	3.19	62.0376	16.0786	177.402	0.3115
FAYANRNRF	HLA-B15:17	11.68	7.51963	2.5218	26.6304	0.09875
FAYANRNRF	HLA-B53:01	366.08	271.802	28.5753	1159.3	0.37575
FAYANRNRF	HLA-C06:02	44.04	56.0172	8.10817	473.661	0.0245
FAYANRNRF	HLA-C12:03	100.61	159.835	17.5557	3068.43	0.018375
FAYANRNRF	HLA-C14:02	17.28	49.6186	8.1751	568.78	0.0345
FAYANRNRFL	HLA-A02:50	2.32	216.101	19.9123	4646.68	0.405125
FAYANRNRFLY	HLA-A30:02	14.82	454.461	45.3975	9583.36	1.26038
FAYANRNRFLY	HLA-A68:01	53.01	264.097	52.95	2037.4	2.544
FAYANRNRFLY	HLA-B58:01	24.97	222.832	39.8332	1980.1	0.849125
FAYTKRNV	HLA-C14:02	47.76	423.684	38.8548	4965.01	0.569125
FAYTKRNVI	HLA-B08:01	26.07	41.6547	7.56498	366.798	0.04325
FAYTKRNVI	HLA-B15:17	19.27	257.739	42.3046	1928.63	0.79625
FAYTKRNVI	HLA-C12:03	7.74	66.2741	15.4036	328.181	0.006
FAYTKRNVI	HLA-C14:02	198.32	36.8386	9.82345	261.741	0.0205
FAYTKRNVI	HLA-C15:02	162.5	366.922	23.292	4917.44	0.20675
FCAFAVDAAK	HLA-A68:01	344.17	114.068	45.0774	544.584	1.55737
FCGPDGYPL	HLA-C07:02	28.85	477.718	20.9007	6482.96	0.207125
FCGPDGYPL	HLA-C08:02	267.21	139.958	15.712	2726.95	0.00525
FCKLHNWNCV	HLA-B08:01	398.41	352.607	51.3263	2395.92	0.40575
FCLEASFNYL	HLA-A02:50	3.88	428.847	22.0988	5320.08	0.602875
FCLLNRYFR	HLA-A33:01	44.88	28.8639	9.71685	71.9814	0.158125
FCNDPFLGV	HLA-A69:01	358.58	27.7446	5.00615	514.089	0.080625
FCNDPFLGV	HLA-C05:01	34.87	292.11	33.346	2586.04	0.112
FCNDPFLGV	HLA-C15:02	108.67	411.536	112.059	1813.88	0.228625
FCSQHTMLV	HLA-A02:02	235.93	47.5089	5.66614	214.958	0.330625
FCSQHTMLV	HLA-A02:50	1.58	377.367	23.2152	2578.04	0.554875
FCSQHTMLV	HLA-C06:02	76.44	91.5341	9.19417	556.261	0.05575
FCSQHTMLV	HLA-C14:02	45.26	96.6389	14.9082	579.223	0.108625
FCSQHTMLV	HLA-C15:02	286.79	118.154	3.86259	5465.68	0.059
FCYMHHMEL	HLA-B08:01	117.16	66.1459	20.1847	455.88	0.080375
FCYMHHMEL	HLA-B42:01	115.74	344.888	36.6901	2024.92	0.131875
FCYMHHMEL	HLA-C06:02	48.19	61.5252	4.20895	1073.81	0.02975
FCYMHHMEL	HLA-C07:02	94.48	36.3807	8.42874	462.769	0.003875
FCYMHHMEL	HLA-C12:03	6.93	139.696	5.49009	3156.06	0.015875
FCYMHHMEL	HLA-C14:02	4.68	74.8109	11.3895	619.911	0.074375
FDTWFSQR	HLA-A33:01	54.08	273.443	41.5694	1548.89	0.84775
FDTWFSQR	HLA-A68:01	192.73	68.2233	29.9906	160.601	1.11387
FDTYNLWNTFTR	HLA-A68:01	53.21	343.006	58.2581	1266.06	2.96325
FEEAALCTF	HLA-B15:03	73.57	270.746	41.3896	2239.63	0.8775
FEEAALCTF	HLA-B18:01	14.27	26.3957	4.37848	226.528	0.0505
FEEAALCTF	HLA-B40:01	265.76	127.634	26.5919	1484.65	0.241
FEEAALCTF	HLA-B40:02	78.78	126.122	37.9829	395.371	0.146625
FEEAALCTFL	HLA-B40:01	13.02	18.8984	4.13518	178.061	0.02625
FEEAALCTFL	HLA-B40:02	39.03	45.2654	13.4991	308.886	0.053375
FEEAALCTFLL	HLA-B40:01	34.1	31.9058	9.66542	407.952	0.060875
FEEAALCTFLL	HLA-B40:02	23.9	211.817	17.6938	994.599	0.212875
FEHIVYGDF	HLA-B18:01	231.33	141.654	15.466	2317.2	0.202625
FEHIVYGDF	HLA-B40:01	383.01	359.402	16.323	4032.83	0.49725
FEIKLAKKF	HLA-B18:01	109.64	40.0186	8.58245	326.954	0.074625
FEKGDYGDAV	HLA-B40:01	496.84	204.85	36.6265	1949.37	0.345375
FEKGDYGDAVVY	HLA-B15:01	16.65	482.787	107.869	1248.33	2.84612
FEKMVSLL	HLA-B40:01	158.83	322.526	79.7875	2187.2	0.46025
FEKMVSLL	HLA-B40:02	26.42	174.501	35.2263	678.632	0.189375
FEKMVSLLSV	HLA-B40:01	109.78	207.76	29.4602	1526.65	0.34725
FEKMVSLLSV	HLA-B40:02	41.26	142.137	23.4868	532.301	0.162
FEKMVSLLSVL	HLA-B40:01	73.22	66.6176	15.0548	507.943	0.13975
FEKMVSLLSVL	HLA-B40:02	26.93	382.048	65.1353	2138.51	0.330375
FEKMVSLLSVLL	HLA-B40:01	188.28	238.532	61.5066	998.287	0.37975
FELDERIDKV	HLA-A02:06	305.08	141.043	11.2079	4518.65	0.712
FELEDFIPM	HLA-B15:03	38.73	387.158	124.594	3361.46	1.09
FELEDFIPM	HLA-B18:01	4.37	15.6612	6.83898	38.1213	0.029875
FELEDFIPM	HLA-B40:01	46.73	10.0143	4.87017	20.0134	0.00525
FELEDFIPM	HLA-B40:02	10.79	17.7034	5.41656	110.443	0.011125
FELLHAPA	HLA-B18:01	8.94	77.1598	18.0224	444.878	0.13075
FELLHAPA	HLA-B40:02	101.33	466.167	109.506	1496.81	0.378125
FELLHAPA	HLA-B45:01	29.65	437.239	32.6933	4305.83	0.280625
FELLHAPAT	HLA-B40:02	52.4	457.161	118.965	1510.31	0.3735
FELLHAPAT	HLA-B45:01	427.38	395.165	91.1584	880.621	0.25175
FELLHAPATV	HLA-A02:06	367.76	220.653	32.2342	4395.16	0.9325
FELLHAPATV	HLA-B40:01	415.4	477.467	139.486	2857.88	0.585875
FELTSMKY	HLA-B18:01	6.35	18.5613	6.53621	83.1245	0.035875
FELTSMKYF	HLA-B15:03	283.61	242.739	23.0428	2824.15	0.81475
FELWAKRNI	HLA-B40:02	328.23	300.126	89.0184	756.723	0.27925
FENKTTLPV	HLA-B40:01	352.78	125.262	39.2453	442.394	0.23625
FENKTTLPV	HLA-B40:02	22.05	143.661	26.7647	464.181	0.162875
FEPSTQYEY	HLA-B18:01	79.01	148.359	19.2661	1644.44	0.20775
FEYYHTTDPS	HLA-B40:02	76.6	325.303	50.9728	2036.93	0.29775
FEYYHTTDPSF	HLA-B40:01	320.81	302.616	17.536	6198.38	0.442875
FEYYHTTDPSF	HLA-B40:02	220.72	156.45	20.2276	2683.92	0.176375
FEYYHTTDPSFL	HLA-B40:01	108.43	120.798	7.0931	1146.41	0.231
FEYYHTTDPSFL	HLA-B40:02	264.22	228.275	18.607	4591.23	0.223625
FFAQDGNAAI	HLA-A02:02	184.69	71.4373	18.3845	454.378	0.43125
FFAQDGNAAI	HLA-A02:50	4.19	254.554	13.7402	5559.69	0.444375
FFASFYYV	HLA-A02:02	15.89	39.0541	3.60797	392.289	0.2875
FFASFYYV	HLA-A69:01	166.1	408.411	94.3138	3381.03	0.406875
FFASFYYVW	HLA-A23:01	78.06	32.9743	7.9241	284.054	0.20525
FFASFYYVW	HLA-A24:03	13.54	30.0901	4.77832	305.807	0.199125
FFASFYYVW	HLA-B53:01	12.73	285.944	28.0622	1886.38	0.39175
FFASFYYVW	HLA-B58:01	451.72	245.205	67.3566	1114.92	0.903625
FFASFYYVWK	HLA-A11:01	351.59	206.327	77.2079	1090.01	1.34712
FFASFYYVWK	HLA-A33:01	49.45	79.9635	22.8018	424.899	0.369375
FFASFYYVWK	HLA-A68:01	9.53	11.5869	4.73121	27.5892	0.175
FFASFYYVWK	HLA-A68:23	6.03	193.741	39.2801	829.131	0.214875
FFFLYENAF	HLA-A24:03	15.61	299.796	19.9671	2752.12	0.609375
FFFLYENAF	HLA-C07:02	148.36	398.003	61.428	15051.8	0.16575
FFFLYENAF	HLA-C14:02	4.2	295.652	32.7493	4424.44	0.39875
FFFLYENAFL	HLA-A02:02	72.97	8.39518	1.44594	163.292	0.0645
FFFLYENAFL	HLA-A02:06	210.79	401.855	24.7981	7076.69	1.32488
FFFLYENAFL	HLA-A02:50	1.46	60.5959	4.53531	849.024	0.175625
FFFLYENAFLPF	HLA-A23:01	70.98	376.699	20.2624	7124.9	1.1355
FFFLYENAFLPF	HLA-B15:01	64.07	302.195	53.0539	1186.84	2.09262
FFGMSRIGM	HLA-A24:03	178.94	483.502	96.8362	3374.97	0.742625
FFKLVNKF	HLA-A24:03	31.46	180.155	19.4865	1468.44	0.4865
FFKLVNKFLAL	HLA-B08:01	37.63	68.9506	11.5512	1018.06	0.083375
FFLYENAFL	HLA-A02:02	83.23	25.586	3.43926	393.052	0.207625
FFLYENAFL	HLA-A02:06	235.44	232.768	18.4576	1982.7	0.964375
FFLYENAFL	HLA-A02:11	31.16	172.38	11.7327	2517.28	0.576375
FFLYENAFL	HLA-A02:12	32.29	212.167	8.64601	1464.35	0.408625
FFLYENAFL	HLA-A02:16	13.66	86.6364	9.08965	6503.02	0.290375
FFLYENAFL	HLA-A02:50	1.26	193.059	33.1373	1100.71	0.37825
FFLYENAFL	HLA-A24:03	15.26	60.7253	5.7281	285.033	0.293125
FFLYENAFLPF	HLA-A23:01	41.14	53.6019	12.78	341.252	0.315375
FFSNVTWFHA	HLA-A02:02	267.23	49.7919	4.22335	490.939	0.338875
FFSNVTWFHA	HLA-A02:06	359.93	347.695	9.9512	5981.78	1.21788
FFSNYLKR	HLA-A33:01	100.18	270.432	37.2012	1578.88	0.840875
FFSNYLKR	HLA-A68:01	97.45	94.365	23.7886	465.373	1.3795
FFSNYLKRR	HLA-A33:01	66.77	37.338	7.40097	127.424	0.199
FFSNYLKRR	HLA-A68:01	145.6	137.082	23.9173	1840	1.753
FFSYFAVHF	HLA-A23:01	19.6	69.8662	19.7238	281.021	0.38775
FFSYFAVHF	HLA-A24:03	7.11	18.9313	4.11404	84.689	0.146875
FFSYFAVHF	HLA-B15:03	7.22	491.318	44.5226	2896.02	1.25913
FFSYFAVHF	HLA-C14:02	60.29	445.034	48.6987	2515.92	0.599625
FFSYFAVHFI	HLA-A02:02	20.13	7.11732	1.96013	36.3389	0.04925
FFSYFAVHFI	HLA-A02:06	354.03	244.661	5.65444	6007.75	0.988375
FFSYFAVHFI	HLA-A02:50	6.77	35.6625	4.18807	503.734	0.11925
FFYVLGLAAI	HLA-A02:06	225.35	254.344	19.9318	1202.97	1.01175
FFYVLGLAAI	HLA-A23:01	323.28	237.025	23.9495	1650.03	0.861
FGADPIHSL	HLA-C07:02	76.01	197.936	23.4394	2428.71	0.07125
FGADPIHSL	HLA-C14:02	166.33	280.537	19.5302	2333.97	0.37825
FGADPIHSLR	HLA-A68:01	19.7	8.73941	4.55895	19.3631	0.101625
FGADPIHSLR	HLA-A68:23	6.52	217.353	31.5265	1458.98	0.232625
FGDDTVIEV	HLA-A02:11	1.57	147.355	12	1703.84	0.527125
FGDDTVIEV	HLA-C05:01	12.81	278.842	96.0735	997.352	0.105375
FGDDTVIEV	HLA-C15:02	468.85	246.652	44.1316	1429.5	0.1365
FGDDTVIEVQGY	HLA-A01:01	451.34	438.748	37.3259	2139.99	0.531625
FGDSVEEVL	HLA-C05:01	50.13	113.853	27.3142	359.301	0.03025
FGDSVEEVL	HLA-C08:02	51.14	236.67	30.5602	1609.76	0.011375
FGGASCCLY	HLA-A30:02	66.19	151.223	56.4921	600.232	0.5275
FGGASCCLYCR	HLA-A33:01	422.96	487.527	77.6622	1754.71	1.228
FGGCVFSYV	HLA-A02:02	259.63	100.612	14.4522	1415.34	0.53625
FGGCVFSYV	HLA-A02:06	7.94	447.52	6.10465	4793.07	1.41187
FGGCVFSYV	HLA-A02:11	3.59	237.048	38.7755	1424.67	0.674375
FGLFCLLNR	HLA-A33:01	310.92	62.3486	11.2642	404.508	0.3055
FGLFCLLNRYFR	HLA-A68:01	109.7	30.8947	5.78002	252.586	0.598125
FGLVAEWFL	HLA-A02:06	74.99	178.986	19.1544	1198.08	0.8215
FGLVAEWFLA	HLA-A02:06	9.84	196.745	7.96396	3796.18	0.87175
FHLDGEVI	HLA-B39:01	438.33	67.5074	15.0437	366.353	0.134625
FHLDGEVITF	HLA-B38:01	161.92	66.4377	5.9336	2019.35	0.0705
FHLDGEVITF	HLA-B39:01	342	238.15	67.3237	1871.84	0.378125
FHLVDFQVTI	HLA-A02:02	421.43	322.493	6.08081	8368.3	1.06737
FHLVDFQVTI	HLA-B38:01	49.85	277.138	39.3907	6478.59	0.211125
FHLVDFQVTI	HLA-B39:01	28.64	45.5116	9.42883	513.894	0.092625
FHPLADNKFAL	HLA-B39:01	35.87	297.757	45.3076	6446.85	0.44575
FIAGLIAI	HLA-A02:02	26.01	52.8255	6.00488	524.023	0.352875
FIAGLIAI	HLA-A02:12	89.89	238.974	8.81435	6434.55	0.435375
FIAGLIAIV	HLA-A02:02	2.25	3.09988	1.57647	8.08345	0.007125
FIAGLIAIV	HLA-A02:05	11.83	25.6634	3.92687	464.523	0.04175
FIAGLIAIV	HLA-A02:06	10.72	6.58692	2.90293	23.9913	0.035125
FIAGLIAIV	HLA-A02:11	1.25	8.92037	4.06091	33.8532	0.070625
FIAGLIAIV	HLA-A02:12	1.86	6.4821	2.06673	30.1004	0.025375
FIAGLIAIV	HLA-A02:16	1.73	11.0151	2.12061	89.5941	0.055
FIAGLIAIV	HLA-A02:17	88.23	32.315	5.86512	183.414	0.04075
FIAGLIAIV	HLA-A02:19	2.68	14.2435	3.59596	83.3429	0.043625
FIAGLIAIV	HLA-A02:50	1.06	11.1127	2.34268	89.2399	0.035125
FIAGLIAIV	HLA-A26:02	6.05	389.708	19.8178	4103.55	0.22125
FIAGLIAIV	HLA-A69:01	25.46	338.011	49.1243	1291.28	0.366125
FIAGLIAIVM	HLA-A02:02	33.2	72.0668	11.1346	605.545	0.43125
FIAGLIAIVM	HLA-A02:11	7.98	311.436	36.7049	2411.3	0.77875
FIAGLIAIVM	HLA-B15:01	100.77	64.4855	16.2558	273.84	0.5775
FIAGLIAIVM	HLA-B15:03	157.39	202.515	20.8528	9788.91	0.7225
FIAGLIAIVMV	HLA-A02:02	50.24	86.0534	9.20391	1871.3	0.483625
FIAGLIAIVMV	HLA-A02:11	7.2	116.755	18.6086	1034.92	0.468125
FIASFRLFA	HLA-A02:02	21.12	6.80125	3.31519	21.6489	0.045125
FIASFRLFA	HLA-A02:05	14.38	33.3109	7.9032	202.566	0.05625
FIASFRLFA	HLA-A02:06	14.99	13.1367	5.80808	38.3605	0.09725
FIASFRLFA	HLA-A02:11	478.83	6.75527	2.71486	22.4644	0.051
FIASFRLFA	HLA-A02:16	123.29	7.46855	3.08313	18.2124	0.035
FIASFRLFA	HLA-A02:17	469.53	43.6706	4.93508	483.566	0.054
FIASFRLFA	HLA-A02:50	1.03	30.084	6.66192	435.891	0.10625
FIASFRLFAR	HLA-A11:01	41.53	198.142	56.989	1025.19	1.31288
FIASFRLFAR	HLA-A33:01	24.16	18.8606	6.51996	81.7769	0.100125
FIASFRLFAR	HLA-A68:01	3.31	5.42975	2.97137	13.2148	0.024625
FIASFRLFAR	HLA-A68:23	4.76	18.571	3.69802	65.2811	0.018
FIASFRLFARTR	HLA-A68:01	17.77	44.0886	19.8798	125.601	0.80675
FIDTKRGVY	HLA-A30:02	183.54	272.326	51.9149	969.047	0.850375
FIDTKRGVYCCR	HLA-A68:01	187.28	458.059	128.551	1627.84	3.4475
FIETISLAGSY	HLA-A01:01	358.74	173.198	32.49	765.028	0.29425
FIETISLAGSYK	HLA-A11:01	65.49	486.757	88.7273	1867.73	2.17762
FIETISLAGSYK	HLA-A68:01	44.74	62.4558	15.1191	211.618	1.04838
FIKGLNNLNR	HLA-A33:01	110.82	135.205	20.9585	861.019	0.5355
FIKGLNNLNR	HLA-A68:01	26.31	36.0738	11.2258	142.657	0.694125
FIKGLNNLNR	HLA-A68:23	8.76	483.572	44.16	4421.34	0.415625
FIKQYGDCL	HLA-A02:02	375.44	25.1487	2.70372	596.069	0.203875
FIKQYGDCL	HLA-A02:50	3.95	341.235	10.015	6377.94	0.524125
FIKQYGDCL	HLA-B08:01	198.32	147.131	18.8543	777.958	0.181875
FIKQYGDCL	HLA-C14:02	410.08	437.004	49.5212	4150.44	0.585875
FIKRSDAR	HLA-A68:01	52.93	68.7858	30.1878	141.4	1.12213
FIPMDSTVK	HLA-A68:01	151.74	54.7122	13.9619	158.075	0.953125
FIQQKLAL	HLA-B08:01	149.2	39.9648	10.0041	270.511	0.041875
FIQQKLALG	HLA-A02:02	370.95	364.057	3.91117	7371.61	1.14088
FIRQEEVQEL	HLA-A02:02	24.07	32.5261	6.4621	477.302	0.247625
FIRQEEVQEL	HLA-A02:05	357.94	191.952	30.2549	2147.2	0.21875
FIRQEEVQEL	HLA-A02:50	1.35	189.672	27.5669	1114.21	0.376125
FIRQEEVQELY	HLA-B15:01	49.45	486.579	63.3947	2686.8	2.865
FISAARQGF	HLA-B15:01	331.73	83.0423	16.9717	527.324	0.750125
FISAARQGF	HLA-B15:03	136.07	86.8392	13.3223	1391.08	0.406375
FISAARQGFV	HLA-A02:02	169.34	38.6196	6.0688	554.669	0.28475
FISAARQGFV	HLA-A02:05	182.15	259.252	25.1021	3727.3	0.26525
FISAARQGFV	HLA-A02:11	207.1	237.912	20.1462	2732.25	0.67725
FISAARQGFV	HLA-A02:50	1.53	245.497	43.2341	3817.28	0.43675
FISDEVAR	HLA-A68:01	26.49	10.2239	5.21994	16.0793	0.139125
FISDEVARDL	HLA-A02:02	122.84	64.3854	9.26246	538.755	0.398875
FISDEVARDL	HLA-A02:50	4.33	89.747	6.27063	870.523	0.2325
FISNSWLM	HLA-A02:12	44.76	425.389	39.4735	9904.62	0.595
FISNSWLMW	HLA-B15:17	288.77	195.458	20.7484	1491.73	0.72
FISNSWLMW	HLA-B58:01	306.85	43.3164	15.8764	157.591	0.28625
FISNSWLMWL	HLA-A02:02	10.69	8.12053	2.22135	73.7955	0.061
FISNSWLMWL	HLA-A02:05	383.52	68.4455	10.8276	772.092	0.103375
FISNSWLMWL	HLA-A02:06	102.9	26.1125	2.9115	157.544	0.206875
FISNSWLMWL	HLA-A02:11	10.55	32.2852	8.51584	405.889	0.21925
FISNSWLMWL	HLA-A02:17	139.41	339.937	23.8574	5093	0.24625
FISNSWLMWL	HLA-A02:50	1.33	49.1718	6.33892	414.424	0.153875
FISNSWLMWLI	HLA-A02:02	117.92	20.6224	2.19938	280.475	0.171875
FISNSWLMWLI	HLA-A02:06	128.81	40.4437	2.53112	2316.71	0.29825
FISNSWLMWLI	HLA-A02:11	26.06	88.809	3.4315	7191.49	0.403125
FISNSWLMWLI	HLA-A02:50	1.38	228.144	20.5422	2317.02	0.419375
FISPYNSQNA	HLA-A02:02	209	102.384	16.1557	1995.9	0.541875
FISPYNSQNA	HLA-A02:50	1.14	220.58	16.2208	3179.01	0.410125
FISPYNSQNAV	HLA-A02:02	183.34	270.827	16.6818	7095.16	0.962125
FISPYNSQNAV	HLA-A02:06	235.6	471.31	6.68619	9966.51	1.45612
FISTCACEI	HLA-A02:02	42.9	12.8458	2.01355	120.011	0.108125
FISTCACEI	HLA-A02:05	180.69	102.643	8.32179	1056.68	0.141625
FISTCACEI	HLA-A02:06	92.39	38.3154	5.69439	237.144	0.282875
FISTCACEI	HLA-A02:11	79.01	38.1763	4.55409	446.541	0.244875
FISTCACEI	HLA-A02:12	227.35	94.9582	15.0534	848.078	0.26025
FISTCACEI	HLA-A02:50	1.11	16.9723	2.92129	205.847	0.061625
FISTCACEI	HLA-C08:02	73.18	425.32	23.1091	8149.21	0.035375
FISTCACEI	HLA-C14:02	330.9	173.405	24.4555	2175.04	0.2285
FISTCACEIV	HLA-A02:02	87.03	12.4845	2.74692	67.6463	0.106125
FISTCACEIV	HLA-A02:05	430.28	221.57	22.1106	1882.79	0.238625
FISTCACEIV	HLA-A02:06	82.48	198.019	6.957	5640.91	0.878
FISTCACEIV	HLA-A02:11	121.96	86.0845	13.94	734.595	0.397
FISTCACEIV	HLA-A02:16	480.53	150.581	11.9107	1459.18	0.390125
FISTCACEIV	HLA-A02:50	1.64	164.328	23.216	1947.82	0.344875
FITDAQTGSSK	HLA-A68:01	70.88	97.2518	30.5742	248.038	1.40813
FITESKPSV	HLA-A02:06	16.48	47.7451	7.82895	251.924	0.339875
FITESKPSV	HLA-A02:11	1.88	135.449	19.3676	843.214	0.506375
FITESKPSV	HLA-A02:12	9	214.189	13.5024	4838.17	0.411625
FITESKPSV	HLA-A02:16	4.61	264.15	29.8545	2061.63	0.53125
FITESKPSV	HLA-A02:17	444.59	407.977	24.4215	3717.34	0.2765
FITESKPSV	HLA-A02:19	318.38	96.0289	7.10071	3357.63	0.184875
FITESKPSVEQR	HLA-A68:01	65.21	97.9533	20.7119	422.235	1.41725
FITGNTLQCI	HLA-A02:02	21.34	33.4059	2.62531	386.905	0.25175
FITGNTLQCI	HLA-A02:05	90.92	188.836	13.0513	4671.18	0.21625
FITGNTLQCI	HLA-A02:06	18.45	38.1407	3.44108	1067.28	0.282875
FITGNTLQCI	HLA-A02:11	5.6	129.294	10.7732	3235.49	0.491125
FITGNTLQCI	HLA-A02:12	33.53	343.444	9.99576	13923.2	0.531625
FITGNTLQCI	HLA-A02:50	1.22	60.6716	5.12837	1883.65	0.177375
FITLCFTL	HLA-A02:02	23.23	413.167	76.0352	3891.04	1.233
FITLCFTLK	HLA-A11:01	103.33	71.3545	20.2702	281.001	0.62425
FITLCFTLK	HLA-A68:01	28.71	16.3807	7.70141	37.0971	0.295625
FITLCFTLK	HLA-A68:23	8.84	404.366	105.396	3204.44	0.371
FITLCFTLKR	HLA-A11:01	379.58	409.098	76.5809	1545.12	1.9875
FITLCFTLKR	HLA-A33:01	75.17	72.2662	17.4707	323.105	0.34425
FITLCFTLKR	HLA-A68:01	22.47	15.5742	6.66276	35.4325	0.276
FITLCFTLKR	HLA-A68:23	4.15	129.746	17.5953	1382.77	0.155625
FITLCFTLKRK	HLA-A68:01	344.34	185.294	21.6709	1519.28	2.0935
FKDASGKPV	HLA-C08:02	59.86	264.907	16.9592	1984.99	0.0145
FKDQVILL	HLA-B39:01	275.97	112.759	27.7315	467.616	0.2125
FKEGSSVEL	HLA-B39:01	7.07	21.1543	3.60448	160.919	0.03825
FKFVCDNIKF	HLA-B15:03	2.22	25.4065	4.93555	652.741	0.136375
FKHLIPLMY	HLA-A80:01	84.69	131.602	19.7501	1401.8	0.08075
FKHLIPLMY	HLA-B15:03	2.45	164.62	29.7947	2568.21	0.63675
FKHLIPLMY	HLA-C06:02	267.11	417.294	42.8831	4679.59	0.386375
FKHLIPLMY	HLA-C07:02	35.92	456.494	66.7416	6957.15	0.196625
FKLASHMY	HLA-B15:03	3.52	278.32	33.5353	2812.21	0.8885
FKLASHMYCSF	HLA-B15:03	1.18	369.007	19.3643	14060.8	1.05363
FKLKDCVMY	HLA-B15:03	2.03	167.454	14.9923	1495.85	0.6405
FKLKDCVMYA	HLA-A02:02	335.19	210.178	10.4008	1831.66	0.830125
FKLKDCVMYA	HLA-A02:06	304.83	311.134	35.1665	4647.32	1.14463
FKLNEEIAI	HLA-B39:01	288.48	461.297	144.581	2199.73	0.62275
FKLNEEIAIIL	HLA-B39:01	7.8	411.228	121.364	4008.15	0.567875
FKLNIKLLGV	HLA-A02:06	50.66	133.316	5.82364	1692.3	0.688125
FKLSYGIATV	HLA-A02:02	104.91	309.217	51.3391	2437.81	1.03925
FKLSYGIATV	HLA-A02:06	55.22	234.024	16.0278	2755.56	0.964375
FKLSYGIATVR	HLA-A68:01	361.77	229.495	46.733	1723.37	2.35087
FKLTCATTR	HLA-A33:01	136.21	293.798	55.8989	1642.57	0.8855
FKLVNKFLAL	HLA-B08:01	40.35	25.3711	6.04039	81.1098	0.022375
FKLVNKFLAL	HLA-B15:03	39.57	88.4967	13.6222	1468.06	0.410375
FKLVNKFLAL	HLA-B39:01	322.55	189.766	59.0134	1663.16	0.321125
FKVNSTLEQY	HLA-B15:02	142.4	319.957	20.5561	4307.3	0.240125
FKVNSTLEQY	HLA-B15:03	5.69	19.684	6.50813	83.6184	0.104375
FKVSIWNLDY	HLA-B15:03	2.63	25.7855	4.6912	99.5003	0.139875
FKWDLTAF	HLA-B15:03	1.33	261.531	30.3217	3874.63	0.84975
FKWDLTAFGL	HLA-A02:06	336.97	124.339	4.92316	932.492	0.6595
FKYWDQTY	HLA-B15:03	2.1	233.852	33.2349	3678.37	0.791625
FLAFLLFL	HLA-A02:02	1.17	6.5505	1.82133	18.8957	0.0425
FLAFLLFL	HLA-A02:05	19.12	302.089	16.3422	2829.78	0.2925
FLAFLLFL	HLA-A02:06	6.91	361.021	47.3705	1939.77	1.24063
FLAFLLFL	HLA-A02:11	1.44	108.991	24.3913	1579.69	0.45225
FLAFLLFL	HLA-A02:12	2.89	126.754	11.9215	1936.82	0.306375
FLAFLLFL	HLA-A02:16	1.46	58.4792	7.22267	337.015	0.228125
FLAFLLFL	HLA-A02:17	4.45	339.123	28.5733	2107.71	0.244
FLAFLLFL	HLA-A02:50	1.02	168.878	23.4523	2754.92	0.350125
FLAFLLFLV	HLA-A02:02	1.07	1.63744	1.21733	3.42676	0
FLAFLLFLV	HLA-A02:05	5.56	3.09654	1.75733	6.24657	0.000375
FLAFLLFLV	HLA-A02:06	3.41	7.77543	2.5744	24.0702	0.046
FLAFLLFLV	HLA-A02:11	1.06	2.28512	1.5324	4.40719	0.004625
FLAFLLFLV	HLA-A02:12	1.52	3.33583	1.79452	6.72759	0.00775
FLAFLLFLV	HLA-A02:16	1.27	2.19411	1.49434	3.80738	0.00075
FLAFLLFLV	HLA-A02:17	35.57	5.59553	2.29806	21.5073	0.0035
FLAFLLFLV	HLA-A02:19	1.83	9.14493	2.70471	104.139	0.02625
FLAFLLFLV	HLA-A02:50	1.01	2.66717	1.44894	5.21787	0.001125
FLAFLLFLV	HLA-A69:01	127.55	38.969	7.17443	181.441	0.106375
FLAFLLFLVL	HLA-A02:02	3.07	14.7179	4.28178	60.5729	0.1235
FLAFLLFLVL	HLA-A02:05	73.03	209.139	24.1217	2978.04	0.23
FLAFLLFLVL	HLA-A02:11	2.39	63.317	10.6354	722.839	0.335
FLAFLLFLVL	HLA-A02:16	11.85	105.505	6.74879	927.273	0.32475
FLAFLLFLVL	HLA-A02:50	1.03	217.868	35.0056	2092.66	0.408
FLAFLLFLVLI	HLA-A02:02	31.58	47.4897	4.16271	495.443	0.330625
FLAFVVFL	HLA-A02:02	1.1	5.1212	1.82264	29.4563	0.028875
FLAFVVFL	HLA-A02:05	14.21	358.776	31.1647	5905.99	0.327625
FLAFVVFL	HLA-A02:11	1.24	149.86	23.3108	2398.96	0.533875
FLAFVVFL	HLA-A02:12	1.99	75.0936	7.48134	933.514	0.2275
FLAFVVFL	HLA-A02:16	1.32	83.2286	7.38527	733.06	0.284375
FLAFVVFL	HLA-A02:17	6.65	351.612	17.0425	3591.75	0.252
FLAFVVFL	HLA-A02:19	2.47	207.361	10.9207	4853.21	0.279625
FLAFVVFL	HLA-A02:50	1.04	186.575	20.8084	2135.38	0.372375
FLAFVVFLL	HLA-A02:02	1.08	1.52229	1.16518	3.61768	0
FLAFVVFLL	HLA-A02:05	14.63	2.81129	1.62453	5.34877	0.000375
FLAFVVFLL	HLA-A02:06	14.26	15.743	4.15199	77.412	0.1265
FLAFVVFLL	HLA-A02:11	1.15	2.87125	1.88297	5.92964	0.009125
FLAFVVFLL	HLA-A02:12	2.06	4.43642	2.2041	8.39932	0.01475
FLAFVVFLL	HLA-A02:16	1.65	3.14033	1.88845	6.22913	0.00525
FLAFVVFLL	HLA-A02:17	52.11	7.18935	2.86538	15.8426	0.005625
FLAFVVFLL	HLA-A02:19	4.14	19.0366	5.49377	198.151	0.058625
FLAFVVFLL	HLA-A02:50	1.02	2.80036	1.69957	9.14146	0.001125
FLAFVVFLLV	HLA-A02:02	1.83	3.82472	2.31277	8.1536	0.014625
FLAFVVFLLV	HLA-A02:05	60.43	28.5973	7.45238	132.096	0.047625
FLAFVVFLLV	HLA-A02:11	1.46	17.3988	2.78557	538.482	0.136375
FLAFVVFLLV	HLA-A02:12	158.47	258.77	5.47279	15461.3	0.453375
FLAFVVFLLV	HLA-A02:16	18.57	20.6649	3.30918	97.542	0.10525
FLAFVVFLLV	HLA-A02:50	1.03	21.2051	6.03818	92.3102	0.07825
FLAFVVFLLVTL	HLA-A02:02	21.23	233.908	12.5036	7573.01	0.880125
FLAHIQWM	HLA-A02:02	7.74	23.2395	4.37322	173.214	0.192
FLAHIQWM	HLA-A02:12	14.64	115.312	3.88165	7904.3	0.289
FLAHIQWM	HLA-A02:19	62.35	465.899	50.4404	6237.04	0.421
FLAHIQWMV	HLA-A02:02	1.14	1.86825	1.25647	3.46651	0
FLAHIQWMV	HLA-A02:05	21.3	3.11779	1.42576	6.88315	0.000375
FLAHIQWMV	HLA-A02:06	6.4	3.68422	1.99584	7.24835	0.00925
FLAHIQWMV	HLA-A02:11	1.11	1.67383	1.35259	2.33191	0.000375
FLAHIQWMV	HLA-A02:12	1.63	1.85056	1.25542	3.00593	0.0005
FLAHIQWMV	HLA-A02:16	1.35	2.4467	1.33867	8.9124	0.0015
FLAHIQWMV	HLA-A02:17	133.62	5.23172	1.54131	30.3316	0.003125
FLAHIQWMV	HLA-A02:19	2.01	4.21662	2.09166	11.2542	0.008
FLAHIQWMV	HLA-A02:50	1.05	3.18179	1.40839	15.7878	0.001875
FLAHIQWMV	HLA-A69:01	13.91	11.5522	2.92445	55.9055	0.034125
FLAHIQWMVM	HLA-A02:02	2.95	8.50292	1.57809	82.0279	0.065
FLAHIQWMVM	HLA-A02:05	249.46	126.147	12.8754	1260.56	0.165125
FLAHIQWMVM	HLA-A02:11	1.56	49.1096	5.74108	518.495	0.286375
FLAHIQWMVM	HLA-A02:12	87.66	398.128	15.8155	13581.8	0.572375
FLAHIQWMVM	HLA-A02:16	5	64.7996	8.72053	717.114	0.24575
FLAHIQWMVM	HLA-A02:50	1.23	99.5491	7.51365	1312.49	0.250375
FLAHIQWMVM	HLA-B15:03	199.6	295.052	33.2182	4381.37	0.92275
[truncated: 11,121 more rows]

## Sheet: Supplementary Table S9
# Supplementary Table S9: List of SARS-CoV peptides and their predicted MHCnuggets and MHCflurry binding affinities across 145 HLA alleles. Peptide = amino acid sequence of peptide; Allele = 4-digit HLA-A, -B, and -C code strings for each HLA allele used in paper; ic50 = MHCnuggets predicted binding affinity; mhcflurry_prediction = MHCflurry binding affinity prediction; mhcflurry_prediction_low =…
Peptide	Allele	ic50	mhcflurry_prediction	mhcflurry_prediction_low	mhcflurry_prediction_high	mhcflurry_prediction_percentile
AAAYFVGY	HLA-A30:02	51.83	360.641	61.5757	2282.01	1.05375
AAAYFVGY	HLA-B15:17	11.96	360.64	17.7633	6695.68	0.9075
AAAYFVGYL	HLA-B15:17	17.97	177.769	35.6866	3493.6	0.691625
AAAYFVGYL	HLA-C15:02	104.89	454.823	29.5482	6514.15	0.254125
AAAYFVGYLK	HLA-A11:01	10.53	15.9256	8.33193	26.6627	0.077375
AAAYFVGYLK	HLA-A68:01	20.76	13.3959	6.14315	61.2292	0.21925
AAAYFVGYLK	HLA-A68:23	38.8	86.273	12.0308	873.985	0.10775
AACAMLLVK	HLA-A11:01	94.75	21.2964	11.4838	48.6306	0.141375
AACAMLLVKHK	HLA-A11:01	225.31	137.899	23.1331	727.517	1.04113
AADPAMHAA	HLA-A02:06	211.03	105.82	15.4858	1389.13	0.594
AADPAMHAA	HLA-C05:01	114.53	442.323	68.3099	2526.41	0.175125
AAECTIFK	HLA-A11:01	161.5	29.8561	12.5387	85.669	0.237
AAEWVLAYM	HLA-A02:50	59.48	342.438	22.0234	5641.81	0.524125
AAEWVLAYM	HLA-C15:02	42.98	153.581	18.4607	2397.73	0.080875
AAFGVLLSNF	HLA-A23:01	259.49	399.797	83.9816	1761.5	1.18175
AAFGVLLSNF	HLA-B15:01	142.56	72.0773	13.4672	188.408	0.6455
AAFGVLLSNF	HLA-B15:03	103.77	326.445	28.9006	8862.75	0.978875
AAFGVLLSNF	HLA-B58:01	342.95	205.567	43.6918	3029.6	0.809125
AAFRDVLVV	HLA-B15:17	372	145.792	12.5509	1696.24	0.64175
AAFRDVLVV	HLA-C12:03	4.99	174.003	22.7124	974.772	0.020625
AAFRDVLVVLNK	HLA-A11:01	21.05	14.8748	7.21928	48.1554	0.065875
AAGMEAQFLY	HLA-A30:02	28.82	36.7789	10.0305	171.955	0.13575
AAINSVPW	HLA-B15:17	12.51	68.6854	9.8176	1259.65	0.45575
AAINSVPW	HLA-B58:01	8.78	53.6038	14.573	339.007	0.336375
AAINSVPWSK	HLA-A11:01	6.89	16.8873	5.45097	61.4536	0.08825
AAINSVPWSK	HLA-A68:01	96.24	102.837	27.4181	529.669	1.45625
AAISDYDY	HLA-A30:02	29.96	231.181	19.767	2776.09	0.750625
AAISDYDYY	HLA-A30:02	249	49.8763	7.47679	227.209	0.187875
AAISDYDYY	HLA-B58:01	310.26	153.034	42.6872	691.524	0.672
AAISDYDYYR	HLA-A11:01	166.64	55.9704	18.9349	292.5	0.4935
AAISDYDYYR	HLA-A68:01	9.58	12.0259	5.20848	29.9539	0.185875
AAISDYDYYR	HLA-A68:23	4.86	66.1938	14.2307	523.259	0.084125
AAISDYDYYRY	HLA-A11:01	253.14	149.945	45.1981	949.713	1.10512
AAISDYDYYRY	HLA-A30:02	80.53	172.464	17.7537	2906.06	0.59125
AAITTSNCAK	HLA-A11:01	29.85	30.372	10.8547	91.5853	0.243875
AAITTSNCAK	HLA-A30:01	451.22	181.228	37.1828	1260.47	0.49225
AAITTSNCAK	HLA-A68:01	110.01	114.285	31.4915	245.189	1.55737
AAITTSNCAKR	HLA-A68:01	42.43	150.859	37.678	323.274	1.85675
AAKKNNIPF	HLA-A30:01	191.77	150.864	21.5894	2427.82	0.431
AAKKNNIPF	HLA-B15:01	84.63	88.3956	26.7981	270.524	0.790625
AAKKNNIPF	HLA-B15:03	11.83	97.8715	12.543	439.279	0.441875
AAKKNNIPF	HLA-B15:17	359.37	64.1808	9.87205	797.132	0.441
AAKKNNIPFR	HLA-A30:01	30.62	65.6666	12.5445	755.894	0.220375
AAKKNNIPFR	HLA-A68:01	118.75	409.11	53.1574	2907.32	3.25362
AALCTFLLNK	HLA-A11:01	10.78	10.2934	4.73584	27.2887	0.02
AALCTFLLNK	HLA-A30:01	86.73	269.088	27.5989	2960.12	0.650375
AALQIPFAM	HLA-B15:17	329.27	36.7306	4.75521	419.723	0.33275
AALTNNVAF	HLA-B15:03	16.3	129.69	20.9796	726.068	0.541
AALTNNVAF	HLA-B15:17	140.95	12.07	2.56515	38.9287	0.155
AALVSGTATAGW	HLA-B58:01	32.59	279.176	41.58	3010.81	0.973125
AAMQRKLEK	HLA-A11:01	35.49	17.9605	11.4591	34.131	0.101375
AAMQRKLEK	HLA-A30:01	37.26	104.399	14.9719	580.219	0.32875
AANALLFLM	HLA-A02:02	70.82	278.66	15.6188	1919.03	0.973625
AANALLFLM	HLA-B15:17	105.98	142.851	19.6076	1385.96	0.634875
AANALLFLM	HLA-B58:01	43.41	71.2016	23.5633	647.224	0.412
AANALLFLMSF	HLA-B15:01	64.88	230.618	49.1937	842.574	1.73237
AANFCALIL	HLA-B15:17	129.2	93.9904	8.75756	1283.55	0.527875
AANFCALILAY	HLA-A11:01	144.74	113.896	23.8863	1043.19	0.914125
AANFCALILAY	HLA-B15:01	45.66	143.246	52.7011	586.08	1.20487
AAQGLVASI	HLA-B15:17	454.21	158.413	34.1096	1686.02	0.662
AAQGLVASI	HLA-C15:02	135.29	319.585	149.251	628.27	0.17975
AAQGLVASIK	HLA-A11:01	293.83	60.8073	16.4127	258.804	0.53925
AARRVWTLM	HLA-A30:01	36.32	52.3451	8.24519	707.132	0.1835
AARRVWTLM	HLA-B15:17	61.23	161.557	10.0023	1637.35	0.667
AASGNLLL	HLA-B15:17	10.91	185.002	23.1192	2043.53	0.704375
AASGNLLLDK	HLA-A11:01	75.13	28.1491	11.9205	70.9499	0.2215
AAVDALCEK	HLA-A11:01	26.56	27.6268	7.57323	87.0409	0.214625
AAVDALCEK	HLA-A68:01	435.62	85.8696	33.7105	162.529	1.30125
AAVDALCEKALK	HLA-A11:01	80.26	67.5725	21.8663	335.193	0.5925
AAVINGDRW	HLA-B15:17	33.68	16.6695	4.47642	96.228	0.200875
AAVINGDRW	HLA-B58:01	26.88	45.3844	5.40419	314.18	0.3
AAVYRINW	HLA-B58:01	369.39	334.313	34.6367	2110.49	1.0845
AAVYRINWV	HLA-A02:06	397.71	160.905	9.45697	896.351	0.771875
AAYATAQEA	HLA-C14:02	41.19	165.658	31.7807	613.876	0.216
AAYATAQEAY	HLA-A30:02	113.45	23.005	7.399	65.4766	0.074625
AAYATAQEAY	HLA-B15:01	38.75	36.2258	11.6991	98.5598	0.280625
AAYATAQEAY	HLA-B15:02	94.45	432.483	34.7693	9183.26	0.310375
AAYFVGYL	HLA-B15:17	6.72	417.071	12.4341	6363.69	0.964375
AAYFVGYLK	HLA-A11:01	9.52	8.40505	3.35129	19.3439	0.009375
AAYFVGYLK	HLA-A30:01	34.48	393.08	53.3898	2231.51	0.85375
AAYFVGYLK	HLA-A68:01	17.85	11.9953	6.16869	32.4372	0.185875
AAYFVGYLK	HLA-A68:23	27.45	92.7667	12.3823	1011.76	0.1175
AAYVENTSI	HLA-B15:17	36.7	15.3209	3.48437	99.7747	0.188
AAYVENTSI	HLA-C14:02	200.44	202.545	33.527	789.615	0.269875
AAYVENTSI	HLA-C15:02	109.34	153.138	15.3124	2023.96	0.080875
AAYVENTSITIK	HLA-A11:01	38.88	47.4903	15.2696	221.028	0.420875
AAYYFMKF	HLA-A23:01	163.46	270.327	46.7874	1267.42	0.93675
AAYYFMKF	HLA-B15:17	2.65	12.5418	2.7905	81.8289	0.1625
AAYYFMKFR	HLA-A11:01	125.89	30.4851	5.23198	191.882	0.243875
AAYYFMKFR	HLA-A33:01	349.83	112.795	31.6464	465.726	0.475625
AAYYFMKFR	HLA-A68:01	15.04	18.2162	6.74296	53.2321	0.33375
AAYYFMKFR	HLA-A68:23	13.19	242.859	52.0048	2526.81	0.25525
AAYYFMKFRR	HLA-A11:01	71.63	27.4549	9.04943	92.3191	0.211125
AAYYFMKFRR	HLA-A33:01	126.67	106.078	24.0097	602.674	0.45325
AAYYFMKFRR	HLA-A68:01	22.84	15.7472	6.33345	51.8905	0.2795
AAYYFMKFRR	HLA-A68:23	7.79	301.532	39.7192	3375.96	0.304375
ACADGTRHTY	HLA-A30:02	210.51	79.2404	20.4945	504.559	0.296875
ACFVLAAVY	HLA-A30:02	276.27	44.2583	8.08041	248.73	0.165875
ACFVLAAVY	HLA-B15:03	300.02	246.311	44.2195	1320.7	0.8215
ACFVLAAVY	HLA-C14:02	198.53	124.211	16.5466	1846.12	0.152125
ACFVLAAVYR	HLA-A68:01	418.95	258.585	64.9816	1321.81	2.512
AEAVVKTL	HLA-B40:01	136.49	377.104	31.2692	3710.96	0.512375
AEAVVKTL	HLA-B40:02	192.33	115.126	37.0696	301.865	0.137875
AECTIFKDA	HLA-B45:01	48.08	102.588	34.5338	627.631	0.055
AECTIFKDAM	HLA-B40:01	397.41	109.104	22.6554	894.996	0.212625
AECTIFKDAM	HLA-B40:02	233.11	240.835	68.7101	597.641	0.235375
AEETRKLMPI	HLA-B40:02	73.12	131.119	48.327	364.233	0.151875
AEISFMLWC	HLA-B40:01	364.95	419.855	45.9854	2186.95	0.542125
AEISFMLWC	HLA-B45:01	299.62	68.588	19.3821	256.405	0.03175
AEMDGIQY	HLA-B18:01	66.77	104.387	20.5268	734.22	0.1635
AEMDGIQYGR	HLA-A68:23	64.27	373.671	51.868	2265.85	0.353
AEQDRNTREVFA	HLA-B45:01	96.42	140.693	28.4785	1188.83	0.077875
AESHMDADL	HLA-B40:01	52.73	27.191	6.69637	254.495	0.047375
AESHMDADLA	HLA-B45:01	25.85	30.0487	6.90719	206.356	0.006875
AEVQIDRL	HLA-B40:01	95.62	32.0654	7.70972	115.155	0.062
AEVQIDRLI	HLA-B40:02	160.5	117.57	19.0762	554.849	0.140375
AEVQIDRLIT	HLA-B45:01	255.19	94.4514	20.8648	427.928	0.049625
AEWVLAYM	HLA-B18:01	264.39	305.832	73.2476	1557.04	0.350125
AEWVLAYM	HLA-B40:01	63.62	314.342	55.7917	1069.24	0.451
AEWVLAYM	HLA-B40:02	89.82	125.073	89.5036	185.373	0.1455
AEWVLAYML	HLA-B40:01	14.63	20.8516	5.35753	102.765	0.031375
AEWVLAYML	HLA-B40:02	28.12	10.986	6.11189	23.7766	0.0025
AEWVLAYML	HLA-B45:01	205.54	79.1491	13.0756	397.271	0.03725
AEWVLAYMLF	HLA-A23:01	109.97	158.968	22.0351	1899.16	0.67225
AEWVLAYMLF	HLA-B40:01	37.34	153.464	35.3487	1114.42	0.28
AEWVLAYMLF	HLA-B40:02	46.95	94.0645	15.6386	357.58	0.11575
AEWVLAYMLF	HLA-B45:01	130.05	84.0239	12.5284	408.653	0.04125
AEWVLAYMLFT	HLA-B45:01	42.21	63.1562	13.294	185.262	0.027125
AFAVDPAKAY	HLA-A30:02	356.93	299.534	64.9271	1430.03	0.914375
AFEKMVSLL	HLA-A24:03	9.2	463.577	19.0482	8846.55	0.730875
AFGVLLSNF	HLA-A23:01	233.54	86.2099	19.5522	426.636	0.44875
AFGVLLSNF	HLA-A24:03	8.33	13.9023	3.81466	125.266	0.1135
AFHTPAFDK	HLA-A30:01	53.74	64.026	12.1656	394.034	0.2155
AFIDTIKSL	HLA-C14:02	23.8	29.7401	10.2824	120.177	0.013125
AFIDTIKSLDYK	HLA-A11:01	192.03	318.244	64.6578	2323.84	1.73212
AFLIGANYL	HLA-A24:03	42.41	47.135	8.86801	355.897	0.255625
AFLIGANYL	HLA-C14:02	7.95	415.092	25.4092	2658.64	0.555625
AFLPFTLGI	HLA-A02:11	84.2	293.414	44.5047	3683.46	0.7535
AFLPFTLGI	HLA-A24:03	4.01	18.3716	4.62971	104.996	0.143875
AFQSTPIVV	HLA-C14:02	63.14	56.7291	8.07966	1196.89	0.043625
AFRDVLVVL	HLA-A24:03	19.82	266.56	16.4184	9345	0.5775
AGFAKFLK	HLA-A11:01	403.63	33.9166	9.93006	77.0186	0.28375
AGFDAWFSQR	HLA-A68:01	233.13	118.3	26.3076	365.515	1.59125
AGSYRDWSY	HLA-A30:02	84.92	23.4262	7.31598	85.7755	0.077125
AGTDLEGKFY	HLA-A30:02	352.33	203.567	36.9107	1435.59	0.675125
AGTDTTITL	HLA-C14:02	244.25	445.179	43.5022	3284.23	0.599625
AHSELAKGVAL	HLA-B38:01	260.65	468.527	31.4229	8083.67	0.307625
AHSELAKGVAL	HLA-B39:01	56.75	50.8786	6.0923	1533.73	0.102375
AIAMACIVGL	HLA-A02:02	100.16	86.6574	8.12845	517.803	0.483625
AIAMACIVGL	HLA-A02:06	268.51	134.036	6.55803	2020.34	0.69275
AIAMACIVGL	HLA-A02:11	14.79	300.98	19.1242	3580.56	0.76125
AIASEFSSL	HLA-A02:02	53.46	7.73616	2.76741	35.0453	0.055375
AIASEFSSL	HLA-A02:05	353.08	36.8452	5.27559	475.985	0.061875
AIASEFSSL	HLA-A02:50	2.82	20.4723	6.86163	80.467	0.0745
AIASEFSSL	HLA-B15:03	71.35	248.577	31.9023	1592.41	0.829
AIASEFSSLPSY	HLA-B15:01	20.2	104.814	25.6806	501.335	0.923875
AICHEGKAY	HLA-B15:01	158.46	111.162	52.6148	280.985	0.969
AICHEGKAYF	HLA-B15:01	82.14	94.1546	23.6918	505.712	0.834125
AICHEGKAYF	HLA-B15:03	175.54	277.895	33.0655	1388.03	0.8885
AICHEGKAYFPR	HLA-A11:01	145.31	57.2438	16.8106	193.041	0.504
AIDYRHYSASFK	HLA-A11:01	19.11	49.4984	15.5806	369.264	0.439125
AIHADQLTPA	HLA-A02:50	6.46	116.096	17.4424	623.719	0.27575
AIILASFSA	HLA-A02:06	169.32	78.7836	20.9693	259.919	0.490625
AIITREIGF	HLA-B15:03	36.54	410.629	53.2	5032.93	1.12775
AIITREIGF	HLA-B15:17	205.68	126.772	13.9628	829.593	0.600875
AIKCVDIVK	HLA-A30:01	69.54	74.9722	14.692	313.022	0.24475
AIKLDDKDPQFK	HLA-A11:01	263.17	308.665	79.8354	979.861	1.70063
AILTAFSPA	HLA-A02:06	49.46	6.03868	1.90076	25.246	0.029625
AILTAFSPA	HLA-A02:50	3.72	392.486	37.2451	10403.5	0.571125
AILVTCAAY	HLA-A30:02	3.67	8.41249	2.67174	41.9048	0.010625
AILVTCAAY	HLA-B15:01	353.8	76.9016	37.7402	233.774	0.689625
AILVTCAAYY	HLA-A30:02	5.14	20.4378	5.55345	118.884	0.06125
AILVTCAAYY	HLA-B15:01	373.45	69.1586	21.3686	313.177	0.624625
AIMATIQR	HLA-A68:01	236.14	99.5853	30.0942	247.905	1.4255
AIMATIQRK	HLA-A11:01	30.09	20.1247	13.4403	32.7626	0.13
AIMATIQRK	HLA-A30:01	134.52	331.288	77.9168	1451.01	0.752
AIMATIQRKY	HLA-A30:02	6.01	56.7149	12.6572	294.285	0.215
AIMATIQRKY	HLA-B15:01	69.2	76.5013	23.2119	200.678	0.689625
AIMATIQRKYK	HLA-A11:01	56.28	20.3247	11.7669	56.7574	0.132625
AIMTRCLAV	HLA-A02:02	98.04	117.121	28.2723	643.557	0.586
AIMTRCLAV	HLA-A02:06	25.53	16.3625	3.86395	54.7998	0.132
AIMTRCLAV	HLA-A02:11	13.22	13.4283	4.01803	101.855	0.106125
AIMTRCLAV	HLA-A02:12	25.05	95.3373	6.94312	1525.86	0.26025
AIMTRCLAV	HLA-A02:16	66.94	28.8033	4.22262	349.904	0.137375
AIMTRCLAV	HLA-A02:17	138.34	131.859	6.82983	1571.37	0.12825
AIMTRCLAV	HLA-A02:50	1.07	331.839	21.8689	5563.53	0.516125
AIMTRCLAV	HLA-A32:01	168.43	352.43	39.4642	2207.91	0.44675
AIMTRCLAV	HLA-B08:01	4.01	71.9827	8.86937	364.006	0.088375
AIMTRCLAV	HLA-B42:01	156.29	78.7721	11.1689	785.182	0.029625
AIMTRCLAV	HLA-C14:02	26.36	212.264	27.9016	2455.47	0.2825
AIMTRCLAVH	HLA-B15:01	97.03	164.186	20.9593	1337.56	1.33613
AINGDFLHF	HLA-B15:01	56.87	85.0772	26.4763	390.134	0.766875
AINGDFLHF	HLA-B15:02	100.83	260.484	19.3386	2871.92	0.200125
AINGDFLHF	HLA-B15:03	55.38	34.7175	8.75753	132.007	0.186625
AINGDFLHFL	HLA-A02:02	82.32	16.0142	2.10086	160.183	0.1375
AINGDFLHFL	HLA-A02:05	184.2	77.0712	11.5924	703.578	0.11475
AINGDFLHFL	HLA-A02:06	205.2	64.4553	5.36275	1100.3	0.425125
AINGDFLHFL	HLA-A02:11	200.44	247.043	19.7018	2845.45	0.689125
AINGDFLHFL	HLA-A02:50	1.58	51.7154	5.94477	418.749	0.160125
AINGDFLHFLPR	HLA-A11:01	67.53	51.6752	10.5248	493.24	0.4585
AINSVPWSK	HLA-A11:01	10.77	15.713	7.82981	31.6148	0.07475
AINSVPWSK	HLA-A30:01	17.85	178.752	26.7402	1035.52	0.485375
AINSVPWSK	HLA-A68:01	455.63	307.593	65.9423	3162.48	2.77113
AISDYDYYR	HLA-A11:01	63.67	25.03	13.1895	59.1228	0.183875
AISDYDYYR	HLA-A68:01	25.88	12.7189	5.59317	62.1329	0.201625
AISDYDYYR	HLA-A68:23	3.51	63.021	13.6347	398.52	0.08
AISDYDYYRY	HLA-A11:01	148.19	56.3834	20.8405	144.263	0.49925
AISDYDYYRY	HLA-A30:02	24.65	24.9679	6.80025	130.88	0.08375
AISMWALVI	HLA-A32:01	22.74	43.92	5.41167	286.879	0.101625
AISSVLNDI	HLA-A02:02	122.09	27.7615	4.13045	285.906	0.219875
AISSVLNDI	HLA-A02:05	336.45	125.779	18.4277	1885.88	0.165125
AISSVLNDI	HLA-A02:50	2.23	76.3731	5.84749	319.857	0.210625
AISSVLNDIL	HLA-A02:02	306.53	60.5026	7.80949	1147.69	0.382375
AISSVLNDILSR	HLA-A11:01	32.08	156.607	23.0496	2548.74	1.1355
AISSVLNDILSR	HLA-A68:01	256.85	343.599	75.0968	1106.5	2.96325
AIVCRFDTR	HLA-A68:01	488.14	126.829	32.69	458.273	1.66912
AIVFVCVEY	HLA-A11:01	298.5	409.864	173.275	1145.91	1.9875
AIVFVCVEY	HLA-A80:01	175.65	298.453	38.7132	3214.38	0.147375
AIVGTPVCV	HLA-A02:06	432.71	361.678	39.7436	8191.35	1.24063
AIVGTPVCV	HLA-A02:19	37.79	143.768	14.9014	1486.12	0.22925
AIWNLDVII	HLA-A02:11	42.94	94.8402	4.5104	817.775	0.42
AIWNLDVII	HLA-A02:12	158.28	342.664	28.23	4628.34	0.528375
AIWNLDVII	HLA-A02:16	60.9	197.527	8.91501	1956.86	0.45575
AIWNLDVII	HLA-A32:01	18.24	53.7743	5.19114	763.239	0.118875
AIYVFCISL	HLA-A02:02	363.39	132.645	25.4082	856.88	0.63325
AIYVFCISL	HLA-A02:06	191.4	82.6754	11.6468	388.055	0.505125
AIYVFCISL	HLA-A02:11	328.72	289.926	31.516	5752.86	0.749125
AIYVFCISL	HLA-A30:01	56.89	497.603	141.462	2273.09	1.01463
AIYVFCISL	HLA-A32:01	472.18	259.322	55.6603	969.398	0.365875
AIYVFCISL	HLA-C14:02	349.79	361.368	41.1655	2032.03	0.48275
AIYVFCISLK	HLA-A11:01	18.38	16.9718	7.37079	40.3934	0.09
AIYVFCISLK	HLA-A30:01	46.67	120.365	19.888	751.023	0.36675
AIYVFCISLK	HLA-A68:01	205.83	62.5865	11.9522	674.268	1.04838
AKKNNIPF	HLA-B15:03	1.38	306.384	32.7914	3494.47	0.940875
AKKNNIPFR	HLA-A30:01	295.89	237.84	44.9464	2376.35	0.5975
AKLMVVVPDY	HLA-A30:02	423.72	232.772	33.6873	1321.35	0.75675
AKLMVVVPDY	HLA-B15:03	5.24	75.6498	16.3859	581.501	0.36425
AKLSAGVEF	HLA-B15:02	244.93	455.876	23.9214	4633.88	0.32625
AKLSAGVEF	HLA-B15:03	1.39	21.7969	4.4829	234.797	0.115625
AKRLAQRVF	HLA-B15:03	7.86	40.0915	6.78528	265.566	0.21425
AKVTSAMQTM	HLA-B15:02	457.26	213.24	20.9636	4437.72	0.167125
AKVTSAMQTM	HLA-B15:03	49.84	7.30795	2.68377	20.2403	0.022125
AKYTQLCQY	HLA-B15:03	3.61	22.3118	3.96916	137.108	0.119125
AKYTQLCQY	HLA-C06:02	378.46	417.739	35.2678	5183.98	0.386375
ALALLLLDRL	HLA-A02:02	95.79	19.0487	4.41079	132.096	0.160125
ALALLLLDRL	HLA-A02:50	6.66	141.856	6.68684	3017.04	0.315
ALCTFLLNK	HLA-A11:01	16.09	13.3541	8.31002	28.0287	0.050375
ALCTFLLNKEMY	HLA-B15:01	38.21	360.335	111.863	964.303	2.35188
ALDGVLSTF	HLA-A02:06	270.89	472.674	40.1367	5400.93	1.45612
ALDGVLSTF	HLA-A32:01	21.31	276.329	69.2057	1001.5	0.383
ALDGVLSTF	HLA-B15:03	10.85	474.216	79.0211	2331.78	1.22575
ALDGVLSTFV	HLA-A02:02	8.77	5.86891	2.17461	12.6432	0.035875
ALDGVLSTFV	HLA-A02:05	17.28	40.2321	4.03658	1680.68	0.067625
ALDGVLSTFV	HLA-A02:06	109.74	40.7418	5.46454	216.313	0.301
ALDGVLSTFV	HLA-A02:11	1.52	17.2266	3.84263	192.994	0.135375
ALDGVLSTFV	HLA-A02:12	10.22	132.776	3.81689	10335.5	0.3125
ALDGVLSTFV	HLA-A02:16	2.47	23.9659	5.91576	128.808	0.116875
ALDGVLSTFV	HLA-A02:17	398.66	173.052	16.3466	2263.72	0.15925
ALDGVLSTFV	HLA-A02:50	1.1	34.2048	3.97047	681.026	0.1175
ALDQAISMWAL	HLA-A02:02	108.13	192.43	23.0816	2199.13	0.78675
ALDQAISMWAL	HLA-A02:11	36.07	156.546	20.1814	1456.2	0.544875
ALDVSASV	HLA-A02:11	1.81	273.044	31.5861	1849.76	0.7245
ALDVSASV	HLA-A02:12	3.72	77.8682	7.42274	1111.02	0.234
ALDVSASV	HLA-A02:16	2.87	462.598	66.9548	3738.89	0.71975
ALDVSASV	HLA-A02:19	3.79	354.734	34.172	5708.02	0.367125
ALDVSASVV	HLA-A02:02	361.42	346.774	51.6258	1419.14	1.1135
ALDVSASVV	HLA-A02:11	4.75	156.633	25.5773	794.959	0.544875
ALDVSASVV	HLA-A02:12	75.27	76.3934	6.31701	696.65	0.231
ALDVSASVV	HLA-A02:16	20.71	277.921	31.0593	5152.2	0.54625
ALDVSASVV	HLA-A02:19	40.09	153.648	11.9183	2092.3	0.238875
ALEMCIDQV	HLA-A02:02	314.52	57.1552	10.952	618.742	0.368875
ALEMCIDQV	HLA-A02:05	172.92	153.701	12.179	1291.48	0.18875
ALEMCIDQV	HLA-A02:11	2.94	73.4245	11.6266	1319.9	0.362375
ALEMCIDQV	HLA-A02:12	170.85	111.655	7.148	3261.58	0.284375
ALEMCIDQV	HLA-A02:16	57.83	65.0122	7.97775	574.804	0.24575
ALEMCIDQV	HLA-A02:19	124.76	60.0546	5.03206	473.376	0.138875
ALEMCIDQV	HLA-A02:50	1.34	66.2679	10.1098	1651.07	0.189125
ALETIQVTI	HLA-A02:02	73.6	33.9823	5.90447	603.564	0.256875
ALETIQVTI	HLA-A02:05	222.41	187.796	27.5173	962.31	0.21625
ALETIQVTI	HLA-A02:11	3.7	85.5378	8.86718	1035.15	0.394875
ALETIQVTI	HLA-A02:12	36.97	115.698	5.10937	1900.32	0.289
ALETIQVTI	HLA-A02:50	1.51	55.2996	11.9935	248.205	0.16625
ALETIQVTI	HLA-A32:01	48.67	138.259	25.4365	746.723	0.24125
ALFAYTKR	HLA-A11:01	350.45	171.499	37.9933	1555.97	1.20513
ALFAYTKR	HLA-A68:01	291.28	102.501	22.4929	510.026	1.45625
ALFAYTKRNV	HLA-A02:02	20.43	6.83799	1.7575	76.2579	0.045125
ALFAYTKRNV	HLA-A02:05	273.89	11.707	2.38127	255.146	0.016125
ALFAYTKRNV	HLA-A02:06	451.94	292.377	34.0183	3956.71	1.09888
ALFAYTKRNV	HLA-A02:11	5.33	38.1169	3.81201	182.614	0.244875
ALFAYTKRNV	HLA-A02:16	57.35	47.5862	4.94809	572.014	0.198125
ALFAYTKRNV	HLA-A02:50	1.74	9.16785	2.60518	54.9798	0.0275
ALGGSIAV	HLA-A02:19	20.17	57.8866	6.40332	1650.15	0.1355
ALGGSIAVK	HLA-A11:01	200.41	101.604	32.523	394.024	0.836375
ALGGSIAVKI	HLA-A02:50	37.41	300.225	19.9677	2613.71	0.48875
ALILAYSNK	HLA-A11:01	19.34	40.0082	20.6212	79.0057	0.346125
ALIYFLQCI	HLA-A02:02	5.46	15.1656	3.14386	290.179	0.12925
ALIYFLQCI	HLA-A02:05	61.5	91.0999	8.20009	1641.23	0.1295
ALIYFLQCI	HLA-A02:06	12.78	27.7723	6.07491	328.736	0.2165
ALIYFLQCI	HLA-A02:11	1.54	14.8239	4.82565	80.6072	0.117625
ALIYFLQCI	HLA-A02:12	5.24	15.9005	6.70362	46.7848	0.06775
ALIYFLQCI	HLA-A02:16	8.85	17.2661	3.28029	164.201	0.08825
ALIYFLQCI	HLA-A02:19	158.32	162.407	16.994	3991.28	0.246375
ALIYFLQCI	HLA-A02:50	1.16	87.8792	7.86243	1969.64	0.228875
ALKELLQNGM	HLA-B15:01	228.97	315.148	82.144	807.16	2.15475
ALKKCKSA	HLA-B08:01	30.9	161.434	27.6308	630.562	0.20075
ALKKCKSAF	HLA-B08:01	191.44	315.634	97.77	1744.23	0.368375
ALKKCKSAF	HLA-B15:01	154.12	35.078	20.8773	73.1248	0.2675
ALKKCKSAF	HLA-B15:02	44.69	131.849	37.7189	613.474	0.105125
ALKKCKSAF	HLA-B15:03	41.79	28.3396	7.40915	238.497	0.152
ALKKCKSAFY	HLA-A30:02	25.06	46.6805	6.37504	241.799	0.176625
ALKKCKSAFY	HLA-B15:01	42.73	17.8068	5.87956	80.2061	0.064
ALKKCKSAFY	HLA-B15:02	132.38	217.425	17.1498	1245.13	0.16925
ALKKCKSAFY	HLA-B15:03	438.66	31.6593	8.12185	128.631	0.1715
ALKKCKSAFYV	HLA-A02:02	36.82	372.003	31.022	5632.51	1.1555
ALKKCKSAFYVL	HLA-B15:01	99.24	376.825	28.7131	4984.29	2.41938
ALKYLPIDK	HLA-A30:01	233.56	132.9	17.3132	2305.6	0.392375
ALLADKFPV	HLA-A02:02	155.86	22.3936	9.70657	86.7152	0.188625
ALLADKFPV	HLA-A02:05	15.84	76.0477	10.9455	888.646	0.113
ALLADKFPV	HLA-A02:06	39.34	11.0748	2.6598	31.1221	0.077125
ALLADKFPV	HLA-A02:11	1.17	4.89318	2.31033	27.49	0.02975
ALLADKFPV	HLA-A02:12	1.97	4.93534	2.8946	18.6188	0.018125
ALLADKFPV	HLA-A02:16	1.77	5.09955	2.3466	24.4626	0.017125
ALLADKFPV	HLA-A02:17	84.5	15.9032	2.44523	165.992	0.0185
ALLADKFPV	HLA-A02:19	3.65	7.63989	2.87362	45.5811	0.020625
ALLADKFPV	HLA-A02:50	1.06	66.5386	10.2408	779.74	0.189125
ALLADKFPV	HLA-A69:01	266.59	338.246	59.2852	1798.01	0.366125
ALLADKFPVL	HLA-A02:06	446.66	84.3614	8.19297	708.528	0.5105
ALLADKFPVL	HLA-A02:11	4	98.1759	13.8481	1305.94	0.42775
ALLADKFPVL	HLA-A02:16	188.13	77.1897	6.16159	649.675	0.2705
ALLADKFPVL	HLA-A02:50	1.52	497.946	13.0396	7375.11	0.65275
ALLFLMSF	HLA-A32:01	46.21	371.908	41.5062	3565.28	0.464625
ALLFLMSF	HLA-B15:03	8.18	450.34	67.2407	3164.74	1.19675
ALLFLMSFTI	HLA-A02:02	17.33	7.37673	1.6831	173.055	0.052375
ALLFLMSFTI	HLA-A02:05	62.12	79.1571	9.3937	949.542	0.116625
ALLFLMSFTI	HLA-A02:11	5.26	11.4254	3.10466	47.6616	0.08925
ALLFLMSFTI	HLA-A02:50	1.26	71.6594	8.18551	1961	0.199
ALLFLMSFTI	HLA-A32:01	79.17	143.256	12.4169	1816.94	0.248
ALLSDHQDL	HLA-A02:11	12.9	271.449	22.944	1334.75	0.7245
ALLSDHQDL	HLA-A02:12	62.1	106.212	4.82878	1535.94	0.276125
ALLSDHQDL	HLA-A02:16	28.35	485.574	101.786	4362.29	0.73875
ALLSDHQDL	HLA-A02:19	167.97	129.706	11.4682	2113.06	0.218625
ALLSDHQDLK	HLA-A11:01	164.48	114.391	73.0081	258.71	0.914125
ALNCYWPL	HLA-A02:02	2.94	25.6431	3.34294	259.395	0.207625
ALNCYWPL	HLA-A02:11	1.17	238.747	19.2612	1714.83	0.67725
ALNCYWPL	HLA-A02:12	1.92	140.38	2.59974	4817.94	0.32325
ALNCYWPL	HLA-A02:19	3.21	50.4293	6.23205	1261.63	0.12175
ALNCYWPL	HLA-A02:50	1.04	292.589	9.44057	9206.54	0.48125
ALNCYWPLNDY	HLA-B15:01	248.07	134.662	60.5386	378.352	1.13825
ALNDFSNSG	HLA-A02:02	25.61	288.454	10.6659	5336.51	1.0005
ALNDFSNSG	HLA-A02:50	2.69	168.517	7.18926	2411.41	0.350125
ALNDFSNSGA	HLA-A02:02	122.23	19.4105	3.38574	350.183	0.162125
ALNDFSNSGA	HLA-A02:05	463.41	28.3068	6.2628	132.961	0.046875
ALNDFSNSGA	HLA-A02:11	2.95	180.797	27.9252	2423.98	0.590875
ALNDFSNSGA	HLA-A02:50	1.26	16.633	3.43085	143.428	0.06
ALNKATNGA	HLA-A02:50	2.03	249.502	24.1337	2292	0.439
ALNKATNGAM	HLA-A02:02	365.41	101.836	4.62413	661.166	0.538875
ALNKATNGAM	HLA-A02:50	20.86	371.041	34.1452	5066.79	0.55125
ALNKATNGAM	HLA-B15:01	42.38	44.2763	9.91173	220.81	0.367125
ALNKATNGAM	HLA-B15:02	42.7	465.302	76.3877	2297.25	0.333
ALNKATNGAMQK	HLA-A11:01	144.1	115.089	24.6776	1965.9	0.920875
ALNKRWQL	HLA-B08:01	58.83	333.807	40.2641	7582.72	0.385625
ALNKRWQLA	HLA-A02:11	51.91	411.753	45.1165	3343.99	0.8875
ALNKRWQLAL	HLA-A02:02	236.68	139.181	15.0788	1606.94	0.648
ALNKRWQLAL	HLA-B08:01	481.14	66.8753	14.9993	407.95	0.08125
ALNKRWQLALY	HLA-B15:01	25.67	168.892	32.0031	900.325	1.36813
ALNKRWQLALYK	HLA-A11:01	13.21	45.8952	12.1912	891.966	0.407125
ALNNIINNA	HLA-A02:02	29.27	24.3047	4.39795	224.043	0.199
ALNNIINNA	HLA-A02:11	10.12	103.588	13.1159	1455.82	0.44025
ALNNIINNA	HLA-A02:12	46.06	68.3934	6.4933	547.113	0.213875
ALNNIINNA	HLA-A02:16	62.41	155.18	14.3195	1323.09	0.399125
ALNNIINNA	HLA-A02:50	1.75	17.8688	3.219	80.5785	0.065375
ALNNIINNAR	HLA-A68:01	488.48	390.996	145.248	2112.38	3.17963
ALNTLVKQL	HLA-A02:02	108.57	35.3348	6.65781	1073.77	0.26625
ALNTLVKQL	HLA-A02:50	2.95	91.3863	8.51164	1115.66	0.23475
ALNTPKDHI	HLA-A02:50	2.36	366.148	22.1628	2535.48	0.548375
ALQEAYYR	HLA-A68:01	446.86	486.204	115.29	2192.46	3.57063
ALQEAYYRA	HLA-A02:02	5.98	6.03139	1.74658	43.5986	0.03725
ALQEAYYRA	HLA-A02:05	18.04	17.6589	3.68653	339.484	0.027125
ALQEAYYRA	HLA-A02:11	1.15	9.92597	3.92295	57.0603	0.07775
ALQEAYYRA	HLA-A02:12	1.84	10.7679	2.22698	48.6519	0.045375
ALQEAYYRA	HLA-A02:16	2.36	16.151	3.78775	63.6491	0.0825
ALQEAYYRA	HLA-A02:19	7.39	23.5077	2.94885	334.285	0.069375
ALQEAYYRA	HLA-A02:50	1.05	9.05672	2.74544	62.8471	0.027125
ALQIPFAMQMAY	HLA-B15:01	30.19	163.751	48.6751	593.115	1.33613
ALQQLEVKF	HLA-A32:01	477.32	145.026	36.9977	789.523	0.249
ALRANSAVK	HLA-A30:01	3.21	8.75852	3.4085	37.6793	0.02075
ALSEAREHL	HLA-A02:02	51.04	14.3526	2.91847	124.83	0.119625
ALSEAREHL	HLA-A02:11	15.22	243.686	59.3655	1432.77	0.68475
ALSEAREHL	HLA-A02:12	291.56	142.218	12.5404	1478.2	0.32575
ALSEAREHL	HLA-A02:16	439.48	204.333	12.2273	2083	0.467625
ALSEAREHL	HLA-A02:50	1.49	17.9003	2.67834	75.2912	0.065375
ALSEAREHLK	HLA-A11:01	71.69	60.5168	34.2794	126.618	0.5325
ALSPGLLAT	HLA-A02:06	256.76	236.409	11.1156	2765.61	0.9705
ALSPGLLAT	HLA-A02:11	11.65	180.743	25.4473	1918.87	0.590875
ALSPGLLAT	HLA-A02:16	293.55	311.018	32.3851	3374.51	0.582
ALSPGLLAT	HLA-A02:50	1.48	113.966	11.3206	6995.13	0.27375
ALSPGLLATNNV	HLA-A02:02	189.8	232.034	26.8699	1122.27	0.875375
ALSTNHGHKV	HLA-A02:50	2.04	136.871	8.77061	2468.33	0.310125
ALTCTSTHF	HLA-B15:01	43.18	45.6582	23.3037	143.598	0.382625
ALTCTSTHF	HLA-B15:02	63.67	66.2774	22.8301	317.651	0.05125
ALTCTSTHF	HLA-B15:03	3.22	14.3052	4.61699	66.4794	0.067875
ALTCTSTHFAF	HLA-B15:01	37.77	363.67	92.253	1141.42	2.36888
ALTNNVAFQTV	HLA-A02:02	255.86	496.604	16.8597	7284.19	1.36738
ALTNNVAFQTV	HLA-A02:06	309.87	53.0064	5.98174	447.062	0.37125
ALTNNVAFQTV	HLA-A02:11	29.33	213.157	7.25888	7572.59	0.644
ALTNNVAFQTV	HLA-A02:16	57.77	392.236	12.6604	14839.3	0.660125
ALTQHGKEEL	HLA-A02:02	386.55	204.943	15.8361	2799.97	0.8185
ALTQHGKEEL	HLA-A02:50	13.37	194.825	17.2143	2186.57	0.381375
ALVATAHSEL	HLA-A02:02	80.91	49.5158	4.82218	3177.95	0.338875
ALVATAHSEL	HLA-A02:05	342.69	392.159	53.5408	5508.46	0.347875
ALVATAHSEL	HLA-A02:50	2.6	85.9297	7.27283	1888.98	0.2255
ALVATAHSEL	HLA-B15:01	144.81	125.691	15.2918	1045.44	1.08163
ALVATAHSELAK	HLA-A11:01	62.53	127.388	27.8403	1103.42	0.98675
ALVISVTSNY	HLA-A30:02	218.13	77.904	10.8351	362.946	0.2945
ALVISVTSNY	HLA-B15:01	34.99	23.2961	7.06331	75.659	0.126625
ALVISVTSNY	HLA-B15:02	92.01	171.106	23.353	2792.01	0.13475
ALVISVTSNY	HLA-B15:03	161.11	15.6512	6.74059	64.3982	0.07625
ALVYDNKLKAHK	HLA-A11:01	272.14	357.529	78.6434	2519.02	1.84175
ALWEIQQV	HLA-A02:11	1.5	27.7546	5.24749	172.232	0.19525
ALWEIQQV	HLA-A02:12	77.15	32.3866	5.36255	2742.32	0.128625
ALWEIQQV	HLA-A02:16	7.77	58.9596	10.7059	682.549	0.229875
ALWEIQQV	HLA-A02:19	151.2	6.86457	2.6971	34.6834	0.018
ALWEIQQVV	HLA-A02:02	2.38	7.3992	1.89209	154.511	0.052375
ALWEIQQVV	HLA-A02:05	38.27	45.765	3.60292	748.295	0.07625
ALWEIQQVV	HLA-A02:06	6.15	8.95655	3.00116	92.7371	0.059125
ALWEIQQVV	HLA-A02:11	1.11	4.72104	1.85636	12.1043	0.028
ALWEIQQVV	HLA-A02:12	2.28	13.3837	2.89393	127.923	0.057125
ALWEIQQVV	HLA-A02:16	1.61	13.1432	3.74417	79.5408	0.066875
ALWEIQQVV	HLA-A02:17	472.58	35.2092	11.674	180.955	0.04375
ALWEIQQVV	HLA-A02:19	2.54	13.0299	2.65484	82.9852	0.03975
ALWEIQQVV	HLA-A02:50	1.1	15.1759	2.6212	90.1485	0.05375
ALYEQVVMDY	HLA-A30:02	103.5	249.334	47.0643	1282.1	0.795625
ALYEQVVMDY	HLA-A80:01	5.3	85.4859	16.0939	599.691	0.058625
ALYEQVVMDY	HLA-B15:01	158.28	39.335	11.8362	106.732	0.3195
ALYEQVVMDY	HLA-B15:03	8.32	139.632	39.4833	1867.67	0.570375
ALYEQVVMDYL	HLA-A02:02	3.1	55.7708	7.40284	1177.23	0.364375
ALYEQVVMDYL	HLA-A02:11	1.44	77.8199	7.91026	1643.69	0.375375
ALYEQVVMDYL	HLA-A02:16	1.79	297.577	19.8884	3970.17	0.567625
ALYEQVVMDYL	HLA-A02:50	1.13	451.727	19.9803	19734	0.620125
ALYNKYKY	HLA-A30:02	51.1	130.895	16.4502	1103.14	0.471
ALYNKYKYF	HLA-B15:03	2.29	287.365	37.8013	2946.79	0.904625
ALYNKYKYF	HLA-B15:17	26.21	335.456	33.5848	1731.82	0.881875
ALYNKYKYFS	HLA-A02:02	93.34	365.978	20.0127	6149.54	1.14088
ALYYPSAR	HLA-A68:01	278.2	246.186	69.7128	1248.53	2.45288
ALYYPSARI	HLA-A02:02	264.68	68.2917	4.46403	543.208	0.415125
ALYYPSARI	HLA-A02:11	3.38	91.785	11.7564	1203.43	0.411125
ALYYPSARI	HLA-A02:12	6.45	172.587	13.6527	1852.41	0.365875
ALYYPSARI	HLA-A02:16	17.72	296.792	13.3116	2318.06	0.567625
ALYYPSARI	HLA-A02:50	2.03	370.29	8.04232	3908.55	0.55125
ALYYPSARI	HLA-A32:01	69	28.7119	9.94675	192.732	0.066625
ALYYPSARI	HLA-B15:17	72.65	73.0338	6.36874	3177.77	0.470125
ALYYPSARIVY	HLA-A30:02	163.68	456.433	69.7259	1430.33	1.27012
ALYYPSARIVY	HLA-B15:01	23.48	49.0954	16.7805	192.955	0.424375
ALYYPSARIVY	HLA-B15:03	12.44	221.461	7.53797	2042.51	0.76375
AMACIVGL	HLA-A02:02	2.73	25.6903	3.96847	168.457	0.207625
AMACIVGL	HLA-A02:12	2.86	158.168	3.64815	5575.31	0.3495
AMACIVGL	HLA-A02:19	19.64	56.1363	7.11326	1146.57	0.132
AMACIVGL	HLA-B15:01	469.34	242.984	65.2125	857.992	1.798
AMACIVGLM	HLA-A02:02	14.28	7.49473	1.93414	53.3563	0.053375
AMACIVGLM	HLA-A02:11	6.43	173.401	34.5393	1303.94	0.579625
AMACIVGLM	HLA-A02:12	74.79	135.356	8.75864	4158.73	0.31775
AMACIVGLM	HLA-A02:50	1.57	38.5777	7.0032	451.941	0.128375
AMACIVGLM	HLA-A26:02	6.81	196.133	17.5621	1525.13	0.141
AMACIVGLM	HLA-B15:01	179.18	133.484	84.2484	402.821	1.1295
AMACIVGLM	HLA-B15:03	15.35	219.862	44.2273	1737.6	0.759625
AMACIVGLMW	HLA-B58:01	43.26	22.9132	6.94609	100.638	0.16875
AMACIVGLMWL	HLA-A02:02	17.58	248.823	12.8478	4414.58	0.914
AMDPIYDEPT	HLA-A02:11	3.02	335.875	23.8303	4203.37	0.8085
AMFSPIVPF	HLA-A02:02	10.66	230.569	28.3301	1294.9	0.875375
AMFSPIVPF	HLA-A02:11	1.46	244.966	31.8677	1557.39	0.68475
AMFSPIVPF	HLA-A02:12	489.51	202.836	21.6788	2723.83	0.39925
AMFSPIVPF	HLA-A23:01	494.85	235.166	38.7073	1539.91	0.861
AMFSPIVPF	HLA-A32:01	2.12	5.48455	2.42839	12.4354	0.00625
AMFSPIVPF	HLA-B15:01	19.09	9.5132	4.59425	22.6752	0.002875
AMFSPIVPF	HLA-B15:02	5.86	5.1972	2.11771	16.3081	0
AMFSPIVPF	HLA-B15:03	1.29	2.04745	1.56038	3.032	0
AMFSPIVPF	HLA-B15:17	6.22	12.7684	3.75967	132.352	0.1655
AMFSPIVPF	HLA-C12:03	43.25	367.137	114.465	975.608	0.04625
AMFSPIVPF	HLA-C14:02	82.11	461.546	44.9415	2011.18	0.616625
AMFSPIVPFW	HLA-B15:01	135.53	140.122	14.1724	568.532	1.18338
AMFSPIVPFW	HLA-B15:03	215.28	53.0825	10.6134	368.465	0.2735
AMFSPIVPFW	HLA-B58:01	22.73	44.7128	9.28901	391.151	0.2945
AMFSPIVPFWI	HLA-A02:02	32.99	31.6201	4.46218	518.627	0.24275
AMFSPIVPFWI	HLA-A02:05	391.66	326.822	8.99283	7468.71	0.3075
AMFSPIVPFWI	HLA-A02:11	1.29	59.9999	5.02577	2980.67	0.325125
AMFSPIVPFWI	HLA-A02:16	14.77	227.648	13.3585	5017.27	0.493625
AMGKPVPY	HLA-B15:01	222.47	37.8674	19.1063	81.4328	0.299125
AMGKPVPYC	HLA-A02:12	237.52	358.105	9.76762	8780.72	0.54075
AMGKPVPYC	HLA-A02:19	420.76	88.8882	15.0217	1638.86	0.176625
AMGKPVPYCY	HLA-A30:02	6.08	11.2779	2.51759	67.0876	0.02225
AMGKPVPYCY	HLA-B15:01	181.43	74.8581	24.1421	241.09	0.673875
AMGQGQNSA	HLA-A02:12	208.94	280.611	11.2908	9953.79	0.475375
AMGQGQNSA	HLA-A02:50	2.05	51.1568	12.0808	211.834	0.15825
AMGQGQNSADPK	HLA-A11:01	368.64	411.957	54.3678	5588.22	1.9875
AMKYNYEPL	HLA-A02:02	59.97	23.2958	2.96058	183.894	0.192
AMKYNYEPL	HLA-A02:12	92.74	157.157	4.82962	5241.24	0.347875
AMKYNYEPL	HLA-A02:50	1.53	36.6387	3.37463	1073.78	0.123
AMKYNYEPL	HLA-B15:01	184.83	137.322	33.9405	615.969	1.16125
AMKYNYEPL	HLA-B15:03	9.74	56.5515	7.29606	250.766	0.287875
AMLLVKHKHAF	HLA-B15:01	88.33	263.168	47.0492	2196.44	1.8965
AMNLIANIF	HLA-A32:01	163.31	98.4481	10.1173	451.629	0.188125
AMNLIANIF	HLA-B15:01	106.38	36.4558	16.4005	111.657	0.284875
AMNLIANIF	HLA-B15:02	86.31	86.4592	13.0681	402.133	0.070375
AMNLIANIF	HLA-B15:03	3.09	9.00548	4.12162	42.9073	0.033125
AMNLIANIFTPL	HLA-B15:01	313.86	328.56	97.3527	1915.98	2.21588
AMQMAYRF	HLA-B15:03	6.57	356.269	24.8929	4787.06	1.02988
AMQRKLEKM	HLA-A02:50	6.79	234.275	16.3676	3349.37	0.424375
AMQTMLFTM	HLA-A02:02	96.81	20.1462	5.25818	104.407	0.16875
AMQTMLFTM	HLA-A02:05	220.35	172.966	14.715	1670.89	0.204625
AMQTMLFTM	HLA-A02:06	60.11	22.9883	5.56246	145.139	0.1845
AMQTMLFTM	HLA-A02:11	2.46	15.1741	6.22694	37.9095	0.12175
AMQTMLFTM	HLA-A02:12	8.11	10.436	3.47148	35.4073	0.043625
AMQTMLFTM	HLA-A02:50	1.37	202.429	14.5534	4099.17	0.390875
AMQTMLFTM	HLA-A32:01	27.78	338.691	38.8172	3122.76	0.434125
AMQTMLFTM	HLA-B15:01	22.28	116.825	26.6	595.629	1.01662
AMQTMLFTM	HLA-B15:03	22.03	227.874	26.7127	1875.19	0.78225
AMQTMLFTML	HLA-A02:02	210.19	30.7394	4.54471	434.065	0.237875
AMQTMLFTML	HLA-A02:06	300.67	156.371	17.1428	1550.59	0.75575
AMQTMLFTML	HLA-A02:11	154.24	359.09	31.4759	3362.01	0.834375
AMQTMLFTML	HLA-A02:50	1.76	357.695	45.7266	2852.33	0.536875
AMQTMLFTML	HLA-B15:01	208.07	128.117	26.5414	706.075	1.10088
AMQTMLFTMLR	HLA-A11:01	191.44	58.7968	23.5052	209.232	0.521125
AMQTMLFTMLR	HLA-A33:01	173.87	180.49	45.8948	802.248	0.642125
AMQTMLFTMLRK	HLA-A11:01	15.63	29.1385	9.4279	167.639	0.231875
AMRDAGIVG	HLA-A30:01	29.59	156.199	23.2519	782.728	0.441875
AMRDAGIVG	HLA-B15:01	152.73	414.705	83.6885	2852.09	2.58263
AMRDAGIVGV	HLA-A02:02	326.36	27.843	5.85752	267.106	0.221125
AMRDAGIVGV	HLA-A02:05	67.87	117.557	10.4162	1880.36	0.15675
AMRDAGIVGV	HLA-A02:06	398.22	149.792	8.67245	1938.77	0.7405
AMRDAGIVGV	HLA-A02:11	1.46	70.7486	7.48798	1251.89	0.355125
AMRDAGIVGV	HLA-A02:12	6.42	239.888	6.7917	9606.22	0.435375
AMRDAGIVGV	HLA-A02:16	60.71	60.748	10.2824	627.68	0.236125
AMRDAGIVGV	HLA-A02:50	1.22	23.7409	5.56039	183.073	0.08825
AMRDAGIVGV	HLA-A30:01	38.84	169.753	15.8827	5832.1	0.471375
AMRDAGIVGVL	HLA-B15:01	24.59	108.036	34.7674	451.778	0.950875
AMRPNHTIK	HLA-A30:01	3.58	5.42224	2.73855	16.0055	0.00825
AMRPNHTIKG	HLA-A30:01	22.24	73.6107	9.88996	309.678	0.240875
AMRPNHTIKGSF	HLA-B15:01	16.35	54.6954	25.0942	256.677	0.480625
AMVRMYIF	HLA-B15:03	2.28	151.102	20.5966	1561.47	0.601125
AMVRMYIFF	HLA-A23:01	446.22	234.709	53.3506	1018.64	0.85525
AMVRMYIFF	HLA-B15:02	73.61	310.026	31.9192	3736.05	0.234
AMVRMYIFF	HLA-B15:03	2.27	29.2429	6.59192	517.129	0.158625
AMVRMYIFFA	HLA-A02:02	203.19	10.2273	2.4856	67.6022	0.08375
AMVRMYIFFA	HLA-A02:05	119.21	151.23	10.1903	931.198	0.18825
AMVRMYIFFA	HLA-A02:06	105.87	13.3199	5.57009	57.7882	0.099625
AMVRMYIFFA	HLA-A02:16	304.98	27.2413	3.51343	327.813	0.132
AMVRMYIFFA	HLA-A02:50	1.31	424.029	12.9787	3964.07	0.59875
AMVRMYIFFASF	HLA-B15:01	5.36	12.3898	6.15588	31.7669	0.017875
AMVYTSDLL	HLA-A02:02	129.68	15.6649	2.53145	118.143	0.134125
AMVYTSDLL	HLA-A02:06	423.43	293.526	26.4844	2834.28	1.09888
AMVYTSDLL	HLA-A02:12	121.97	106.565	11.9098	1146.84	0.276875
AMVYTSDLL	HLA-A02:50	1.72	70.0408	9.14839	1784.35	0.19625
AMVYTSDLL	HLA-B15:01	216.32	469.846	84.9812	2435.2	2.80837
AMVYTSDLL	HLA-B15:03	22.7	126.929	20.6599	1371.38	0.53325
AMWLLLLSI	HLA-A02:02	171.77	150.756	16.8308	835.733	0.686375
AMWLLLLSI	HLA-A02:06	287.46	99.9848	18.4901	443.595	0.5725
AMWLLLLSI	HLA-A02:11	2.84	14.4701	3.80314	195.307	0.11525
AMWLLLLSI	HLA-A02:12	47.08	15.9899	3.68713	140.22	0.06775
AMWLLLLSI	HLA-A02:16	12.6	17.2144	3.89151	73.7425	0.087125
AMWLLLLSI	HLA-A02:19	81.19	309.328	21.9112	3980.04	0.340875
AMWLLLLSI	HLA-A02:50	1.06	371.583	40.8538	5498.83	0.55125
AMWLLLLSI	HLA-A32:01	13.01	156.342	33.5093	621.086	0.26325
AMYTPHTV	HLA-A02:11	1.81	99.2264	13.2539	845.147	0.431125
AMYTPHTV	HLA-A02:12	6.17	127.424	3.68536	3476.85	0.306375
AMYTPHTV	HLA-A02:16	49.16	309.53	14.6356	6925.15	0.582
AMYTPHTV	HLA-A02:19	36.31	69.3083	11.2997	277.201	0.15175
AMYTPHTVL	HLA-A02:02	53.66	84.0566	15.9442	346.035	0.47775
AMYTPHTVL	HLA-A02:11	2.09	210.108	5.95752	2503.54	0.636125
AMYTPHTVL	HLA-A02:12	73.94	294.536	18.9052	4113.42	0.485375
AMYTPHTVL	HLA-A02:50	1.5	171.758	24.9558	1262.29	0.35375
AMYTPHTVL	HLA-B15:01	223.72	89.0691	30.1826	366.39	0.7975
AMYTPHTVL	HLA-B15:02	88.12	151.176	15.5536	1448.81	0.121375
AMYTPHTVL	HLA-B15:03	6.08	30.6196	3.91576	437.096	0.16475
AMYTPHTVL	HLA-B15:17	58.46	14.3158	4.01914	338.663	0.1795
AMYTPHTVLQAV	HLA-B15:01	394.83	257.542	107.719	750.329	1.86888
ANDPVGFTL	HLA-C05:01	33.17	299.064	46.7416	1898.64	0.114375
ANDPVGFTL	HLA-C15:02	286.34	466.619	19.9161	14086.8	0.2605
ANFCALILAY	HLA-B15:01	26.15	63.9208	20.1991	441.283	0.56875
ANGDSEVVLK	HLA-A11:01	287.68	423.473	108.833	1039.3	2.02013
ANYQKVGMQK	HLA-A11:01	264.29	128.526	51.0442	293.054	0.994125
APATVCGPKL	HLA-B07:02	465.66	54.8876	24.0403	198.563	0.120125
APGCGVPI	HLA-B07:02	175.29	78.765	15.6773	431.24	0.163875
APGQTGVI	HLA-B07:02	163.13	167.507	29.9123	1127.72	0.2975
APGQTGVIA	HLA-B07:02	121.7	238.082	51.8637	986.115	0.381125
APGTAVLRQWL	HLA-B07:02	152.87	150.682	27.846	680.229	0.27775
APLLSAGIF	HLA-B07:02	38.7	73.4384	21.7793	426.641	0.154125
APNYTQHTSSM	HLA-B07:02	71.35	12.1835	5.01219	23.8849	0.01375
APRTLLTKGTL	HLA-B07:02	34.43	11.2374	6.03737	24.6348	0.01175
APTHLSVDI	HLA-B07:02	319.23	138.439	39.5641	880.978	0.259375
AQAAGTDTTI	HLA-B15:01	400.18	95.966	29.1997	401.86	0.8515
AQAAGTDTTI	HLA-B15:02	76.13	186.047	24.8043	3498.69	0.1455
AQAAGTDTTI	HLA-B15:03	12.83	50.1253	9.2952	403.57	0.261375
AQAAGTDTTITL	HLA-B15:01	52.72	172.397	70.3739	707.392	1.39225
AQAAGTDTTITL	HLA-B39:01	69.86	345.418	27.5857	9349.54	0.500625
AQAAGTDTTITL	HLA-B40:01	237.73	296.631	99.6457	1359.87	0.436125
AQALNTLVK	HLA-A11:01	101.35	48.1866	23.4739	112.839	0.4255
AQALNTLVK	HLA-A30:01	466.47	328.238	28.39	2353.14	0.745125
AQASVNGVTL	HLA-A02:02	41.04	99.0384	9.62243	1428.91	0.533
AQASVNGVTL	HLA-A02:06	233.61	204.588	31.384	1754	0.893125
AQASVNGVTL	HLA-A02:50	5.29	422.751	28.5999	6628.75	0.59875
AQASVNGVTL	HLA-B15:01	32.19	28.787	9.86194	154.49	0.19125
AQASVNGVTL	HLA-B15:02	145.85	152.422	15.0047	1009.22	0.122625
AQASVNGVTL	HLA-B15:03	9.26	27.9162	5.25443	232.215	0.150125
AQASVNGVTL	HLA-B39:01	37.85	234.562	23.6879	3590.65	0.371125
AQASVNGVTL	HLA-B40:01	66.66	81.6736	24.8435	569.32	0.16975
AQDIWGTSAAAY	HLA-B15:01	64.12	193.04	16.9792	1933.4	1.5115
AQEAYEQAV	HLA-A02:06	29.73	92.8765	8.5818	1028.55	0.54225
AQGLVASIK	HLA-A11:01	247.28	124.237	16.6411	715.114	0.971375
AQGLVASIKNF	HLA-B15:01	43.52	495.57	192.173	2556.69	2.88575
AQGLVASIKNFK	HLA-A11:01	49.73	438.897	50.7937	4206.99	2.05613
AQKFNGLTV	HLA-A30:01	15.74	143.85	24.1976	674.751	0.416
AQKFNGLTV	HLA-B15:01	184.57	255.719	53.3809	1658.65	1.85662
AQKFNGLTV	HLA-B15:03	16.85	115.328	35.8617	585.259	0.49775
AQKFNGLTVL	HLA-B15:01	21.82	70.354	18.2238	433.65	0.63125
AQKFNGLTVL	HLA-B15:03	171.06	497.976	43.067	5157.28	1.26862
AQLPAPRTLL	HLA-A02:06	377.03	64.153	10.303	528.056	0.425125
AQLPAPRTLL	HLA-B15:01	358.62	276.724	46.099	2143.25	1.97175
AQLPAPRTLLTK	HLA-A11:01	21.64	58.693	12.8162	413.336	0.521125
AQSANPMVI	HLA-B15:03	3.59	209.06	15.2128	2146.03	0.7395
AQSANPMVIV	HLA-A02:02	495.59	397.557	71.689	2676.4	1.20225
AQSANPMVIV	HLA-A02:06	217.21	269.922	15.6488	1841.27	1.043
AQTGIAVLDM	HLA-B15:01	449.2	267.025	98.5104	795.772	1.91162
AQTGIAVLDM	HLA-B15:03	13.85	414.826	60.333	3787.22	1.13425
AQVAKSHNV	HLA-A02:02	161.87	198.574	26.7274	2486.22	0.802
AQVAKSHNV	HLA-A02:05	46.25	478.435	34.1154	10009.4	0.392625
AQVAKSHNV	HLA-A02:06	7.19	20.5194	3.10374	161.348	0.164875
AQVAKSHNV	HLA-A02:11	7.48	417.41	24.4167	7520.28	0.8965
AQVAKSHNV	HLA-A02:50	1.36	213.12	25.353	2129.72	0.40375
AQVAKSHNVSL	HLA-B15:01	57.5	203.693	32.7653	1703.55	1.5725
AQVAKSHNVSL	HLA-B40:01	41.57	40.4301	15.5258	236.841	0.083875
ARAGDAANFCAL	HLA-B27:05	238.08	253.152	77.7138	932.857	0.4965
ARCWYLHEGH	HLA-B27:05	237.37	277.99	34.6285	1802.65	0.5375
ARIVYTACSH	HLA-B27:05	60.39	475.93	91.7433	1510.37	0.828
ARLYYDSMSY	HLA-B27:05	96.87	233.335	27.336	2494.67	0.46425
ARRVWTLMNVI	HLA-B27:05	333.7	478.209	31.7139	3898.93	0.828
ARSVSPKLFI	HLA-B27:05	488.26	272.868	106.541	947.964	0.5285
ARTRSMWSF	HLA-B27:05	478.94	87.4897	21.2559	859.264	0.17675
ASAFFGMSR	HLA-A11:01	18.34	26.8755	11.4768	78.8732	0.2035
ASAFFGMSR	HLA-A68:01	31.84	24.508	10.3349	113.498	0.473
ASAFFGMSR	HLA-A68:23	11.72	202.883	28.0094	1445.89	0.22175
ASALVLLI	HLA-B15:17	59.36	100.342	11.2824	2215.94	0.544
ASALVLLIL	HLA-B15:17	14.41	13.1744	3.93522	75.6174	0.169125
ASALWEIQQV	HLA-A02:02	371.23	278.003	13.5371	2326.78	0.973625
ASALWEIQQV	HLA-A02:06	60.88	151.896	12.5011	2696.82	0.743875
ASANLAATK	HLA-A11:01	16.61	17.6064	4.33007	52.0332	0.097125
ASANLAATK	HLA-A68:01	115.73	77.393	24.8344	346.257	1.2145
ASANLAATK	HLA-A68:23	19.79	376.974	55.0676	1728.63	0.35525
ASCDAIMTR	HLA-A11:01	30.53	30.7694	10.1207	133.366	0.24875
ASCDAIMTR	HLA-A68:23	18.69	461.088	64.5774	3050.6	0.40325
ASFDNFKL	HLA-B15:17	2.7	49.0805	7.9917	659.584	0.388
ASFKKGAKL	HLA-B15:17	3.23	4.56283	1.72125	17.3417	0.048875
ASFKKGAKL	HLA-C15:02	250.14	126.607	4.94545	2865.96	0.063125
ASFKKGAKLLHK	HLA-A11:01	18.67	17.4519	7.34597	169.418	0.097125
ASGGGETAL	HLA-C08:02	35.46	469.381	51.882	3838.21	0.04125
ASGGGETAL	HLA-C15:02	466.89	61.6939	5.83867	704.853	0.0255
ASGGQPITNCVK	HLA-A11:01	77.86	167.278	35.0123	2066.3	1.18063
ASGNLLLDK	HLA-A11:01	33.06	29.3391	11.7861	81.772	0.231875
ASGNLLLDKR	HLA-A11:01	251.97	397.914	89.3845	2193.29	1.95162
ASHFISNSW	HLA-A32:01	344.84	14.8904	2.64322	53.2779	0.031875
ASHFISNSW	HLA-B15:17	4.99	5.24128	2.82897	14.095	0.061
ASHFISNSW	HLA-B58:01	42.93	33.9623	14.7713	116.947	0.237
ASKILGLPT	HLA-A30:01	191.17	108.044	10.8393	593.015	0.33725
ASKKPRQK	HLA-A30:01	7.48	255.741	18.7709	6691.19	0.625375
ASKSASVY	HLA-A30:02	8.89	71.5828	15.3807	681.321	0.27325
ASKSASVY	HLA-B15:01	105.69	43.3154	19.4524	106.882	0.358875
ASKSASVY	HLA-B15:03	108.16	236.089	26.9118	1812.77	0.79725
ASKSASVY	HLA-B15:17	275.74	214.237	29.1715	2338.2	0.741875
ASKSASVYY	HLA-A30:01	1.93	9.86689	2.91663	84.7815	0.025125
ASKSASVYY	HLA-A30:02	5.79	16.6338	4.35526	186.564	0.045875
ASKSASVYY	HLA-B15:01	84.83	36.0521	14.6052	83.2155	0.280625
ASKSASVYY	HLA-B15:02	255.88	187.881	29.6437	1630.77	0.146875
ASKSASVYY	HLA-B15:03	130.34	44.9301	11.5904	226.917	0.23975
ASKSASVYY	HLA-B15:17	121.38	78.605	10.7496	1064.39	0.48625
ASKSASVYYS	HLA-A30:01	5.08	104.022	29.5851	811.675	0.323875
ASLPFGWLV	HLA-A02:06	20.21	8.91028	2.34573	34.2465	0.058375
ASLPFGWLV	HLA-A02:11	1.33	57.9537	4.44506	407.873	0.315625
ASLPFGWLV	HLA-A02:12	66.92	317.663	29.9525	4489.53	0.504875
ASLPFGWLV	HLA-A02:16	3.21	217.267	24.1877	4324.66	0.481625
ASLPFGWLV	HLA-A69:01	326.62	180.662	24.8783	817.494	0.262875
ASLPFGWLVI	HLA-A32:01	14.54	166.399	21.071	1806.24	0.274125
ASLPFGWLVI	HLA-B58:01	199.12	280.714	24.5394	4434.36	0.981125
ASLPTTIAK	HLA-A11:01	14.66	9.36835	3.8877	18.8731	0.01475
ASLPTTIAK	HLA-A30:01	26.64	21.7774	8.67319	133.677	0.073875
ASQAWQPGV	HLA-A30:02	149.58	166.304	32.4462	1182.91	0.573125
ASQAWQPGVA	HLA-A30:02	466.23	409.982	66.644	1851.56	1.16888
ASQAWQPGVAM	HLA-B15:01	108.18	164.434	21.546	1213.65	1.34563
ASRELSVTF	HLA-A32:01	129.57	201.588	44.44	727.829	0.304
ASRELSVTF	HLA-B15:01	138.11	55.1637	18.7808	171.419	0.48725
ASRELSVTF	HLA-B15:02	57.63	195.925	50.1854	1578.1	0.154
ASRELSVTF	HLA-B15:03	8.73	35.3391	8.93165	148.279	0.190375
ASRELSVTF	HLA-B15:17	2.15	4.68709	2.29781	11.4648	0.051
ASRELSVTFF	HLA-B15:01	31.16	84.9123	31.2768	355.132	0.766875
ASRELSVTFF	HLA-B15:03	186.06	158.677	20.2226	2938.61	0.619125
ASSEVAVL	HLA-B15:17	9.77	98.0256	15.232	720.403	0.539375
ASSEVAVL	HLA-C15:02	209.8	485.766	35.9879	9709.4	0.27275
ASSEVAVLY	HLA-A11:01	63.98	150.781	64.1719	574.845	1.11138
ASSEVAVLY	HLA-A30:02	14.27	22.3277	5.76896	119.381	0.0705
ASSEVAVLY	HLA-B15:01	239.43	385.203	90.0545	1312.64	2.45175
ASSEVAVLY	HLA-B15:17	9.07	7.38468	2.58354	38.348	0.0965
ASSEVAVLY	HLA-B58:01	18.46	23.3795	6.26139	93.1188	0.172
ASTFLNGF	HLA-B15:17	2.54	71.1907	11.1647	1778.33	0.46275
ASTSAFIDTIK	HLA-A11:01	50.63	43.346	21.1418	187.513	0.38325
ASTSAFIDTIK	HLA-A68:01	267.89	196.945	57.7492	678.457	2.155
ASVVAGGI	HLA-B15:17	28.52	328.336	39.4582	4098.4	0.873625
ASVVAGGII	HLA-B15:17	11.52	41.528	3.93896	257.512	0.355625
ASVYYSQL	HLA-B15:17	5.53	94.392	17.7381	1037.91	0.527875
ASVYYSQLM	HLA-B15:03	35.42	216.13	25.3751	2282.69	0.7555
ASVYYSQLM	HLA-B15:17	3.88	9.40915	2.73125	45.2622	0.126125
ASVYYSQLM	HLA-C15:02	213.85	463.337	12.9267	9931.36	0.2575
ASWVMRIM	HLA-B15:17	15.31	477.482	17.7758	20700.1	1.0165
ASWVMRIMTW	HLA-B15:17	2.11	386.574	8.53879	8883.44	0.936125
ASWVMRIMTW	HLA-B58:01	9.73	15.6649	4.72614	137.8	0.1155
ASYHTVSL	HLA-A32:01	71.55	324.929	72.5295	2683.2	0.425375
ASYHTVSL	HLA-B15:17	2.67	25.5078	4.838	151.461	0.270875
ASYHTVSLL	HLA-B15:17	5.15	5.13756	1.73584	21.1291	0.06
ASYHTVSLL	HLA-B58:01	154.89	119.818	32.0159	518.203	0.5805
ASYHTVSLL	HLA-C14:02	28.7	87.0996	28.6438	482.964	0.092
ASYHTVSLLR	HLA-A11:01	35.7	18.5012	7.00266	53.1001	0.10925
ASYHTVSLLR	HLA-A68:01	84.12	23.2046	10.9635	51.323	0.447
ATAHSELAK	HLA-A11:01	28.36	11.6455	4.65085	21.6639	0.031375
ATAHSELAK	HLA-A30:01	18.34	52.0813	12.875	319.835	0.18075
ATAHSELAK	HLA-A68:01	146.06	95.0504	26.6274	289.224	1.38963
ATCFSTSSDTY	HLA-B15:01	140.72	495.098	219.068	1572.91	2.88575
ATEETFKLSY	HLA-A01:01	352.56	38.5256	9.99865	222.623	0.094875
ATEETFKLSY	HLA-A11:01	439.99	300.63	140.5	918.81	1.6705
ATEGALNTPK	HLA-A11:01	28.03	14.5935	6.81981	30.1328	0.063125
ATFFIFNK	HLA-A11:01	44.57	6.12226	3.24987	9.32573	0.000625
ATFFIFNK	HLA-A68:01	18.17	10.8329	5.31358	20.6493	0.153625
ATFFIFNKL	HLA-A02:50	322.74	489.782	58.5844	4073.94	0.645375
ATFFIFNKL	HLA-A30:01	462.85	286.815	44.0175	1684.84	0.682375
ATFFIFNKL	HLA-A32:01	72.88	96.5422	29.1914	620.958	0.185125
ATFFIFNKL	HLA-B15:17	13.4	39.0853	9.86786	128.488	0.34425
ATFFIFNKLVK	HLA-A11:01	7.75	8.32951	4.597	14.6922	0.0085
ATFFIFNKLVK	HLA-A68:01	30.07	71.323	12.711	245.388	1.14712
ATFSVPMEK	HLA-A11:01	15.22	7.59017	3.95521	13.0845	0.004625
ATFSVPMEK	HLA-A30:01	13.41	15.3362	7.46017	53.7854	0.047625
ATFSVPMEK	HLA-A68:01	4.83	12.2757	5.6728	20.2932	0.192625
ATFSVPMEK	HLA-A68:23	6.04	40.2913	13.7454	200.389	0.0495
ATFSVPMEKL	HLA-A02:02	304.15	36.83	8.82511	284.052	0.271375
ATFSVPMEKL	HLA-A02:50	68.43	186.955	18.3184	2997.07	0.372375
ATFSVPMEKLK	HLA-A11:01	25.59	21.6968	6.91126	59.7897	0.147375
ATFSVPMEKLK	HLA-A68:01	32.41	77.4973	19.3938	241.031	1.2145
ATFYLFDDA	HLA-A30:02	187.93	260.779	36.5702	7533.62	0.823625
ATIQRKYK	HLA-A11:01	178.56	22.3822	11.9245	49.7941	0.154375
ATIQRKYK	HLA-A30:01	60.88	155.334	13.9873	1939.93	0.438625
ATIQRKYKGIK	HLA-A11:01	77.44	78.3489	31.6784	221.867	0.67725
ATKFPSVY	HLA-A30:02	11.69	405.066	35.3411	3710.21	1.15888
ATKFPSVY	HLA-B15:01	433.23	270.481	97.0494	660.386	1.94375
ATKFPSVY	HLA-B15:17	60.24	249.131	25.5117	2035.2	0.785625
ATKFPSVYA	HLA-A30:01	1.29	4.42335	2.20265	10.5166	0.004875
ATKFPSVYAW	HLA-A32:01	55.65	353.298	40.6318	1841.12	0.44675
ATKFPSVYAW	HLA-B15:17	9.75	471.441	25.0772	15758.4	1.0125
ATKFPSVYAW	HLA-B58:01	393.69	184.51	33.7587	818.065	0.75575
ATKFPSVYAWER	HLA-A11:01	308.46	261.157	72.5474	676.658	1.541
ATKFPSVYAWER	HLA-A68:01	16.04	133.13	50.764	449.556	1.71538
ATKIIALNK	HLA-A11:01	42.48	19.2928	11.7108	37.4848	0.12
ATKIIALNK	HLA-A30:01	9.63	5.48096	2.95297	17.0854	0.008375
ATKIIALNKR	HLA-A11:01	251.17	327.962	129.854	2029.29	1.75275
ATKIIALNKR	HLA-A68:01	95.4	155.624	38.7672	1536.62	1.891
ATKMSECVL	HLA-A30:01	3.44	36.8883	10.1488	192.611	0.133875
ATKQYNVTQ	HLA-A30:01	49.47	118.089	37.0654	1457.76	0.3615
ATKQYNVTQA	HLA-A30:01	26.45	388.841	46.1966	4901.46	0.847125
ATKQYNVTQAF	HLA-B15:01	65.33	98.7024	35.195	269.31	0.869125
ATLLCVLAA	HLA-A02:06	198.17	215.139	24.2833	1502.83	0.916875
ATLLCVLAA	HLA-A30:01	383.1	249.35	39.422	1163.62	0.6165
ATLLCVLAAL	HLA-A02:02	62.42	127.817	23.2086	922.536	0.616
ATLLCVLAAL	HLA-A02:06	15.62	58.9631	8.40639	479.592	0.39975
ATLLCVLAAL	HLA-A02:50	2.9	341.581	68.4676	2897.49	0.524125
ATNNVFRLK	HLA-A11:01	12.28	12.6036	9.06648	20.1025	0.041375
ATNNVFRLK	HLA-A30:01	7.98	12.9559	4.24176	59.4005	0.038125
ATNNVFRLK	HLA-A68:01	106.37	131.195	33.8716	496.924	1.70475
ATNYDLSVV	HLA-A02:06	385.96	200.392	7.93124	2996.28	0.883375
ATNYDLSVVNAR	HLA-A11:01	433.55	260.402	63.8792	1036.47	1.541
ATRGATVV	HLA-A30:01	2.05	322.153	33.4691	3788.97	0.7405
ATRGATVVI	HLA-A30:01	1.39	13.5779	4.45515	107.281	0.040375
ATRGATVVI	HLA-A32:01	93.03	50.7781	4.44116	588.545	0.1135
ATRGATVVI	HLA-B15:17	5.15	46.7886	7.32164	702.403	0.378625
ATRGATVVIG	HLA-A30:01	6.23	64.0214	11.2599	1609.25	0.2155
ATRRVRGGDG	HLA-A30:01	441.36	152.065	28.4809	2416.59	0.431
ATRVECTTI	HLA-A30:01	2.01	41.4669	6.74121	737.156	0.148375
ATRVECTTI	HLA-B15:17	140.64	81.071	7.06497	472.127	0.494
ATRVECTTIV	HLA-A30:01	2.55	20.4663	4.30619	465.891	0.06925
ATSACVLAA	HLA-A30:01	185.52	249.948	27.8251	1206.58	0.6165
ATSRTLSY	HLA-A11:01	201.75	49.8099	16.47	111.859	0.439125
ATSRTLSY	HLA-A80:01	117.18	16.4461	5.06108	60.2748	0.013125
ATSRTLSY	HLA-B15:01	378.23	91.3033	33.8003	302.054	0.811625
ATSRTLSY	HLA-B15:17	2.54	9.54849	2.98245	33.5257	0.128
ATSRTLSYY	HLA-A11:01	29.44	42.8819	21.8629	136.475	0.37825
ATSRTLSYY	HLA-A26:02	3.65	289.732	18.7984	3807.69	0.184625
ATSRTLSYY	HLA-A30:01	238.19	374.511	38.466	3709.4	0.826625
ATSRTLSYY	HLA-A30:02	16.77	9.10373	2.86958	34.0485	0.013375
ATSRTLSYY	HLA-B15:01	263.56	260.712	93.5048	1183.5	1.8825
ATSRTLSYY	HLA-B15:17	3.15	10.3354	2.67268	63.0973	0.13625
ATSRTLSYY	HLA-B58:01	160.5	61.8237	14.8748	438.38	0.372
ATSRTLSYYK	HLA-A11:01	5.64	7.00987	3.73069	10.6582	0.002625
ATSRTLSYYK	HLA-A30:01	11.55	37.6031	7.52662	678.783	0.1345
ATSRTLSYYK	HLA-A68:01	42.84	15.4572	7.3943	59.9422	0.271875
ATSRTLSYYK	HLA-A68:23	18.4	301.129	37.385	1468.87	0.301
ATSTGNYNY	HLA-A11:01	102.08	44.2356	19.3454	101.191	0.388
ATSTGNYNY	HLA-A30:02	13.95	10.2487	2.91262	64.2764	0.017125
ATSTGNYNY	HLA-B15:17	3.23	9.453	3.18392	42.4575	0.127
ATSTGNYNYK	HLA-A11:01	12.85	7.16289	3.48167	14.5348	0.003
ATSTGNYNYK	HLA-A30:01	46.17	35.2509	6.65466	489.783	0.12775
ATSTGNYNYK	HLA-A68:01	41.89	19.5231	8.41429	45.0555	0.365
ATSTGNYNYK	HLA-A68:23	18.29	138.351	29.2751	767.481	0.165875
ATSTGNYNYKY	HLA-A11:01	51.57	104.249	52.8381	239.536	0.85425
ATSTGNYNYKY	HLA-A30:02	10.22	61.5643	9.00815	390.872	0.235375
ATSTGNYNYKYR	HLA-A11:01	53.09	112.14	26.0863	1710.86	0.898125
ATSTGNYNYKYR	HLA-A68:01	50.22	59.4074	20.9493	173.781	1.0125
ATTAYANSV	HLA-A02:06	66.6	65.5001	2.94972	752.343	0.432
ATTAYANSVF	HLA-B15:01	60.88	121.488	70.9926	288.631	1.05425
ATTAYANSVF	HLA-B15:03	60.96	186.635	18.1051	1572.96	0.68825
ATTAYANSVF	HLA-B15:17	2.21	176.762	7.97034	3653.46	0.688625
ATTAYANSVF	HLA-B58:01	155.58	376.113	54.5491	1578.74	1.16225
ATTKTTFK	HLA-A11:01	201.4	16.242	10.1969	27.8021	0.081875
ATTKTTFK	HLA-A30:01	20.44	467.586	21.1683	4286.61	0.968
ATTKTTFK	HLA-A68:01	173.17	49.8671	18.457	120.076	0.88575
ATVAYFNM	HLA-B15:17	4.17	195.083	11.9628	2232.26	0.717
ATVAYFNMV	HLA-A02:02	91.81	97.0121	8.58831	952.498	0.525625
ATVAYFNMV	HLA-A02:06	7.41	6.8697	2.25756	33.7815	0.03725
ATVAYFNMV	HLA-A02:11	5.74	89.8178	8.11767	1697.07	0.405375
ATVAYFNMV	HLA-A02:16	65.67	81.9837	9.1346	796.337	0.28025
ATVAYFNMV	HLA-A02:50	6.06	489.591	47.174	11033.4	0.645375
ATVAYFNMV	HLA-A69:01	9.46	27.7944	7.2499	137.504	0.080625
ATVAYFNMVY	HLA-A11:01	14.51	28.7698	8.61892	96.5607	0.2285
ATVAYFNMVY	HLA-A26:02	4.26	367.123	22.3037	2815.78	0.2125
ATVAYFNMVY	HLA-A30:02	368.59	366.367	89.883	1670.49	1.0715
ATVAYFNMVY	HLA-A68:01	462	304.821	85.8938	753.046	2.77113
ATVAYFNMVY	HLA-A80:01	105.68	367.031	14.9327	14259.6	0.1695
ATVAYFNMVY	HLA-B15:01	40.1	25.5219	9.20004	89.3761	0.151875
ATVAYFNMVY	HLA-B15:03	105.24	199.856	19.5941	1746.1	0.718625
ATVAYFNMVY	HLA-B15:17	2.91	107.976	4.07361	3261.44	0.56125
ATVCGPKL	HLA-B15:17	5.74	25.7791	5.12721	297.996	0.27275
ATVQSKMSDVK	HLA-A11:01	30.29	62.9584	22.5168	155.089	0.5545
ATVVIGTSK	HLA-A11:01	35.5	16.3931	10.1913	33.3318	0.08425
ATVVIGTSK	HLA-A68:01	172.96	42.9031	13.8146	424.608	0.793
ATVVIGTSK	HLA-A68:23	46.25	468.887	52.4307	3313.54	0.40575
ATVVIGTSKF	HLA-B15:03	158.21	227.529	46.7569	3543.22	0.78225
ATVVIGTSKFY	HLA-A30:02	32.78	329.73	37.3717	2153	0.9845
AVANGDSEV	HLA-A02:02	338.06	375.362	33.5614	2325.48	1.16375
AVANGDSEV	HLA-A02:06	275.63	162.194	4.35323	3391.46	0.771875
AVANGDSEV	HLA-A02:50	3.36	58.6943	6.9395	542.513	0.17275
AVANGDSEVV	HLA-A02:50	18.5	191.868	28.1259	2501.4	0.37825
AVANGDSEVVLK	HLA-A11:01	25.24	27.3896	11.1891	68.6261	0.211125
AVANGDSEVVLK	HLA-A68:01	138.38	290.238	69.5521	865.307	2.691
AVASKILGL	HLA-A02:02	330.81	91.9401	7.60509	1384.12	0.507375
AVASKILGL	HLA-A02:50	3.03	434.953	96.103	2111.88	0.604875
AVASKILGL	HLA-B15:17	43.27	50.2558	14.4556	241.756	0.392625
AVAVHDFFK	HLA-A11:01	34.72	13.8829	10.528	20.4347	0.055125
AVAVHDFFK	HLA-A30:01	39.32	381.07	99.9047	1114.62	0.832875
AVAVHDFFK	HLA-A68:01	15.77	16.2344	5.75951	47.3482	0.291625
AVAVHDFFK	HLA-A68:23	7.47	100.564	24.9428	380.44	0.126375
AVAVHDFFKF	HLA-B15:03	248.02	470.858	31.6958	5569.54	1.22575
AVAVHDFFKFR	HLA-A11:01	57.54	255.621	49.5777	1415.67	1.5255
AVAVHDFFKFR	HLA-A68:01	15.09	70.6961	17.6953	210.649	1.14712
AVDALCEK	HLA-A11:01	127.83	39.0072	15.3351	98.2304	0.337
AVDALCEKALK	HLA-A11:01	51.47	50.5518	28.3985	126.018	0.447625
AVDPAKAYK	HLA-A11:01	54.18	17.2821	9.76125	30.2574	0.09475
AVFQSATK	HLA-A11:01	121.98	17.2583	9.54445	28.956	0.0925
AVFQSATK	HLA-A68:01	97.98	28.9272	14.1354	57.6723	0.560875
AVFQSATKI	HLA-A32:01	315.71	114.451	37.329	536.89	0.2105
AVFQSATKI	HLA-B15:17	333.13	31.268	4.12923	1224.71	0.302875
AVHDFFKFR	HLA-A11:01	56.92	37.0737	17.7769	153.036	0.312375
AVHDFFKFR	HLA-A30:01	13.09	63.1524	9.8428	698.472	0.213
AVHDFFKFR	HLA-A33:01	484.45	184.355	41.7138	544.486	0.6515
AVHDFFKFR	HLA-A68:01	38.16	17.0481	6.08565	75.0121	0.308125
AVHDFFKFR	HLA-A68:23	8.05	124.182	19.4982	2937	0.15
AVHDFFKFRV	HLA-A02:11	258.85	110.312	16.9266	2042.31	0.454625
AVINGDRWF	HLA-B15:03	462.24	212.441	34.0904	2322.5	0.744875
AVINGDRWFL	HLA-A02:06	211.24	55.3875	4.72498	653.363	0.38275
AVINGDRWFL	HLA-A02:11	6.88	183.621	7.87908	2888.58	0.597875
AVINGDRWFL	HLA-A02:50	1.5	349.53	39.9663	6873.11	0.530875
AVINGDRWFLNR	HLA-A11:01	95.29	79.4926	21.294	705.508	0.68825
AVINGDRWFLNR	HLA-A68:01	35.11	307.761	79.2453	1024.6	2.77113
AVIPKGIMM	HLA-B15:03	131.09	470.083	93.4603	2271.97	1.22575
AVIPKGIMM	HLA-B15:17	54.62	44.6842	5.97043	395.131	0.368625
AVIPKGIMMNV	HLA-A02:06	90.17	98.2126	3.71082	12918.9	0.5635
AVKLQNNEL	HLA-A30:01	15.77	277.535	83.5202	939.198	0.665375
AVLDMCAA	HLA-A02:06	46.22	333.698	54.8416	2307.94	1.1865
AVLDMCAAL	HLA-A02:02	117.82	224.379	20.4762	3185.33	0.862
AVLDMCAAL	HLA-A02:06	18.8	21.7812	2.84578	320.674	0.17575
AVLDMCAAL	HLA-A02:11	6.2	45.3815	8.71708	405.069	0.271875
AVLDMCAAL	HLA-A02:12	10.2	134.484	20.6884	711.139	0.315625
AVLDMCAAL	HLA-A02:16	3.14	51.1968	10.0551	241.128	0.20825
AVLDMCAAL	HLA-A02:17	67.23	174.659	23.6116	1109.67	0.160875
AVLDMCAAL	HLA-B15:17	179.25	88.014	13.7928	598.664	0.5115
AVLDMCAALK	HLA-A11:01	13.54	14.3616	6.90875	32.0416	0.06125
AVLDMCAALK	HLA-A30:01	77.84	126.983	23.3893	739.849	0.3815
AVLDMCAALK	HLA-A68:01	296.26	65.0222	32.8361	160.052	1.0785
AVLQSGFRK	HLA-A11:01	17.12	17.2972	10.7244	34.8438	0.09475
AVLQSGFRK	HLA-A30:01	86.7	345.465	54.0717	1975.61	0.777125
AVLQSGFRKMAF	HLA-B15:01	242.33	264.546	57.5192	704.649	1.91162
AVMSLKENQI	HLA-A02:02	267.81	489.721	33.087	2686.71	1.35238
AVMYMGTLSY	HLA-A11:01	12.28	21.714	8.53543	58.7526	0.147375
AVMYMGTLSY	HLA-A30:02	28.79	26.8043	9.14398	137.198	0.0905
AVMYMGTLSY	HLA-A32:01	18.37	145.895	14.6717	1145.48	0.252
AVMYMGTLSY	HLA-A80:01	4.92	313.226	8.40762	10775.5	0.15125
AVMYMGTLSY	HLA-B15:01	10.05	13.8108	4.75161	55.7638	0.027625
AVMYMGTLSY	HLA-B15:02	34.03	304.167	8.35851	5395.19	0.22875
AVMYMGTLSY	HLA-B15:03	26.09	14.5553	3.9774	468.864	0.07025
AVNDKALY	HLA-A11:01	295.18	391.219	107.36	2542.63	1.94025
AVNDKALY	HLA-A30:02	212.51	105.657	25.0126	497.048	0.390625
AVSKGFFK	HLA-A11:01	175.91	11.8239	7.19647	23.9856	0.034625
AVSKGFFK	HLA-A68:01	63.19	34.24	10.9687	108.103	0.663375
AVVCYNSNY	HLA-A26:02	1.62	311.534	18.8491	3217.06	0.193
AVVCYNSNY	HLA-A30:02	367.72	128.284	15.6175	1263.66	0.46275
AVVCYNSNY	HLA-B15:01	311.81	56.6512	15.9977	223.681	0.4995
AVVCYNSNY	HLA-B15:02	297.25	382.692	20.5517	11667.1	0.28125
AVVCYNSNYA	HLA-A02:02	307.58	377.066	18.6546	9100.55	1.16375
AVVCYNSNYA	HLA-A02:06	490.3	212.149	10.3919	4945.12	0.91075
AVVKTLQPV	HLA-A02:06	4.91	5.29908	1.7251	30.4637	0.022375
AVVKTLQPV	HLA-A02:11	2.44	255.918	32.3012	1699.12	0.70075
AVVKTLQPV	HLA-A02:12	8.74	101.795	7.52908	1385.02	0.268625
AVVKTLQPV	HLA-A02:16	12.16	214.489	8.14837	4678.16	0.479625
AVVKTLQPV	HLA-A02:19	51.81	123.93	7.25683	2436.05	0.214125
AVVKTLQPV	HLA-A69:01	61.45	39.661	5.87746	325.515	0.107625
AVVYRGTTTY	HLA-B15:01	43.84	29.5457	8.04964	113.104	0.200125
AVVYRGTTTYK	HLA-A11:01	26.43	14.0786	10.2159	22.6276	0.05825
AVVYRGTTTYK	HLA-A68:01	132.55	57.5112	23.7473	171.371	0.989625
AVYTKVDGI	HLA-A02:50	20.41	430.296	23.929	3846.01	0.602875
AWFSQRGGSY	HLA-A30:02	6.7	12.0115	3.51832	51.8854	0.0255
AWFSQRGGSY	HLA-B15:01	316.82	70.0085	13.7064	615.539	0.63125
AWIMLLQF	HLA-A23:01	143.06	20.6765	7.66407	72.1794	0.13
AWIMLLQF	HLA-A24:03	62.33	242.639	15.4551	2746.71	0.558625
AWIMLLQFAY	HLA-A30:02	177.53	35.8527	7.74637	329.238	0.1325
AWLYAAVI	HLA-A24:03	16.36	221.109	56.2397	1271.96	0.53675
AWPLIVTAL	HLA-A24:03	7.36	87.4871	10.3853	782.211	0.35225
AYANSVFNI	HLA-A23:01	109.18	105.277	32.9967	309.176	0.511375
AYANSVFNI	HLA-A24:03	1.27	9.04253	2.6331	49.4464	0.07475
AYATAQEAY	HLA-A30:02	120.8	96.5428	16.818	643.984	0.358875
AYFNMVYM	HLA-A24:03	3.49	73.2471	7.61208	950.273	0.32375
AYFNMVYMPASW	HLA-A23:01	14.11	99.9873	10.3138	709.97	0.498125
AYLRKHFSM	HLA-A24:03	2.2	4.04479	1.82351	16.1813	0.023625
AYLRKHFSM	HLA-B08:01	56.8	342.09	70.9799	1334.67	0.39375
AYLRKHFSMM	HLA-A24:03	1.49	320.487	7.47027	18708.7	0.62325
AYLRKHFSMMI	HLA-A23:01	250.43	139.313	7.16588	2488.55	0.617125
AYMLFTKF	HLA-A23:01	36.06	8.28097	3.15351	21.2937	0.0355
AYMLFTKF	HLA-A24:03	5.01	22.4294	5.20921	180.022	0.166375
AYMLFTKFF	HLA-A23:01	17.53	13.1335	5.12281	54.8975	0.075
AYMLFTKFF	HLA-A24:02	460.33	11.2547	5.22865	24.2329	0.035125
AYMLFTKFF	HLA-A24:03	6.6	5.6732	2.18237	20.8755	0.04125
AYMLFTKFF	HLA-C14:02	10.52	264.419	113.37	1004.24	0.35275
AYMLFTKFFY	HLA-A23:01	21.45	29.9899	5.7202	214.322	0.188125
AYMLFTKFFY	HLA-A30:02	3.11	11.4787	4.35097	46.6086	0.023625
AYMLFTKFFYL	HLA-A23:01	43.47	38.8035	8.78769	211.185	0.24125
AYMLFTKFFYLL	HLA-A23:01	12.93	235.139	16.6133	12981.7	0.861
AYNMMISAGF	HLA-A23:01	279.75	145.726	29.2729	843.8	0.63525
AYNRYRIGNY	HLA-A30:02	54.7	222.521	33.5251	1088.34	0.733
AYRNVLLRK	HLA-A30:01	21.92	4.95524	2.91648	10.0617	0.00675
AYSFLPGVY	HLA-A24:03	121.92	250.01	23.3615	2055.05	0.56325
AYSFLPGVY	HLA-A30:02	3.91	12.4998	2.7684	125.202	0.0275
AYVGCYNKR	HLA-A33:01	102.35	262.81	39.7404	1718.43	0.822
CAAYYFMK	HLA-A68:01	25.74	19.0777	9.20636	32.4328	0.356875
CAAYYFMKF	HLA-B15:17	13.42	22.6727	4.8957	422.94	0.248625
CAAYYFMKF	HLA-B53:01	16.61	201.699	42.6367	1260.06	0.307
CAAYYFMKF	HLA-B58:01	179.28	271.996	62.5964	2096.97	0.959125
CAAYYFMKFR	HLA-A11:01	143.32	344.113	65.5251	1858.84	1.8095
CAAYYFMKFR	HLA-A33:01	128.41	158.972	37.9659	534.881	0.595625
CAAYYFMKFR	HLA-A68:01	10.23	13.1507	6.71057	42.4132	0.213
CAAYYFMKFR	HLA-A68:23	9.86	195.138	43.6801	1550.38	0.214875
CAAYYFMKFRR	HLA-A68:01	12.45	16.0473	7.6746	51.7997	0.28775
CADGTRHTY	HLA-A30:02	148.87	70.6498	24.2337	270.362	0.2705
CAFGGVSVI	HLA-B15:17	4.47	50.6275	6.95582	846.949	0.39425
CAFGGVSVI	HLA-C12:03	30.85	238.829	18.4133	1576.73	0.027875
CAFGGVSVI	HLA-C14:02	66.77	216.111	46.3178	1161.26	0.28825
CALGKVLPF	HLA-B15:03	6.23	249.555	40.5672	2125.25	0.829
CALGKVLPF	HLA-B15:17	6.32	3.98991	1.67988	13.2343	0.03775
CALGKVLPF	HLA-B58:01	92.71	117.573	19.2412	643.515	0.577
CALGKVLPFHR	HLA-A33:01	77.11	455.912	82.4649	2843.1	1.18175
CALGKVLPFHR	HLA-A68:01	80.03	61.5111	30.7787	152.917	1.03925
CALGKVLPFHRW	HLA-B58:01	25.86	408.47	25.4256	13995.5	1.22825
CALILAYSNK	HLA-A11:01	58.45	92.5425	26.9434	357.018	0.78125
CALILAYSNK	HLA-A68:01	150.32	127.687	45.0955	348.393	1.66912
CAMLLVKHK	HLA-A11:01	113.89	125.744	33.1148	587.717	0.97825
CAMRPNHTI	HLA-A02:19	257.02	494.101	50.925	4505.98	0.432875
CAMRPNHTI	HLA-B15:17	13.72	89.9938	8.00949	1417.23	0.517125
CAMRPNHTI	HLA-B58:01	20.73	105.993	14.4417	1101.06	0.5415
CAMRPNHTI	HLA-C14:02	346.53	469.504	87.9508	1858.02	0.623625
CAMRPNHTIK	HLA-A11:01	142.7	40.0857	14.9785	133.7	0.346125
CAMRPNHTIK	HLA-A68:01	102.34	137.83	48.7394	505.697	1.753
CANDPVGFTLR	HLA-A68:01	29.49	38.3816	13.2711	146.692	0.7255
CANEYTGNY	HLA-A30:02	28.28	43.9521	10.0479	323.334	0.165875
CANEYTGNY	HLA-B15:17	56.88	111.931	15.1011	1967.54	0.567875
CANFNVLFSTV	HLA-A02:06	294.31	310.522	33.6126	5544.07	1.13763
CASYHTVSL	HLA-B08:01	52.61	178.498	35.5667	864.334	0.222125
CASYHTVSL	HLA-B15:17	12.15	123.209	10.6031	1711.36	0.5935
CASYHTVSL	HLA-C12:03	96	207.426	25.9688	1711.61	0.023875
CASYHTVSL	HLA-C14:02	73.28	302.181	44.8866	993.382	0.40475
CASYHTVSL	HLA-C15:02	65.14	72.3069	10.4517	1785.34	0.032625
CASYHTVSLLR	HLA-A68:01	24.29	35.6682	16.2502	81.1029	0.687875
CCNLSHRFYR	HLA-A33:01	426.25	389.876	119.025	1973.57	1.0595
CCYDHVIST	HLA-C14:02	5.54	323.652	16.558	3977.43	0.431625
CCYFGLFCL	HLA-C14:02	4.88	480.595	76.2469	1462.98	0.64225
CDTFCTGSTF	HLA-B15:03	8.16	253.622	24.9516	1624.27	0.839125
CEEMLDNRA	HLA-B45:01	79.65	255.333	51.3377	724.078	0.158
CEEMLDNRAT	HLA-B45:01	493.01	184.881	19.0353	1034.41	0.109625
CEEMLDNRATL	HLA-B40:01	230.78	275.295	82.305	2516.84	0.415625
CEHCGTENL	HLA-B40:01	68.84	20.9844	7.05561	129.832	0.032125
CEKALKYLPI	HLA-B08:01	57.57	266.764	75.0113	992.579	0.316
CEKALKYLPI	HLA-B40:02	116.72	471.89	92.9012	2299.89	0.380375
CELYHYQECV	HLA-B45:01	360.56	357.293	78.3699	1647.94	0.22525
CFANKHAGF	HLA-A24:03	7.83	54.4219	11.0288	461.41	0.27675
CFGGCVFAY	HLA-A30:02	69.98	143.215	18.985	802.341	0.504375
CFGGCVFAYV	HLA-A02:02	59.11	117.432	15.4316	803.337	0.59125
CFGGCVFAYV	HLA-A02:50	3.76	433.105	43.2634	2988.17	0.604875
CFIDVVNK	HLA-A68:01	278.89	492.803	225.734	866.156	3.59313
CFKLMLKATL	HLA-B08:01	300.82	259.358	112.338	932.351	0.310625
CFLAFLLF	HLA-A24:03	342.52	188.769	6.31743	2896.99	0.49625
CFLAFLLFL	HLA-A24:03	3.28	105.122	7.99389	533.108	0.380375
CFLAFLLFLV	HLA-A02:02	1.18	144.356	7.76879	1721.77	0.6665
CFLAFLLFLV	HLA-A02:06	46.56	379.244	19.2083	8994.19	1.28287
CFLAFLLFLV	HLA-A02:11	1.1	52.4195	14.9509	214.053	0.296
CFLAFLLFLV	HLA-A02:16	1.93	166.668	23.4431	2889.21	0.417875
CFVLAAVYR	HLA-A33:01	91.66	32.2564	8.01447	225.655	0.17425
CFVLAAVYR	HLA-A68:01	354.16	56.4545	21.4077	232.025	0.975125
CFVLAAVYR	HLA-A68:23	25.36	236.534	53.0695	951.267	0.249
CFVLAAVYRI	HLA-A23:01	289.22	66.1512	8.75934	513.076	0.373625
CGDSTECANLL	HLA-C05:01	122.25	274.902	22.7355	2023.21	0.103375
CGDSTECANLLL	HLA-C05:01	457.07	355.824	33.646	1721.15	0.14125
CGFIKQKLAL	HLA-B08:01	54.96	93.5935	45.7844	469.207	0.117875
CGTTTLNGLW	HLA-B53:01	350.06	309.331	42.6945	1740.37	0.41175
CGTTTLNGLW	HLA-B58:01	60.24	57.5875	7.67273	349.686	0.35675
CGVPIVDSYY	HLA-A30:02	168.84	117.707	30.5764	523.408	0.428
CHWFFNNYLR	HLA-A33:01	70.53	49.0314	13.3804	389.247	0.2525
CHWFFNNYLR	HLA-A68:01	112.12	335.836	86.6805	1314.85	2.929
CIKDFLAR	HLA-A33:01	57.29	323.45	81.8318	1173.78	0.9415
CIKDFLAR	HLA-A68:01	56.76	228.724	36.8702	1131.62	2.35087
CILHCANFNV	HLA-A02:02	216.82	112.604	3.44529	1397.74	0.575625
CILHCANFNV	HLA-A02:06	31.13	67.6716	8.05585	1054.62	0.44125
CILHCANFNV	HLA-A02:11	1.31	35.4802	7.2888	386.058	0.232625
CILHCANFNV	HLA-A02:12	3.88	162.749	5.90597	11170.2	0.356
CILHCANFNV	HLA-A02:16	9.73	34.9338	3.63377	1194.68	0.16225
CILHCANFNV	HLA-A02:17	231.91	447.348	22.3851	9402.75	0.2925
CILHCANFNV	HLA-A02:50	1.23	196.436	6.81707	8256.79	0.3845
CIMLVYCFL	HLA-A02:11	34.67	141.135	9.14432	2063.14	0.518875
CINACRIIMR	HLA-A11:01	222.77	201.808	69.0672	669.892	1.3315
CINACRIIMR	HLA-A33:01	138.2	107.934	10.8727	752.363	0.45975
CINACRIIMR	HLA-A68:01	32.9	165.774	41.8425	772.795	1.95
CINCLDDR	HLA-A68:01	218.41	337.899	115.92	1730.78	2.929
CIRRPFLCCK	HLA-A11:01	254.54	172.524	24.4931	1216.44	1.20513
CIRRPFLCCK	HLA-A30:01	3.06	173.206	19.6457	3719.09	0.475125
CKSKNPLLY	HLA-A80:01	477.44	180.171	37.4713	805.447	0.10375
CKYTQSTAL	HLA-B15:03	2.6	464.101	32.9061	10903.2	1.21237
CKYTQSTAL	HLA-C07:02	70.45	444.719	105.183	2098.12	0.189125
CLAVHECFV	HLA-A02:02	2.18	5.47654	1.33511	42.3879	0.032875
CLAVHECFV	HLA-A02:05	55.95	16.3914	2.27224	197.992	0.0245
CLAVHECFV	HLA-A02:06	108.55	72.596	3.7715	3215.03	0.460625
CLAVHECFV	HLA-A02:11	1.37	7.16991	2.15253	44.2634	0.055375
CLAVHECFV	HLA-A02:12	4.4	11.0573	2.40269	75.8251	0.046375
CLAVHECFV	HLA-A02:16	1.74	7.76069	2.76815	36.4882	0.037875
CLAVHECFV	HLA-A02:17	247.49	65.7324	6.19857	1740.38	0.07375
CLAVHECFV	HLA-A02:19	6.6	24.7291	2.47436	347.147	0.07325
CLAVHECFV	HLA-A02:50	1.13	9.6427	2.28453	311.182	0.0295
CLAVHECFVK	HLA-A11:01	327.28	128.013	46.454	358.831	0.994125
CLAVHECFVK	HLA-A68:01	226.73	360.378	98.1348	1244.23	3.03625
CLCKHKKVS	HLA-B08:01	315.19	390.265	54.1453	1691.81	0.438125
CLFDRYFK	HLA-A11:01	19.71	13.2209	5.13107	26.6533	0.04875
CLFDRYFK	HLA-A68:01	10.86	19.3847	8.66858	34.4525	0.361375
CLFDRYFKY	HLA-A11:01	29.05	97.6024	20.0162	525.227	0.8065
CLFDRYFKY	HLA-A30:02	170.61	128.426	18.4279	1019.36	0.46275
CLFDRYFKY	HLA-A80:01	84.28	156.662	20.4801	795.008	0.092
CLFLLPSL	HLA-A02:02	498.05	293.352	40.9787	5084.84	1.00575
CLFLLPSLA	HLA-A02:02	49.21	68.7561	7.61685	829.685	0.41775
CLFLLPSLA	HLA-A02:16	52.58	258.335	13.9556	6030.17	0.525375
CLFLLPSLA	HLA-A02:50	3.67	443.784	28.5789	4202.02	0.611875
CLFWNCNV	HLA-A02:11	10.66	207.125	13.8693	2372.88	0.633375
CLFWNCNVDR	HLA-A33:01	381.53	105.649	31.1222	482.006	0.45325
CLFWNCNVDR	HLA-A68:01	18.44	65.4663	15.4707	111.073	1.087
CLFWNCNVDRY	HLA-A30:02	162.87	457.676	95.1951	2919.08	1.27012
CLGSLICV	HLA-A02:12	18.03	382.265	7.06822	18105.7	0.5635
CLGSLICV	HLA-A02:19	4.65	27.0378	3.87344	378.938	0.07875
CLIGAEHV	HLA-A02:12	211.75	399.521	5.12571	10830.6	0.576625
CLIGAEHVDTSY	HLA-B15:01	51.04	183.45	26.1556	1896.46	1.46138
CLKLSHHSDL	HLA-B08:01	92.25	309.938	24.678	5733.2	0.361375
CLLNRYFR	HLA-A11:01	253.59	218.299	87.7228	663.075	1.38987
CLLNRYFR	HLA-A33:01	24.41	108.456	25.5223	392.249	0.45975
CLLNRYFR	HLA-A68:01	120.45	94.997	27.3054	319.446	1.38963
CLLNRYFRL	HLA-A02:02	225.52	112.808	5.7972	729.933	0.575625
CLLNRYFRL	HLA-A02:11	1.22	29.5209	5.97057	140.062	0.205375
CLLNRYFRL	HLA-A02:12	6.2	23.3897	4.34887	241.569	0.096125
CLLNRYFRL	HLA-A02:16	2.65	50.2951	6.57629	627.608	0.205625
CLLNRYFRL	HLA-A02:17	92.06	322.086	7.72409	2577.38	0.23975
CLLNRYFRL	HLA-A02:19	11.99	43.9806	4.66455	492.279	0.113375
CLLNRYFRL	HLA-A02:50	1.92	342.652	36.0044	6634.53	0.524125
CLLNRYFRL	HLA-B08:01	5.87	25.8822	9.53765	129.147	0.023125
CLLNRYFRL	HLA-B42:01	91.8	228.255	14.9543	2692.78	0.090125
CLRCLWSTK	HLA-A30:01	65.62	46.6372	10.8747	299.5	0.164875
CLSGLDSL	HLA-A02:02	67.65	81.7799	12.2737	477.974	0.466875
CLSGLDSL	HLA-A02:50	32.16	329.52	16.714	4032.78	0.516125
CLSGLDSLDSY	HLA-B15:01	208.89	489.842	108.895	1824.08	2.865
CLSTSGRWV	HLA-A02:50	59.75	357.302	29.9056	9841.02	0.536875
CLWSTKPV	HLA-A02:19	170.9	129.075	26.5682	489.64	0.217625
CMRSLKAPA	HLA-A30:01	451.56	196.562	67.2944	2695.2	0.519875
CMRSLKAPA	HLA-B08:01	106.93	331.278	70.2148	5242.42	0.381625
CMRSLKAPA	HLA-B15:01	374.99	481.706	228.998	1253.52	2.84612
CNLSHRFYR	HLA-A33:01	18.63	14.4229	5.93003	49.6411	0.070875
CNLSHRFYR	HLA-A68:01	153.52	76.5782	12.5655	195.976	1.20513
CNLSHRFYR	HLA-A68:23	15.61	369.928	67.481	3290.66	0.350625
CNLSHRFYRL	HLA-B08:01	52.8	89.5764	5.68362	2650.63	0.11325
CPACQDPEI	HLA-B53:01	165.5	211.661	22.4182	1466.18	0.320375
CPAVAVHDF	HLA-B53:01	85.7	51.2835	16.3285	226.395	0.117625
CPAVAVHDFF	HLA-B53:01	44.77	175.298	40.6145	686.41	0.280875
CPAVAVHDFFK	HLA-A68:01	131.35	439.961	129.706	1558.4	3.3695
CPKFVFPL	HLA-B08:01	20.79	134.742	15.5496	585.682	0.16725
CPRHVICTA	HLA-B07:02	244.08	137.18	38.0129	514.252	0.257625
CPRHVICTAEDM	HLA-B07:02	375.52	242.255	35.2632	1577.18	0.38475
CPVVAAIITR	HLA-A68:01	227.71	450.626	78.0591	1508.93	3.42837
CQAVTANVNAL	HLA-B15:01	20.55	375.247	173.336	1201.31	2.41938
CQDPAGGAL	HLA-C05:01	13.17	223.117	61.2179	794.878	0.07975
CQDPAGGAL	HLA-C08:02	36.28	175.06	35.3987	1002.96	0.00725
CQDPAGGALI	HLA-A02:06	142.28	304.523	22.3339	4883.12	1.13013
CQVHGNAH	HLA-B15:01	473.57	256.008	64.7831	1663.48	1.85662
CQVHGNAHV	HLA-A02:06	28.6	23.703	3.1693	293.227	0.189875
CQVHGNAHV	HLA-A02:12	25.13	249.124	4.19713	9285	0.444375
CQVHGNAHVA	HLA-B15:01	332.28	476.487	97.14	2500.89	2.82412
CRFDTRVL	HLA-B27:05	337.42	328.812	85.9831	1169.97	0.616875
CRFDTRVL	HLA-C06:02	13.59	355.838	90.9034	3182.5	0.327875
CRFDTRVLS	HLA-B27:05	393.8	50.8096	18.232	119.989	0.0935
CRFDTRVLSNL	HLA-B27:05	70.21	54.8971	24.5209	137.217	0.101875
CRRCPAEIV	HLA-C14:02	450.34	392.541	74.4609	2039.29	0.5285
CSCGSCCKF	HLA-B15:03	363.72	171.106	12.0619	2051.73	0.6495
CSCGSCCKF	HLA-B15:17	11.03	11.9955	2.42001	70.1719	0.155
CSGVTFQGKFK	HLA-A11:01	406.2	296.55	76.0804	1113.89	1.65987
CSGVTFQGKFKK	HLA-A11:01	238.68	208.046	30.6061	2729.9	1.34712
CSHAAVDAL	HLA-B15:17	162.99	188.208	18.4433	2588.78	0.707125
CSHAAVDALCEK	HLA-A11:01	69.82	189.281	30.2315	1899.87	1.28
CSICLSGL	HLA-B15:17	8.87	171.273	11.5542	3012.04	0.67875
CSQHTMLVK	HLA-A11:01	214.79	41.1192	19.6078	76.685	0.3595
CSQHTMLVK	HLA-A30:01	39.09	242.476	64.6267	930.006	0.602
CSSLTVLF	HLA-B15:17	11.67	93.9308	13.164	1312.49	0.527875
CSSLTVLF	HLA-B58:01	155.25	84.0153	31.5226	252.367	0.463125
CSSLTVLFDGR	HLA-A68:01	159.9	93.7194	24.5743	861.609	1.3795
CSTMTNRQF	HLA-B15:03	20.36	437.12	52.0995	2646.85	1.17225
CSTMTNRQF	HLA-B15:17	12.42	9.06133	3.18054	37.3817	0.121
CSTMTNRQF	HLA-B58:01	442.57	99.3796	19.2708	576.641	0.519625
CSTMTNRQFHQK	HLA-A11:01	68.89	152.202	35.6867	682.671	1.11138
CSVIDLLL	HLA-B15:17	14.98	73.8887	5.07685	1648.12	0.4725
CTHSFRKK	HLA-A68:01	74.06	271.462	59.1023	1009.66	2.59175
CTHSFRKKQVR	HLA-A68:01	156.85	323.935	166.205	681.782	2.85812
CTIFKDAMGK	HLA-A11:01	103.59	23.344	13.9951	42.5098	0.1645
CTIFKDAMGK	HLA-A68:01	9.88	31.0431	10.4142	74.0283	0.605375
CTIFKDAMGK	HLA-A68:23	10.15	257.636	34.4863	3343.97	0.267125
CTLSEQLDY	HLA-A30:02	50.44	117.107	25.0346	739.439	0.425375
CTLSEQLDY	HLA-A80:01	6.25	10.624	3.6497	148.033	0.007125
CTLSEQLDY	HLA-B15:17	2.79	8.29575	2.1437	33.1356	0.11025
CTLSEQLDYI	HLA-A02:02	3.41	327.234	19.5061	3283.78	1.07275
CTLSEQLDYI	HLA-A02:06	17.04	241.936	26.6915	1746.88	0.98225
CTLSEQLDYI	HLA-A02:11	1.6	298.167	18.9118	9195.61	0.76125
CTLSEQLDYI	HLA-A02:16	2.74	370.854	41.1479	13382.7	0.640375
CTSSTCMM	HLA-B15:17	19.88	349.142	24.65	7304.67	0.8965
CTSSTCMMCY	HLA-A11:01	38.63	122.34	25.7994	595.285	0.9565
CTSSTCMMCY	HLA-A30:02	76.36	263.048	78.0072	802.94	0.82975
CTSSTCMMCY	HLA-B15:01	199.59	153.616	53.74	952.855	1.26862
CTSSTCMMCY	HLA-B15:17	2.78	259.685	6.52122	9736.23	0.79875
CTSSTCMMCYK	HLA-A11:01	6.63	9.47967	4.13535	21.0378	0.01525
CTSSTCMMCYK	HLA-A68:01	5.24	16.6561	7.06325	49.6523	0.2995
CTSSTCMMCYKR	HLA-A11:01	32.1	136.349	30.1302	732.656	1.03262
CTSSTCMMCYKR	HLA-A68:01	8.89	14.9125	7.67596	26.435	0.25825
CTSTHFAF	HLA-B15:17	7.72	156.114	10.2984	1699.88	0.659125
CTSTHFAFA	HLA-A02:50	373.3	438.719	31.5162	6247.87	0.607375
CTSVVLLSV	HLA-A02:06	175.25	78.1232	7.68598	690.842	0.486875
CTTIVNGMK	HLA-A11:01	165.31	87.0148	33.9906	220.531	0.73725
CTTIVNGMK	HLA-A68:01	19.95	35.3875	9.79504	408.296	0.682
CTTIVNGMK	HLA-A68:23	53.89	491.291	63.6919	3035.24	0.423
CTTIVNGMKR	HLA-A68:01	12.13	22.9737	7.4574	149.356	0.442125
CTTIVNGMKR	HLA-A68:23	24.18	146.992	29.3539	718.084	0.172875
CTVCGMWK	HLA-A68:01	10.03	22.168	8.95362	51.7514	0.427
CTVCGMWKGY	HLA-A26:02	4.39	111.993	8.25316	2079.64	0.09525
CTVCGMWKGY	HLA-A30:02	83.43	410.488	49.6087	2314.87	1.16888
CVADYSVLY	HLA-A11:01	152.04	187.947	63.5539	651.174	1.27175
CVADYSVLY	HLA-A26:02	17.08	9.05912	2.26805	38.9963	0.007375
CVADYSVLY	HLA-A30:02	72.3	112.096	12.2493	786.961	0.409375
CVADYSVLY	HLA-A68:01	135.63	112.563	27.8946	354.667	1.54662
CVADYSVLY	HLA-A80:01	17.13	108.928	18.1849	1219.17	0.070375
CVADYSVLY	HLA-B15:01	203.43	192.104	85.0301	634.544	1.5115
CVADYSVLY	HLA-B15:17	126.35	172.64	27.9568	1282.43	0.682125
CVCGRDATQY	HLA-A30:02	171.45	389.52	67.526	2247.12	1.11888
CVCGRDATQY	HLA-B15:01	72.37	52.4836	15.8757	263.4	0.458375
CVCSVIDLL	HLA-A02:02	132.35	330.689	36.0063	2590.79	1.07875
CVFAYVGCY	HLA-A26:02	23.86	147.338	7.81968	2061.11	0.11525
CVFAYVGCY	HLA-A30:02	3.81	36.7203	7.46538	221.827	0.13575
CVFAYVGCY	HLA-A68:01	226.98	384.966	172.589	769.344	3.14312
CVFAYVGCY	HLA-A80:01	6.98	37.0529	4.69246	370.684	0.031
CVFAYVGCY	HLA-B15:01	94.21	115.349	32.0874	399.293	1.00713
CVFAYVGCY	HLA-B15:03	102.22	361.623	36.2634	11924.8	1.03963
CVFAYVGCY	HLA-B15:17	48.84	127.798	25.4422	1603.75	0.600875
CVFAYVGCYNK	HLA-A11:01	19.88	16.5546	8.81452	41.0027	0.08575
CVFAYVGCYNK	HLA-A68:01	7.93	18.0613	6.99194	50.5108	0.33375
CVFAYVGCYNKR	HLA-A11:01	293.87	381.046	60.5603	6299.45	1.90625
CVFAYVGCYNKR	HLA-A68:01	12.25	18.2654	5.65015	91.075	0.339125
CVKCFIDVVNK	HLA-A11:01	218.95	68.3218	33.8116	302.19	0.598
CVKCFIDVVNK	HLA-A68:01	25.22	339.251	107.934	1291.67	2.929
CVLAAECTIF	HLA-B15:01	177.58	66.4497	19.3998	392.276	0.59775
CVLAAECTIF	HLA-B15:03	61.46	177.317	11.4989	10097.8	0.668625
CVLAAECTIFK	HLA-A11:01	17.87	18.7271	9.75212	36.6318	0.11125
CVLAAECTIFK	HLA-A68:01	74.66	109.292	26.0123	390.01	1.51588
CVLAALVCY	HLA-A30:02	47.08	175.499	38.178	1001.81	0.6015
CVLAALVCYI	HLA-A02:02	3	41.7852	7.22287	848.113	0.301875
CVLAALVCYI	HLA-A02:06	6.72	29.5664	6.37835	310.975	0.22825
CVLAALVCYI	HLA-A02:11	1.15	85.6581	7.07335	1983.16	0.394875
CVLAALVCYI	HLA-A02:16	2.06	55.3933	7.29796	1576.26	0.219125
CVLAALVCYI	HLA-A02:50	1.21	266.328	8.50101	6872.2	0.455875
CVLAWNTR	HLA-A33:01	35.94	439.014	117.325	2045.95	1.14962
CVLAWNTR	HLA-A68:01	215.47	102.879	42.4456	310.434	1.45625
CVLCNSQTSLR	HLA-A68:01	26.73	61.7866	19.7677	133.882	1.03925
CVNGLMLLEIK	HLA-A11:01	82.15	110.41	32.3348	414.076	0.890875
CVQLHNDILLAK	HLA-A11:01	42.35	124.553	26.6968	1028.63	0.971375
CVQTVRTQVY	HLA-A30:02	175.06	489.911	78.1314	2456.25	1.33725
CVQTVRTQVY	HLA-B15:01	90.81	81.556	35.6413	196.472	0.737125
CVQTVRTQVY	HLA-B15:03	383.26	280.377	21.4753	4903.64	0.89425
CVRGTTVL	HLA-B07:02	188.64	447.978	71.5155	3235.86	0.57575
CVRGTTVLL	HLA-A30:01	5.61	77.2979	17.088	540.056	0.25375
CVRGTTVLLK	HLA-A11:01	372.76	76.8847	31.4529	201.626	0.663625
CVRGTTVLLK	HLA-A30:01	2.59	26.8053	6.02448	452.37	0.096625
CVVIPSKK	HLA-A11:01	136.23	250.427	40.2006	1949.75	1.50612
CVVIPSKK	HLA-A68:01	107.89	82.7307	23.8505	264.57	1.26325
CYFGLFCL	HLA-A24:03	2.84	359.961	9.15656	6063.86	0.658125
CYFGLFCLL	HLA-A23:01	346.74	83.807	11.2579	573.082	0.437875
CYFGLFCLL	HLA-A24:03	2.53	26.3972	3.57481	277.69	0.18325
CYFGLFCLLNR	HLA-A33:01	7.38	34.2362	4.43864	368.282	0.18375
CYGVSATKL	HLA-A24:03	6.36	49.4366	9.26394	864.803	0.263125
CYIVMPVHTL	HLA-A23:01	23.09	35.051	6.86457	185.256	0.21825
CYKRNRATR	HLA-A33:01	12.79	28.4821	10.3312	181.716	0.157125
CYLSSVLL	HLA-A23:01	139.25	282.016	78.3621	1746.95	0.957
CYLSSVLL	HLA-A24:03	2.24	64.3589	4.64321	1864.28	0.301875
CYLSSVLLA	HLA-A24:03	135.25	413.089	73.6864	2455.18	0.69875
CYLSSVLLAL	HLA-A02:02	12.54	397.951	22.4222	4718.16	1.20225
CYMHHMEL	HLA-A23:01	413.08	245.248	43.4468	5193.43	0.886125
CYMHHMEL	HLA-A24:03	1.41	3.37293	2.13676	5.78346	0.015
CYNGSPSGV	HLA-A24:03	103.96	449.942	58.8161	1916.62	0.724625
CYNGSPSGVY	HLA-A30:02	10.28	20.6534	4.95563	144.157	0.062
CYNKRAYW	HLA-A24:03	2.37	46.8372	6.10348	5153.26	0.255625
CYNKRAYWVPR	HLA-A33:01	5.54	152.869	18.7142	2575.46	0.5795
CYWPLNDYGF	HLA-A23:01	34.89	6.595	2.882	16.7913	0.022
CYWPLNDYGFY	HLA-A30:02	7.21	65.0774	8.77174	549.827	0.24775
DAAMQRKLEK	HLA-A68:01	252.55	252.218	115.433	579.458	2.48075
DAANFCALI	HLA-A69:01	462.18	111.885	9.90374	751.278	0.19925
DAANHSIPDLQR	HLA-A68:01	45.69	23.5704	15.0541	34.4726	0.45275
DAARRVWTL	HLA-B08:01	109.11	143.134	31.8334	803.456	0.1785
DADSKIVQL	HLA-C05:01	378.94	431.275	204.711	683.371	0.171875
DAEYCRHGTCER	HLA-A68:01	489.12	203.431	52.5974	1013.92	2.19663
DAFKLNIK	HLA-A68:01	149.9	55.4759	8.54445	603.637	0.961
DAFSLDVSEK	HLA-A68:01	5.64	7.42455	4.47604	11.6514	0.0675
DAFSLDVSEK	HLA-A68:23	11.19	40.9282	11.657	214.153	0.050125
DAGEENFSSR	HLA-A33:01	30.14	194.36	32.1948	533.589	0.674375
DAGEENFSSR	HLA-A68:01	236.29	105.91	23.1382	827.954	1.48338
DAGINYVK	HLA-A68:01	316.26	129.373	36.1765	587.143	1.6785
DAGINYVKSPK	HLA-A68:01	304.99	442.577	153.363	1615.39	3.38713
DALFAYTK	HLA-A68:01	56.73	26.406	9.2941	77.0969	0.51225
DALFAYTKR	HLA-A33:01	159.65	31.2132	8.01854	102.859	0.16975
DALFAYTKR	HLA-A68:01	26.43	11.9857	5.03097	26.8698	0.185875
DALFAYTKR	HLA-A68:23	6.62	399.23	82.3045	2632.67	0.368625
DALNNIINNAR	HLA-A33:01	54.79	154.609	20.2865	5526.66	0.5825
DALNNIINNAR	HLA-A68:01	44.15	31.0679	15.7609	65.3202	0.605375
DALSTNHGHK	HLA-A68:01	344.3	46.6287	21.5479	129.332	0.84375
DAMNLIANI	HLA-A69:01	90.82	22.9271	2.7776	112.259	0.070375
DAVGTNLPL	HLA-A69:01	328.95	267.755	47.0681	1521.56	0.3255
DAVTTYNGY	HLA-A26:02	4.12	13.3755	2.88474	75.6704	0.012375
DAVVYRGTTTYK	HLA-A68:01	44.18	20.7606	7.89369	56.6173	0.395875
DAWEILKFL	HLA-A69:01	113.26	49.1446	7.28725	788.159	0.12425
DAWEILKFLI	HLA-A69:01	76.77	277.405	9.8888	9930.25	0.330375
DAWFSQRGGSYK	HLA-A68:01	87.08	79.3652	28.923	360.437	1.23087
DCATVHTANK	HLA-A68:01	223.7	395.511	116.795	2831.93	3.197
DDQIGYYRR	HLA-A33:01	106.74	218.252	52.7643	854.496	0.728625
DDTVYCPR	HLA-A33:01	31.86	488.854	75.294	1964.94	1.228
DDTVYCPR	HLA-A68:01	58.3	442.429	217.978	948.357	3.38713
DDYVYLPY	HLA-B18:01	26.49	30.9257	5.94576	956.587	0.057125
DEDDSEPV	HLA-B18:01	449.66	437.887	62.7883	10422.8	0.445125
DEEGNLLDSY	HLA-B18:01	27.76	174.258	17.3348	5007.18	0.237125
DEEGNLLDSYF	HLA-B18:01	296.6	125.527	26.5423	530.099	0.1855
DEFIQRYKL	HLA-B18:01	12.07	37.2397	13.5986	265.545	0.068125
DEFIQRYKLEGY	HLA-B18:01	123.64	241.041	8.52584	16380.6	0.297375
DEFSSNVA	HLA-B18:01	12.71	64.9915	22.6458	246.807	0.11225
DEFSSNVAN	HLA-B18:01	39.43	133.25	25.6756	1512.24	0.193375
DEFSSNVANY	HLA-B18:01	3.13	8.95681	2.62143	55.5041	0.011875
DEFSSNVANYQK	HLA-A68:01	75.72	127.009	30.2577	546.026	1.66912
DEFTPFDV	HLA-B18:01	11.8	23.5944	8.35421	153.345	0.044875
DEFTPFDVV	HLA-B18:01	16.68	149.235	31.7448	619.445	0.209875
DEFTPFDVVR	HLA-A68:01	86.3	28.2592	9.43254	89.1192	0.5495
DEFTPFDVVR	HLA-A68:23	20.81	302.707	35.7235	2809.29	0.304375
DEFVVVTA	HLA-B18:01	2.72	12.6929	4.47295	28.2449	0.021375
DEFVVVTA	HLA-B45:01	162.94	350.365	60.2401	5465.48	0.22125
DEFVVVTAK	HLA-A68:01	253.27	68.3792	22.5665	454.128	1.12213
DEFVVVTAK	HLA-B18:01	20.84	12.206	4.73189	28.1959	0.02
DEFYAYLR	HLA-A33:01	26.44	472.231	64.566	3274.68	1.20325
DEFYAYLR	HLA-A68:01	21.84	18.7021	7.27475	58.7073	0.347
DEFYAYLR	HLA-B18:01	42.09	28.1508	10.0243	116.079	0.05375
DEFYAYLRKH	HLA-B18:01	212.99	115.605	13.1149	1585.6	0.177125
DEFYAYLRKHF	HLA-B18:01	44.64	87.678	13.1182	1945.48	0.14275
DEISMATN	HLA-B18:01	8.8	219.975	42.9076	1693.66	0.279375
DEISMATNY	HLA-B18:01	2.78	4.54525	2.0822	12.8564	0.0025
DELTGHML	HLA-B18:01	19.39	20.6458	6.67302	126.364	0.039875
DELTGHMLDM	HLA-B18:01	157.11	59.286	11.3739	411.707	0.104625
DENGTITDA	HLA-B18:01	147.28	282.805	25.5499	3270.28	0.334375
DESFLGRY	HLA-B18:01	4.16	26.8974	4.90931	94.3622	0.05075
DESFLGRYM	HLA-B18:01	37.43	40.4525	16.157	180.118	0.075625
DETCEHEY	HLA-B18:01	3.77	7.04177	2.79481	15.1697	0.007625
DEVARDLSL	HLA-B18:01	451.32	269.832	47.2045	1755.56	0.32075
DEVARDLSLQF	HLA-B18:01	101.18	76.47	19.5111	923.281	0.130375
DEVSWQTC	HLA-B18:01	160.23	146.347	30.0038	814.005	0.206
DEVSWQTCDF	HLA-B18:01	21.87	46.7386	11.2056	258.413	0.085625
DEVSWQTCDFLK	HLA-A68:01	129.68	51.5688	11.3458	365.513	0.91375
DEVTTTLEE	HLA-B18:01	59.1	402.548	90.1173	1240	0.4205
DEWSVATF	HLA-B18:01	1.79	2.33804	1.29463	3.65602	0
DEWSVATFY	HLA-A30:02	322.4	420.28	46.9356	1808.44	1.18762
DEWSVATFY	HLA-B18:01	2.6	3.14635	1.43543	4.75853	0.000125
DEWSVATFYL	HLA-B18:01	33.85	41.0683	13.3508	164.466	0.077
DEWSVATFYLF	HLA-B18:01	10.25	10.0575	4.36137	27.5319	0.014875
DEYITTYPG	HLA-B18:01	152.99	34.0189	14.8202	93.6221	0.062625
DFAVSKGFFK	HLA-A33:01	25.3	229.833	31.2244	1405.67	0.75625
DFAVSKGFFK	HLA-A68:01	23.72	41.4152	21.9942	102.508	0.767
DFCEGSFPC	HLA-A33:01	106.18	334.907	106.501	961.189	0.961125
DFLHFLPR	HLA-A33:01	4.27	4.81684	2.78324	6.65197	0.0095
DFLHFLPR	HLA-A68:01	431.87	312.606	114.64	1193.6	2.80238
DFMGCVLAWN	HLA-A33:01	283.67	21.813	6.97934	63.9224	0.117125
DFMGCVLAWNTR	HLA-A33:01	11.96	38.6051	7.21341	353.509	0.20425
DFMGCVLAWNTR	HLA-A68:01	131.79	138.411	39.2791	831.901	1.763
DFTDSVRDPK	HLA-A68:01	170.01	159.722	76.897	705.323	1.91263
DFVENPDILR	HLA-A33:01	173.13	39.8475	14.9009	224.143	0.21075
DFVENPDILR	HLA-A68:01	127.26	46.7614	14.3498	138.635	0.851
DFVENPDILR	HLA-A68:23	14.96	394.928	45.0073	2272.26	0.366375
DFYDFAVSK	HLA-A33:01	47.87	25.2003	6.90198	82.5996	0.13625
DFYDFAVSK	HLA-A68:01	97.25	30.8807	9.81852	203.257	0.598125
DFYDFAVSK	HLA-A68:23	8.82	163.471	36.8742	644.863	0.189
DGIDVEIFENK	HLA-A68:01	334.53	391.186	140.092	1422.43	3.17963
DGISEQSLR	HLA-A68:01	302.11	36.8714	15.4329	64.4598	0.7065
DGIYFAATEK	HLA-A68:01	116.78	122.684	52.056	325.695	1.63575
DGKMKELSPR	HLA-A33:01	27.02	228.139	29.6106	1224.76	0.750625
DGVLSTFVSAAR	HLA-A68:01	92.83	337.842	150.609	1154.39	2.929
DGYTNEIIGYK	HLA-A68:01	292.42	296.093	76.5632	728.961	2.72313
DHQDLKWAR	HLA-A33:01	106.87	29.5507	8.51107	104.129	0.16225
DHVISTSHK	HLA-A68:01	117.07	387.063	201.628	691.931	3.162
DIAANTVIWDY	HLA-A26:02	38.39	77.1961	2.91871	6398.23	0.071875
DIAANTVIWDYK	HLA-A68:01	18.02	33.3736	14.4978	76.6087	0.643875
DIDYVPLK	HLA-A68:01	175.52	170.658	30.1067	1483.06	1.98937
DIISTDDCFANK	HLA-A68:01	40.17	35.0887	8.75687	145.603	0.675875
DITCVVIPSK	HLA-A68:01	73.94	22.9777	8.86746	148.547	0.442125
DITCVVIPSK	HLA-A68:23	17.5	215.344	58.9516	2248.48	0.232625
DITCVVIPSKK	HLA-A68:01	64.43	55.0367	22.4896	214.774	0.961
DIVKGQIQV	HLA-A69:01	324.56	28.3106	7.01749	301.361	0.082375
DIYNEKVAGF	HLA-A26:02	3.7	183.457	22.1364	1734.78	0.13575
DIYNEKVAGFAK	HLA-A68:01	67.04	44.0988	14.9615	129.706	0.80675
DKLKSLLSL	HLA-B14:02	328.84	334.439	14.0915	2062.4	0.136125
DKLKSLLSLR	HLA-A33:01	16.96	254.778	119.434	1148.95	0.805375
DLFMRFFTL	HLA-B08:01	8.84	11.211	4.50457	42.2225	0.005875
DLFMRFFTLR	HLA-A33:01	6.41	4.99755	2.18855	19.2013	0.01025
DLFMRFFTLR	HLA-A68:01	8.25	8.68129	4.14105	18.9507	0.09975
DLFMRFFTLR	HLA-A68:23	6.2	77.7979	12.5382	1209.29	0.098125
DLFRNARNGV	HLA-A02:50	198.33	308.03	37.8353	4347.25	0.497125
DLIISDMYDPR	HLA-A33:01	70.2	381.145	33.1506	5210.98	1.04662
DLIISDMYDPR	HLA-A68:01	16.51	96.296	41.5175	211.242	1.39787
DLKWARFPK	HLA-A33:01	8.23	14.3995	6.24651	49.8847	0.070875
DLLEILSR	HLA-A33:01	40.37	42.8961	17.3821	158.16	0.2255
DLLEILSRER	HLA-A33:01	70.83	67.6273	10.6064	206.065	0.326625
DLLKYDFTEER	HLA-A68:01	99.86	263.548	99.1458	788.247	2.544
DLNDFVSDA	HLA-A02:19	304.07	106.293	19.5358	884.164	0.19525
DLNGDVVAI	HLA-A02:19	34.31	130.75	16.5453	3799.52	0.218625
DLNGDVVAIDYR	HLA-A68:01	46.87	80.9538	17.0013	739.465	1.2455
DLQELGKY	HLA-A26:02	34.16	159.51	15.4088	2319.96	0.1225
DLSLQFKR	HLA-A33:01	8.44	201.952	56.4081	944.777	0.692625
DLSLQFKR	HLA-A68:01	78.07	64.5854	25.9436	263.391	1.07137
DLSVISKVVK	HLA-A68:01	340.76	94.0742	24.0984	962.255	1.3795
DMDDFSRQL	HLA-C05:01	252.68	497.245	45.5798	3155.14	0.20175
DMFLGTCR	HLA-A33:01	6.45	21.2336	7.53815	61.661	0.113875
DMFLGTCR	HLA-A68:01	88.88	27.3742	10.4689	60.0441	0.529375
DMFLGTCRR	HLA-A33:01	6.86	5.85122	3.03299	14.1131	0.0145
DMFLGTCRR	HLA-A68:01	34.79	14.091	5.0909	36.6351	0.241375
DMFLGTCRR	HLA-A68:23	8.59	49.3188	12.575	257.692	0.06075
DMIAAYTAAL	HLA-A02:02	2.81	22.292	2.88602	344.298	0.186375
DMIAAYTAAL	HLA-A02:05	126.13	193.947	14.2398	2225.33	0.2205
DMIAAYTAAL	HLA-A02:50	1.97	59.5595	7.25142	527.652	0.1735
DMIAAYTAALV	HLA-A02:02	4.84	467.788	30.949	5185.98	1.3225
DMIYSLLEK	HLA-A33:01	74.52	492.179	59.9221	2961.88	1.235
DMIYSLLEK	HLA-A68:01	30.44	43.8614	15.9854	138.216	0.80675
DMIYSLLEK	HLA-A68:23	8.18	329.72	21.6686	1673.49	0.32525
DMIYSLLEKGR	HLA-A33:01	12.17	219.053	24.7648	2620.09	0.728625
DMIYSLLEKGR	HLA-A68:01	54.49	93.5901	57.1237	213.656	1.3795
DMSMTYGQQF	HLA-B15:03	5.24	312.826	18.6437	6306.66	0.955
DNPFFAVSK	HLA-A68:01	346.25	263.776	95.1881	1519.33	2.544
DPAGGALIAR	HLA-A68:23	129.74	239.64	20.2036	1926.12	0.25125
DPAQLPAPR	HLA-A68:01	340.7	252.128	67.9474	1967.85	2.48075
DPAQLPAPR	HLA-A68:23	8.48	301.239	24.395	3124.83	0.304375
DPVGFTLR	HLA-A33:01	232.39	344.264	66.8366	1443.11	0.982625
DQAMTQMYK	HLA-A68:01	164.34	94.9985	34.7696	407.856	1.38963
DQDALFAY	HLA-B18:01	85.64	19.8737	5.32911	80.2861	0.03825
DQIGYYRR	HLA-A33:01	90.67	296.537	52.1951	1735.06	0.89125
DQIGYYRR	HLA-A68:01	457.65	99.3735	34.2124	431.689	1.4255
DQIGYYRRATR	HLA-A33:01	107.07	300.612	19.4488	1484.31	0.899375
DSFVVKGDDVR	HLA-A68:01	61.15	62.3415	21.8081	152.643	1.04838
DSGFAAYNR	HLA-A33:01	27.81	89.4649	32.7684	397.327	0.399125
DSGFAAYNR	HLA-A68:01	44.07	35.7608	14.5034	343.481	0.687875
DSGFAAYNRYR	HLA-A68:01	154.53	115.318	23.1581	1757.53	1.56862
DSKEGFFTY	HLA-A26:02	8.59	424.867	35.6957	2470.23	0.235875
DSLDSYPAL	HLA-A69:01	13.62	149.794	19.0248	863.843	0.235625
DSSQGSEYDY	HLA-A30:02	138.31	288.027	54.3271	1491.57	0.885625
DSTEVSVK	HLA-A68:01	243.72	72.8451	18.8777	375.591	1.16312
DSVEEALSEAR	HLA-A68:01	81.42	28.2143	11.8866	66.9303	0.5495
DSYPALETI	HLA-A69:01	406.93	89.6748	7.76435	1014.76	0.17775
DTENNTEFTR	HLA-A68:01	114.32	36.777	12.6513	373.885	0.701
DTFKGECPK	HLA-A68:01	11.69	9.0841	4.76401	17.9506	0.109625
DTFKGECPK	HLA-A68:23	39.96	40.2177	8.23358	178.067	0.0495
DTFKGECPKF	HLA-A68:23	13.89	495.295	57.4978	4263.82	0.423
DTFSATFSV	HLA-A69:01	1.98	3.24705	1.49815	6.41843	0.001375
DTFSATFSVPM	HLA-A26:02	111.05	190.116	12.555	5705.94	0.1385
DTIKSLDY	HLA-A26:02	272.53	77.3935	11.9537	1378.82	0.071875
DTIKSLDYK	HLA-A68:01	9.16	5.86917	3.52756	11.057	0.032625
DTIKSLDYK	HLA-A68:23	56.01	24.1745	7.44941	120.623	0.026125
DTIKSLDYKSFK	HLA-A11:01	237.29	401.19	197.47	1188.42	1.96338
DTIKSLDYKSFK	HLA-A68:01	10.45	8.14419	4.88701	12.3564	0.08625
DTKDVIECLK	HLA-A68:01	10.84	7.55476	4.04659	22.2078	0.069875
DTKDVIECLK	HLA-A68:23	88.42	122.564	17.2183	1929.44	0.14825
DTLKEILV	HLA-A69:01	457.16	461.39	16.0298	7446.8	0.432125
DTLKEILVTY	HLA-A26:02	26.59	229.129	32.7625	1463.35	0.157125
DTLKGLSDR	HLA-A33:01	83.85	15.855	6.03214	71.9016	0.080625
DTLKGLSDR	HLA-A68:01	70.63	15.4282	7.56977	36.1732	0.271875
DTLKGLSDR	HLA-A68:23	21.19	150.138	27.057	828.395	0.17625
DTLYLTQDL	HLA-A69:01	439.67	281.578	41.3523	1822.45	0.3325
DTSLSGYR	HLA-A33:01	45.35	119.642	23.1044	1286.46	0.491375
DTSLSGYR	HLA-A68:01	18.64	12.4621	5.13785	42.6938	0.195375
DTSLSGYRLK	HLA-A11:01	169.29	308.032	96.5515	944.808	1.70063
DTSLSGYRLK	HLA-A68:01	70.18	41.4445	8.75101	256.616	0.767
DTSNPKTPK	HLA-A11:01	225.08	97.7753	57.5446	190.151	0.814125
DTSNPKTPK	HLA-A68:01	81.01	14.5097	6.77581	41.2284	0.249875
DTSNPKTPK	HLA-A68:23	98.65	71.413	18.1833	333.17	0.090125
DTSNPKTPKY	HLA-A30:02	34.96	164.181	28.5353	1564.68	0.5615
DTSNPKTPKYK	HLA-A68:01	349.2	69.6121	19.4876	234.182	1.13037
DTSNSFEV	HLA-A69:01	21.96	174.62	9.59307	2600.06	0.25775
DTTEAFEK	HLA-A68:01	32.56	15.8065	11.3894	23.3092	0.2795
DTTEAFEKM	HLA-A26:02	2.17	18.3717	2.18633	262.867	0.018375
DTVSALVY	HLA-A26:02	474.81	43.1107	6.37737	445.762	0.04375
DTVSALVYDNK	HLA-A11:01	31.74	444.724	113.568	1543.84	2.07037
DTVSALVYDNK	HLA-A68:01	9.86	10.9475	5.80322	18.5502	0.157
DTVWEVQGY	HLA-A26:02	3.75	4.57798	2.24792	9.56011	0.002125
DTVWEVQGYK	HLA-A11:01	201.19	324.541	103.302	781.489	1.74313
DTVWEVQGYK	HLA-A68:01	5.67	5.40876	3.53115	10.5049	0.02375
DTVWEVQGYK	HLA-A68:23	11.8	50.4149	8.83596	920.561	0.062625
DTYACWNH	HLA-A33:01	404.94	370.091	104.794	1426.08	1.03188
DTYACWNHSV	HLA-A69:01	2.07	367.686	5.58277	18320.2	0.382
DTYNLWNTF	HLA-A26:02	196.18	16.2996	2.4197	404.868	0.015125
DTYNLWNTF	HLA-A32:01	332.7	110.547	29.8194	474.981	0.205375
DTYNLWNTF	HLA-A68:23	5.34	424.114	38.8323	5662.64	0.381875
DTYNLWNTFTR	HLA-A33:01	10.34	16.8354	5.92087	103.463	0.086625
DTYNLWNTFTR	HLA-A68:01	3.29	10.2232	4.66148	30.2742	0.139125
DTYNLWNTFTR	HLA-A68:23	13.51	295.071	37.6735	3911.3	0.298625
DVDTKDVIECLK	HLA-A68:01	124.17	194.58	62.3789	931.324	2.14213
DVEGCHATR	HLA-A33:01	81.98	11.1675	4.16933	23.6417	0.048125
DVEGCHATR	HLA-A68:01	223.67	34.4667	10.8687	515.156	0.663375
DVEIFENK	HLA-A68:01	56	128.184	32.1118	1112.02	1.6785
DVFYKETSY	HLA-A26:02	43.24	179.118	19.1582	2192.28	0.133875
DVGDSTEVSVK	HLA-A68:01	336.79	151.83	25.5399	745.122	1.85675
DVIISSIVR	HLA-A33:01	263.03	215.3	63.3708	1216.45	0.723875
DVIISSIVR	HLA-A68:01	17.52	8.98721	4.07512	18.8959	0.108125
DVIISSIVR	HLA-A68:23	31.23	35.6706	5.09772	314.873	0.044375
DVLVVLNKR	HLA-A33:01	20.79	20.0966	9.24596	53.8945	0.108125
DVLVVLNKR	HLA-A68:01	28.73	18.7435	7.19572	79.9904	0.347
DVLVVLNKR	HLA-A68:23	10.64	163.199	24.703	750.167	0.189
DVNLHSSR	HLA-A33:01	9.05	17.8855	3.98177	60.2961	0.093625
DVNLHSSR	HLA-A68:01	255.37	31.0753	10.9256	140.954	0.605375
DVNLHSSRLSFK	HLA-A11:01	118.13	302.69	41.9975	2353.73	1.67975
DVNLHSSRLSFK	HLA-A68:01	236.78	40.0435	9.72146	113.669	0.7495
DVRAIMATI	HLA-A26:02	36.2	49.6857	5.36203	574.777	0.05025
DVRAIMATIQR	HLA-A33:01	37	66.485	22.3117	318.087	0.321
DVRAIMATIQR	HLA-A68:01	52.48	85.6663	25.3126	217.993	1.291
DVRETMTHL	HLA-A26:02	23.93	24.2165	2.54102	93.9111	0.025875
DVSEKSGNF	HLA-A26:02	7.15	62.0152	4.52346	1503.26	0.06
DVSEKSGNFK	HLA-A68:01	60.89	14.7363	6.82866	32.5431	0.255625
DVSEKSGNFK	HLA-A68:23	189.45	95.4813	13.2574	977.741	0.120375
DVSFLAHLQ	HLA-A68:23	35.42	434.144	78.9918	2795.38	0.38675
DVSFLAHLQW	HLA-B58:01	30.75	304.064	73.8745	2101.08	1.02537
DVTDVTQLY	HLA-A26:02	7.26	14.6273	2.70433	264.395	0.013375
DVTDVTQLY	HLA-A68:01	220.68	51.8921	16.8595	184.993	0.91375
DVTDVTQLY	HLA-A68:23	16.07	318.567	50.9827	2365.83	0.31725
DVTQLYLGGM	HLA-A26:02	3.35	50.899	4.64318	1411.04	0.051125
DVVAIDYR	HLA-A33:01	180.61	96.7163	20.7444	578.957	0.4275
DVVAIDYR	HLA-A68:01	33.61	6.7447	2.9662	10.5351	0.05025
DVVAIDYR	HLA-A68:23	10.83	323.187	32.4569	1935.71	0.319625
DVVAIDYRHY	HLA-A26:02	5.19	58.6556	5.84219	1481.55	0.057125
DVVNKALEM	HLA-A26:02	2.01	99.5033	12.3837	1091.49	0.08675
DVVRQCSGV	HLA-A26:02	3.03	216.306	5.39694	6573.38	0.150875
DVVRQCSGVTF	HLA-A26:02	296.82	334.159	13.3483	12764.5	0.199375
DYGDAVVYR	HLA-A33:01	17.56	14.882	6.01974	60.6161	0.074
DYGDAVVYR	HLA-A68:01	78.08	125.982	25.1	730.598	1.65825
DYILANTCTER	HLA-A33:01	9.25	76.3669	11.2045	989.129	0.35775
DYLDNLKPR	HLA-A33:01	13.98	11.2191	5.35498	23.4887	0.048875
DYLVSTQEF	HLA-A24:03	48.92	51.4071	7.91158	329.764	0.26775
DYLVSTQEFR	HLA-A33:01	7.2	22.0801	7.17966	107.929	0.118375
DYLVSTQEFR	HLA-A68:01	45.59	114.942	58.5407	200.885	1.56862
DYMSLSEQLR	HLA-A33:01	21.37	7.66036	2.61661	17.2381	0.027625
DYMSLSEQLR	HLA-A68:01	216.49	59.1517	30.0544	126.2	1.005
DYPKCDRAM	HLA-C07:02	10.32	490.986	88.9638	4892.35	0.21425
DYPKCDRAM	HLA-C14:02	96.57	299.758	27.068	4286.25	0.40275
DYQGLPLEF	HLA-A24:03	199.22	61.0571	9.47065	468.36	0.293125
DYRHYSASF	HLA-A23:01	405.31	134.202	27.1976	869.362	0.605125
DYRHYSASF	HLA-C07:02	16.45	320.209	30.4414	2264.19	0.12525
DYRHYSASF	HLA-C14:02	27.4	343.351	33.5539	1456.22	0.461625
DYRHYSASFK	HLA-A33:01	12.75	35.1736	9.45206	211.057	0.186875
DYYRYNLPTM	HLA-A23:01	470.56	259.292	37.4855	2151.43	0.91325
EAACCHLAK	HLA-A68:01	18.53	20.9079	8.95523	64.205	0.395875
EAALCTFLLNK	HLA-A11:01	63.27	375.435	68.878	1285.13	1.89525
EAALCTFLLNK	HLA-A68:01	58.46	59.8135	9.64915	244.486	1.0125
EAARCMRSL	HLA-A26:02	2.87	298.149	9.46202	6680.9	0.18825
EAARCMRSLK	HLA-A68:01	11.92	11.5713	5.23844	21.4566	0.175
EAARCMRSLK	HLA-A68:23	179.49	130.822	22.9019	1364.9	0.15775
EAFEKMVSL	HLA-A26:02	2.36	209.505	20.096	2825.19	0.147875
EAFEKMVSL	HLA-A69:01	13.8	74.6736	9.40894	640.628	0.1615
EAFEKMVSL	HLA-B15:17	85.85	181.434	14.6824	1362.7	0.69825
EAFEKMVSL	HLA-C07:02	499.01	358.338	30.6136	1902.83	0.145875
EAFEKMVSL	HLA-C15:02	263.93	87.1843	29.7936	356.913	0.041125
EAFEYYHTL	HLA-A26:02	4.55	449.324	31.9424	8856.54	0.245
EAFEYYHTL	HLA-A68:23	7.66	388.767	28.5255	6150	0.361875
EAFEYYHTL	HLA-A69:01	3.52	4.29064	1.50092	13.1628	0.005375
EAFEYYHTL	HLA-B15:17	66.65	155.668	30.3092	1246.35	0.659125
EAFEYYHTL	HLA-B39:01	113.43	103.052	18.6296	940.881	0.1955
EAFEYYHTL	HLA-C07:02	170.96	232.357	36.4125	2447.85	0.08825
EAIRHVRAW	HLA-A26:02	3.52	31.4916	3.95229	893.307	0.0335
EAIRHVRAW	HLA-B58:01	67.96	155.119	48.4606	556.529	0.677125
EAKLSAGVEFLK	HLA-A68:01	11.7	135.62	22.3612	505.437	1.74188
EAKTALKK	HLA-A68:01	121.22	203.323	48.6768	688.395	2.19663
EAKTALKKCK	HLA-A68:01	319.58	332.294	112.02	1381.76	2.912
EALSEAREHLK	HLA-A68:01	43.78	69.0661	25.7891	149.235	1.13037
EAMYTPHTV	HLA-A69:01	7.78	7.74306	1.75664	20.2009	0.02125
EAMYTPHTV	HLA-C14:02	124.06	194.576	50.9454	565.91	0.2575
EAQSANPMV	HLA-A69:01	11.4	90.6289	11.0576	993.153	0.179125
EASKKPRQK	HLA-A68:01	494.92	326.007	160.679	950.826	2.87625
EASKKPRQKR	HLA-A68:01	427.24	87.4505	30.8836	230.204	1.31238
EASLPYGANK	HLA-A68:01	40.68	33.5517	13.0559	182.761	0.649625
EASLPYGANK	HLA-A68:23	84.16	446.573	68.7517	3027.14	0.395625
EAVVKTLQPV	HLA-A02:06	23.01	276.458	16.3731	4318.17	1.06462
EDMSFLEK	HLA-A68:01	247.21	371.485	90.6412	944.297	3.08962
EDTVWEVQGYK	HLA-A68:01	260.49	154.438	29.234	980.593	1.87925
EEAALCTF	HLA-B18:01	24.69	42.8514	7.85374	457.399	0.07925
EEAALCTFL	HLA-B40:01	96.55	54.716	10.9919	786.471	0.11475
EEAALCTFL	HLA-B40:02	411.51	80.923	31.0219	283.259	0.099875
EEAALCTFLL	HLA-B40:01	135.71	85.0381	27.4467	1220.19	0.176
EEAALCTFLL	HLA-B40:02	60.45	263.165	43.1778	2434.26	0.25175
EEAKTALK	HLA-A68:01	383.3	218.548	43.1024	845.548	2.2945
EEILGTVSW	HLA-B18:01	266.78	165.191	47.391	788.744	0.224875
EEILGTVSW	HLA-B44:02	493.04	19.1216	7.33848	36.3025	0.048375
EEILGTVSWNL	HLA-B40:01	162.01	344.441	42.9537	1237.8	0.4815
EEILGTVSWNLR	HLA-A68:01	155.44	336.899	77.9655	1636.75	2.929
EELFYSYA	HLA-B45:01	13.43	75.6855	26.2344	500.31	0.03475
EELFYSYAT	HLA-B45:01	22.97	33.9832	3.23638	139.684	0.0095
EELPDEFVV	HLA-B45:01	415.24	146.122	8.5616	830.629	0.082375
EELPDEFVVVT	HLA-B45:01	145.07	323.244	113.498	989.654	0.20525
EELPDEFVVVTA	HLA-B45:01	14.15	332.832	50.1246	4710.72	0.21275
EEMLDNRATL	HLA-B40:01	225.35	289.728	60.7598	1546.51	0.429625
EENFSSRMYCS	HLA-B45:01	365.06	429.486	134.681	1743.9	0.273125
EEVAIILA	HLA-B45:01	29.04	66.9909	17.5776	280.552	0.03025
EEVAIILASF	HLA-B15:01	390.92	178.323	26.6183	970.668	1.42712
EEVAIILASF	HLA-B15:03	265.2	405.895	51.6817	6304.8	1.12013
EEVAIILASF	HLA-B18:01	53.57	56.7758	13.9242	268.083	0.1005
EEVAIILASFSA	HLA-B45:01	24.1	127.459	23.8822	2139.41	0.0685
EEVQQELYSPL	HLA-B40:02	486.61	459.89	41.261	5349.22	0.376125
EEVVENPT	HLA-B45:01	420.46	492.69	70.8836	2309.21	0.315375
EEVVLKNGEL	HLA-B40:01	96.3	87.5783	16.3187	1495.99	0.179625
EEVVLKNGEL	HLA-B40:02	420.78	430.751	37.4864	2547.41	0.360875
EFACVVAEAVVK	HLA-A68:01	60.46	269.102	68.2811	906.423	2.57613
EFHLDGEVL	HLA-C14:02	369.24	407.373	77.1854	1688.77	0.5445
EFLTRNPAWR	HLA-A33:01	10.47	17.1687	6.53786	66.4516	0.089125
EFSSLPSYAAY	HLA-A30:02	22.31	343.117	57.2717	6021.32	1.01988
EFTPFDVVR	HLA-A33:01	75.16	31.5782	8.43646	117.118	0.171375
EFTPFDVVR	HLA-A68:01	48.35	31.4757	13.1425	109.204	0.6105
EFTPFDVVR	HLA-A68:23	21.42	174.599	23.6987	1598.26	0.199875
EGFFTYLCGFIK	HLA-A68:01	161.23	47.4309	11.0644	705.517	0.857375
EGSISYSELR	HLA-A68:01	33.74	73.4628	24.5445	354.656	1.17287
EHCGTENLVI	HLA-B38:01	116.54	314.005	46.76	2842.28	0.230875
EHFVETVSL	HLA-B38:01	241.93	73.1193	13.8984	805.965	0.0765
EHFVETVSL	HLA-B39:01	112.8	26.7562	4.61394	108.86	0.049625
EHFVETVSL	HLA-C14:02	135.05	451.77	28.9003	1829.34	0.605125
EHSWNADLY	HLA-A30:02	214.65	146.396	24.4654	1759.64	0.5145
EHSWNADLYK	HLA-A68:01	320.95	223.987	51.0172	948.602	2.32287
EIEPKLDGY	HLA-A26:02	8.21	111.649	17.5383	577.8	0.09525
EIEPKLDGYY	HLA-A26:02	41.29	363.021	43.762	2682.23	0.21075
EIEPKLDGYYK	HLA-A68:01	64.37	56.9532	15.8097	309.333	0.98225
EIGFIVPGL	HLA-A69:01	279.42	39.6555	6.80578	450.135	0.107625
EIGPEHSV	HLA-A69:01	260.66	376.876	25.7698	4046.13	0.387
EILGTVSWNLR	HLA-A33:01	18.33	59.3925	17.3717	294.345	0.29675
EILGTVSWNLR	HLA-A68:01	27.5	42.6642	8.17993	209.783	0.78725
EIQQVVDADSK	HLA-A68:01	431.65	280.902	78.9033	946.44	2.641
EIRASANLAATK	HLA-A68:01	55.62	251.714	70.8836	634.561	2.48075
EITVATSR	HLA-A68:01	79.9	25.4811	9.54786	95.6267	0.489875
EKALKYLPI	HLA-B08:01	88.67	141.762	28.5158	368.427	0.176625
EKLKALVATA	HLA-B45:01	66.8	308.125	34.3844	2210.28	0.196375
ELAMDEFIQR	HLA-A33:01	189.26	231.694	57.2375	683.57	0.75625
ELAMDEFIQR	HLA-A68:01	36.94	22.0211	7.69663	76.6898	0.421625
ELAMDEFIQR	HLA-A68:23	10.59	63.5601	9.05229	564.521	0.081125
ELAMDEFIQRYK	HLA-A68:01	52.91	325.233	109.561	711.576	2.87625
ELCDNPFFA	HLA-A02:02	451.56	205.196	21.7285	3875.22	0.8185
ELCDNPFFA	HLA-A02:11	3.66	320.686	21.856	2364.49	0.78775
ELCDNPFFA	HLA-A02:16	446.02	183.009	19.7053	1422.23	0.436875
ELCDNPFFA	HLA-A02:19	135.17	156.393	9.10737	1836.67	0.242375
ELCDNPFFA	HLA-A69:01	77.98	103.825	7.92068	2242.7	0.19
ELCDNPFFAV	HLA-A02:02	107.03	18.1167	2.88872	59.9015	0.152625
ELCDNPFFAV	HLA-A02:05	212.87	212.49	9.16522	3328.89	0.231125
ELCDNPFFAV	HLA-A02:06	54.7	66.6386	3.32833	972.155	0.434625
ELCDNPFFAV	HLA-A02:11	1.48	219.372	22.8675	2324.7	0.65
ELCDNPFFAV	HLA-A02:16	320.7	283.624	10.2519	6582.58	0.551625
ELCDNPFFAV	HLA-A02:50	2.58	257.659	14.3766	3575.93	0.44675
ELDERVDKV	HLA-A02:02	354.8	293.344	28.9082	2820.18	1.00575
ELDERVDKV	HLA-A02:11	35.07	83.9046	5.88695	874.943	0.38975
ELDERVDKV	HLA-A02:16	177.54	90.7921	15.5324	541.734	0.30125
ELDERVDKV	HLA-A02:19	395.85	83.8797	9.20144	930.12	0.170625
ELDERVDKV	HLA-A02:50	4.14	249.311	27.3906	2745.41	0.439
ELGHEDLMAAY	HLA-A26:02	223.81	250.671	15.6894	3619.21	0.167875
ELLNAPATV	HLA-A02:11	2.32	87.8545	18.5907	803.993	0.400875
ELLNAPATV	HLA-A02:12	16.01	129.757	6.81568	3533.6	0.309875
ELLNAPATV	HLA-A02:16	23.78	177.079	42.5458	1077.7	0.42775
ELLNAPATV	HLA-A02:19	5.81	75.797	7.90045	339.305	0.160625
ELLNAPATV	HLA-A69:01	7	31.175	4.55817	509.257	0.08975
ELNGGAVTR	HLA-A33:01	126.3	124.081	20.9467	768.598	0.50575
ELNGGAVTR	HLA-A68:01	119.48	67.9385	15.6356	1149.7	1.11387
ELNGGAVTR	HLA-A68:23	47.38	209.472	27.2939	1774.01	0.226875
ELNGGAVTRY	HLA-A26:02	465.08	50.9901	12.9897	190.91	0.05125
ELNGGAVTRY	HLA-A30:02	229.82	353.071	41.0592	2468.55	1.03662
ELPDEFVVV	HLA-A02:06	365.41	72.3627	8.81411	669.89	0.460625
ELPDEFVVVTAK	HLA-A68:01	495.16	274.271	55.7117	1644.83	2.61088
ELSPRWYFY	HLA-A30:02	96.4	104.482	24.2018	321.063	0.386375
ELSPRWYFYY	HLA-A26:02	111.95	20.9357	4.44925	160.123	0.020875
ELSPRWYFYY	HLA-A30:02	70.17	159.575	41.4705	813.851	0.551375
ELSPRWYFYYL	HLA-A02:02	3.39	125.949	6.17082	4153.01	0.612125
ELTGHMLDM	HLA-A26:02	1.88	189.801	9.43322	1310.28	0.1385
ELTGHMLDMY	HLA-A26:02	4.6	191.655	26.6842	2830.15	0.139125
ELTLIDFYL	HLA-A02:02	55.71	43.9539	3.58578	572.119	0.312875
ELTLIDFYL	HLA-A02:05	216.52	425.699	26.5485	6445.19	0.365125
ELTLIDFYL	HLA-A02:11	236.62	358.62	49.3556	3055.2	0.834375
ELTLIDFYL	HLA-A02:12	113.54	413.04	39.6264	2062.51	0.587125
ELTLIDFYL	HLA-A02:50	1.64	416.709	26.1344	6798.48	0.590375
ELVAEMDGI	HLA-A02:50	85.28	227.561	27.3175	2137.61	0.419375
ELVAEMDGI	HLA-A26:02	2.52	324.572	35.7018	2056.79	0.19575
ELVAEMDGI	HLA-A69:01	220.8	294.169	57.1916	2628.23	0.341625
ELVAEMDGIQY	HLA-A26:02	434.67	464.082	21.4606	6745.32	0.25125
ELVAEMDGIQY	HLA-B15:01	173.19	288.991	46.9641	1604.71	2.03388
ELYHYQECV	HLA-A02:02	92.2	70.8497	4.05202	1290.62	0.427875
ELYHYQECV	HLA-A02:11	3.28	216.51	13.3524	2031.37	0.647
ELYHYQECV	HLA-A02:16	15.8	258.154	10.7145	1657.55	0.525375
ELYHYQECV	HLA-A02:19	18.5	316.892	27.1213	2151.63	0.34375
ELYHYQECV	HLA-A02:50	2.78	122.309	11.3831	3341.56	0.286625
ELYHYQECV	HLA-A69:01	179.99	79.6006	19.1509	837.738	0.16625
ELYHYQECVR	HLA-A33:01	221.4	101.144	36.3728	342.498	0.440125
ELYHYQECVR	HLA-A68:01	14.39	23.4869	10.9234	69.2333	0.45275
ELYHYQECVR	HLA-A68:23	7.45	315.768	25.6751	4558.99	0.31475
EMDGIQYGR	HLA-A33:01	82.78	164.504	56.9428	1043.15	0.6105
EMDGIQYGR	HLA-A68:01	197.45	66.5731	16.508	848.64	1.09575
EMDGIQYGR	HLA-A68:23	21.71	348.556	85.4599	3757.84	0.338375
EMLSRALK	HLA-A33:01	70.77	182.588	30.1297	769.017	0.645875
EMLSRALK	HLA-A68:01	288.15	44.5041	14.9375	130.086	0.813625
EMVMCGGSL	HLA-B15:02	456.15	187.14	36.6951	2612.32	0.146875
EMVMCGGSLY	HLA-A26:02	59.5	68.1393	10.5907	547.295	0.064375
EMVMCGGSLY	HLA-A30:02	150.05	54.0893	13.1075	289.94	0.205625
EMVMCGGSLY	HLA-B15:01	89.8	23.9498	7.21719	162.832	0.1345
EMVMCGGSLY	HLA-B15:02	192.08	187.399	17.5617	3737.14	0.146875
EMVMCGGSLYVK	HLA-A11:01	107.53	327.616	84.9885	1147.69	1.75275
EMVMCGGSLYVK	HLA-A68:01	148.35	74.6586	12.7682	338.029	1.19025
ENATFFIFNK	HLA-A11:01	284.65	412.29	179.117	1952.58	1.9875
ENATFFIFNK	HLA-A68:01	11.61	25.2088	7.88539	59.5871	0.484625
ENATFFIFNK	HLA-A68:23	55.71	266.75	32.0127	2629.85	0.272625
ENFSSRMYCSFY	HLA-A68:01	381.11	490.044	98.4024	1741.52	3.57063
ENPDILRVY	HLA-A26:02	201.33	165.812	12.7974	1236.67	0.1255
ENTSITIKK	HLA-A68:01	27.45	50.6978	18.5014	157.896	0.89975
ENTSITIKK	HLA-A68:23	108.45	246.356	66.3164	927.027	0.25825
ENVAYNVVNK	HLA-A68:01	132.24	93.9485	33.4453	323.3	1.3795
EPLVTMPI	HLA-B42:01	433.52	481.51	37.694	11280	0.175875
EPVNQFTGY	HLA-A26:02	6.68	50.0756	4.74261	2604.56	0.05075
EPVNQFTGYLK	HLA-A68:01	337.13	233.629	59.9256	806.826	2.37812
EQLDYIESKR	HLA-A68:01	150.19	58.36	32.1625	157.198	0.996
EQSLRLVDAMVY	HLA-B15:01	96.31	406.206	120.528	1145.88	2.543
EQYCALSPGL	HLA-A02:06	246.54	62.5281	6.05373	602.354	0.41525
EQYCALSPGL	HLA-B15:01	496.93	457.799	94.0883	1844.5	2.74962
EQYIKWPWYV	HLA-A02:06	63.27	143.744	26.962	907.936	0.72225
EQYVFCTV	HLA-A02:06	333.98	375.808	11.9421	6328.68	1.27563
EQYVFCTVNA	HLA-B45:01	155.26	88.1735	14.7913	258.252	0.04475
ESAKRVLNV	HLA-A69:01	23.92	375.428	39.4075	3729.39	0.387
ESAKRVLNVVCK	HLA-A68:01	17.79	82.1059	22.1506	194.982	1.25475
ESASKSASV	HLA-A69:01	128.78	428.784	18.9192	2665.6	0.4165
ESASKSASV	HLA-C15:02	279.44	329.036	47.5728	1366.33	0.186625
ESASKSASVY	HLA-A26:02	20.75	223.791	21.684	1451.41	0.153875
ESASKSASVY	HLA-A30:02	445.87	201.289	60.1713	1741.93	0.6695
ESASKSASVY	HLA-A68:01	375.44	138.672	35.0436	459.973	1.763
ESASKSASVY	HLA-A68:23	50.98	428.36	43.6648	2389.36	0.384625
ESASKSASVY	HLA-B15:01	39.52	123.715	55.0909	467.085	1.06275
ESASKSASVYY	HLA-A68:01	168.54	127.68	49.7203	439.746	1.66912
ESCGNYKVTK	HLA-A68:01	475.6	72.5886	19.9285	410.129	1.16312
ESDDYIKL	HLA-C05:01	372.13	117.521	29.739	332.06	0.032125
ESELVIGAVIIR	HLA-A68:01	115.48	318.781	38.5078	4038.78	2.83988
ESKRGVYCCR	HLA-A33:01	158.5	76.1851	23.2862	272.755	0.35775
ESKRGVYCCR	HLA-A68:01	46.71	58.1337	16.8211	307.478	0.996
ESLTTTSTALGK	HLA-A68:01	227.34	193.727	47.6423	598.575	2.14213
ETKFLTNK	HLA-A68:01	20.03	34.994	12.4554	142.821	0.675875
ETLKATEETFK	HLA-A11:01	331.23	257.882	135.541	527.892	1.53363
ETLKATEETFK	HLA-A68:01	13.89	15.445	7.71896	30.3905	0.271875
ETLLPLTQY	HLA-A26:02	47.32	46.7916	7.92661	445.956	0.048
ETLLPLTQY	HLA-B15:17	19.35	12.87	3.20742	162.825	0.1655
ETLLPLTQYNR	HLA-A33:01	18.55	151.871	16.3769	2700.92	0.574375
ETLLPLTQYNR	HLA-A68:01	39.52	20.8042	9.74659	48.624	0.395875
ETMTHLLQH	HLA-A26:02	107.2	34.5638	3.80749	679.326	0.03625
ETPHLMGW	HLA-A26:02	218.06	265.087	5.59995	10673.8	0.175
ETPHLMGWDY	HLA-A26:02	141.11	29.032	3.76228	1314.07	0.0305
ETPHLMGWDYPK	HLA-A68:01	16.05	133.52	21.7747	678.744	1.71538
ETPIAYRNV	HLA-A69:01	7.28	99.6882	12.303	1287.06	0.186625
ETPIAYRNVLLR	HLA-A68:01	24.07	49.9654	9.45658	241.674	0.893125
ETRLRKGGR	HLA-A33:01	39.96	24.3582	6.89675	91.609	0.13175
ETSYTTTI	HLA-A69:01	371.55	489.248	18.1919	5771.22	0.4445
ETSYTTTIK	HLA-A68:01	34.66	7.61037	3.71162	15.6526	0.0715
ETSYTTTIK	HLA-A68:23	65.33	38.2919	7.67593	222.275	0.0465
ETVSLAGSY	HLA-A26:02	2.26	2.2933	1.29079	4.71729	0.000375
ETVSLAGSY	HLA-A30:02	74.59	26.2143	4.40026	97.3969	0.08825
ETVSLAGSY	HLA-A68:01	43.59	54.2552	22.0019	221.851	0.94525
ETVSLAGSY	HLA-A68:23	144.68	298.349	64.7143	2103.99	0.301
ETVSLAGSY	HLA-B15:17	250.1	123.078	7.9781	1157.99	0.5935
ETVSLAGSYR	HLA-A33:01	16.46	13.6347	6.16206	32.3385	0.065125
ETVSLAGSYR	HLA-A68:01	3.16	3.17661	2.29991	4.52842	0.000625
ETVSLAGSYR	HLA-A68:23	43.4	5.43565	2.47977	10.3968	0.001375
EVAIILASF	HLA-A68:01	290.79	216.5	94.4154	1229.29	2.28225
EVAIILASF	HLA-A68:23	45.83	406.764	89.9143	2101.42	0.371
EVAIILASF	HLA-B15:03	481.67	481.495	65.5613	2004.38	1.2425
EVARDLSLQ	HLA-A26:02	13.79	80.0703	16.5529	664.293	0.073625
EVARDLSLQF	HLA-A26:02	127.98	71.798	7.03655	2983.03	0.067
EVARDLSLQF	HLA-B15:01	456.27	360.338	67.0585	1454.41	2.35188
EVARDLSLQFK	HLA-A11:01	133.61	200.128	69.3395	1144.97	1.32313
EVARDLSLQFK	HLA-A68:01	22.1	21.7592	6.79119	47.0156	0.4165
EVARDLSLQFKR	HLA-A68:01	14.38	18.48	7.88199	32.4065	0.34275
EVFIAQSK	HLA-A68:01	127.05	16.5226	4.97734	61.129	0.295625
EVFIAQSKGLY	HLA-A30:02	49.08	185.365	15.9093	1746.58	0.628875
EVFIAQSKGLY	HLA-A68:01	45.79	192.677	84.9319	492.068	2.12925
EVFIAQSKGLYR	HLA-A68:01	6.19	7.01083	3.14435	12.4894	0.05475
EVIECDVK	HLA-A68:01	37.48	26.2099	6.70539	122.693	0.50625
EVLSLDKLK	HLA-A68:01	21.33	16.9759	6.81886	47.8399	0.308125
EVLSLDKLK	HLA-A68:23	48.93	297.627	44.3244	1525.39	0.298625
EVQGYKNVR	HLA-A33:01	433.62	310.588	53.5492	1665.18	0.916
EVQGYKNVR	HLA-A68:01	118.56	32.5469	11.1669	351.713	0.632125
EVQIDRLITGR	HLA-A68:01	86.3	72.8052	21.6884	225.784	1.16312
EVTEFACV	HLA-A69:01	22.6	299.114	24.7401	7406.39	0.3455
EVTEFACVV	HLA-A26:02	8.29	461.908	73.378	13112	0.25125
EVTEFACVV	HLA-A69:01	43.01	7.16244	2.99523	26.6326	0.018625
EVTGDSCNNFM	HLA-A26:02	465.42	214.73	9.11544	15002.2	0.150375
EVTTTLEETK	HLA-A68:01	43.92	14.8625	6.98808	40.58	0.25825
EVTTTLEETK	HLA-A68:23	24.45	152.674	31.6793	865.855	0.1785
EVVDKYFDCY	HLA-A26:02	62.64	62.7756	10.9573	769.324	0.060625
EVVENPTIQK	HLA-A11:01	169.55	88.8806	42.7109	178.81	0.751
EVVENPTIQK	HLA-A68:01	52.79	11.8611	5.5355	33.1864	0.182375
EVVENPTIQK	HLA-A68:23	19.35	33.3438	13.2897	118.125	0.0395
EVVGNVILK	HLA-A11:01	180.49	104.895	44.4177	236.615	0.85425
EVVGNVILK	HLA-A68:01	43.81	8.56	3.19344	19.7474	0.0975
EVVGNVILK	HLA-A68:23	94.7	60.266	10.8733	813.667	0.076625
EWVLAYMLF	HLA-A23:01	22.68	20.2745	3.68652	101.298	0.1265
EYADVFHLY	HLA-A26:02	102	105.783	17.8873	705	0.09175
EYADVFHLY	HLA-A30:02	170.84	49.5027	9.04333	255.767	0.187875
EYADVFHLYL	HLA-A23:01	370.68	79.642	10.6542	605.136	0.426875
EYCRHGTCER	HLA-A33:01	26.98	47.9336	10.1723	215.737	0.247125
EYFNSVCR	HLA-A33:01	11.85	31.5432	7.36788	120.943	0.171375
EYFNSVCR	HLA-A68:01	24.39	49.1407	17.5712	250.238	0.877875
EYFNSVCRL	HLA-A24:03	126.85	338.685	41.3977	3288.08	0.638375
EYFNSVCRL	HLA-C06:02	197	171.31	12.9525	3566.79	0.136125
EYFNSVCRL	HLA-C07:02	35.73	348.006	97.6351	1437.99	0.13975
EYFNSVCRL	HLA-C14:02	49.62	164.365	33.084	1332.29	0.216
EYKGPVTDV	HLA-C14:02	238.09	359.619	75.5638	2404.07	0.48275
EYKGPVTDVFYK	HLA-A68:01	133.96	474.766	79.2453	2327.95	3.53
EYYHTLDESF	HLA-A23:01	177.53	45.5284	8.36751	206.478	0.277875
EYYPLLFI	HLA-A23:01	180.98	197.717	26.2842	1176.63	0.774875
FAAYNRYR	HLA-A68:01	52.1	10.0017	5.70263	17.6334	0.131875
FAAYNRYRI	HLA-A02:02	171.97	143.359	12.2495	1687.99	0.661625
FAAYNRYRI	HLA-C12:03	81.7	402.412	41.5531	4885.38	0.05225
FACADGTR	HLA-A33:01	494.88	393.887	60.5599	3443.02	1.06725
FACADGTR	HLA-A68:01	121.14	37.4701	17.7544	88.2724	0.713125
FACADGTRHTY	HLA-B15:01	35.13	335.302	125.093	1054.47	2.234
FACVVAEAV	HLA-A02:02	479.66	192.964	39.0743	1731.66	0.78675
FACVVAEAV	HLA-A02:06	45.03	62.3433	5.66977	2317.46	0.41525
FACVVAEAV	HLA-C03:03	112.45	346.573	17.7818	2984.19	0.01475
FACVVAEAV	HLA-C14:02	39.14	332.676	40.6578	4142.88	0.445625
FACVVAEAVVK	HLA-A68:01	26.16	274.098	85.5369	818.134	2.61088
FADINGKL	HLA-C05:01	24.26	73.8207	10.7681	484.111	0.0155
FADINGKL	HLA-C08:02	11.01	167.797	14.3313	2531.65	0.00675
FADINGKLY	HLA-A01:01	413.89	38.9892	8.05737	183.875	0.095625
FADINGKLY	HLA-B15:17	313.23	307.08	27.1631	1932.19	0.855
FADINGKLY	HLA-C05:01	56.81	330.824	14.968	3429.21	0.129125
FAGTHITMTTV	HLA-A02:06	266.38	77.9053	18.0153	703.723	0.486875
FAKFLKTNCCR	HLA-A68:01	14.3	80.3303	18.462	316.749	1.239
FALTCTSTHF	HLA-A02:06	200.01	194.356	11.4628	2168.84	0.86675
FALTCTSTHF	HLA-B15:01	10	47.8226	11.4858	248.311	0.411625
FALTCTSTHF	HLA-B15:02	9.91	113.896	7.32438	3029.45	0.092375
FALTCTSTHF	HLA-B15:03	3.52	8.59834	2.55435	28.4676	0.030375
FALTCTSTHF	HLA-B53:01	34.27	12.2338	3.81797	51.4325	0.03125
FALTCTSTHF	HLA-B58:01	54.21	123.798	18.2815	906.032	0.590875
FAMFSPIVPF	HLA-A02:06	99.18	170.34	11.2286	3917.02	0.797125
FAMFSPIVPF	HLA-A68:23	2.66	472.041	77.1129	2455.77	0.408875
FAMFSPIVPF	HLA-B15:01	30.52	21.4318	7.45517	106.817	0.102
FAMFSPIVPF	HLA-B15:02	77.67	274.259	14.5253	5965.11	0.21075
FAMFSPIVPF	HLA-B15:03	1.48	9.51161	3.04339	53.3768	0.036875
FAMFSPIVPF	HLA-B53:01	17.18	159.924	31.8951	832.963	0.262875
FAMFSPIVPF	HLA-B58:01	255.74	190.1	54.6631	1315.43	0.772625
FAMFSPIVPF	HLA-C03:03	1.35	258.229	37.7659	3085.55	0.0095
FAMFSPIVPFW	HLA-B53:01	4.81	31.2648	7.78918	357.413	0.08
FAMFSPIVPFW	HLA-B58:01	69.76	24.0946	7.41679	235.466	0.174625
FANKHAGFDAW	HLA-B58:01	74.18	30.02	4.98611	432.544	0.214875
FAQDGNAAI	HLA-A02:02	147.78	160.025	13.9114	2006.1	0.70675
FAQDGNAAI	HLA-A02:05	204.64	396.233	55.2665	3371.89	0.350125
FAQDGNAAI	HLA-A02:06	15.1	33.8236	5.0385	429.997	0.2555
FAQDGNAAI	HLA-A02:11	59.27	76.705	11.222	517.331	0.37125
FAQDGNAAI	HLA-A02:12	263.31	480.204	64.6285	2542.25	0.638875
FAQDGNAAI	HLA-A02:50	1.31	67.4757	6.76443	812.532	0.190375
FAQDGNAAI	HLA-C03:03	2.19	68.376	3.77813	1008.21	0.00075
FAQDGNAAI	HLA-C05:01	242.4	25.3936	3.72116	374.196	0.001125
FAQDGNAAI	HLA-C08:02	225.97	133.32	15.9234	774.58	0.0045
FAQDGNAAI	HLA-C12:03	15.28	61.4842	13.2687	304.671	0.00575
FAQDGNAAI	HLA-C14:02	260.35	89.6366	12.7503	862.123	0.097375
FARTRSMW	HLA-B15:17	47.72	235.126	37.9615	3152.15	0.770625
FARTRSMWS	HLA-B08:01	218.07	258.508	26.1227	731.06	0.307625
FARTRSMWSF	HLA-B08:01	33.77	20.4494	5.73361	124.353	0.016375
FARTRSMWSF	HLA-B15:01	80.67	108.078	24.071	879.19	0.950875
FARTRSMWSF	HLA-B15:03	9	142.967	19.9587	3323.75	0.57975
FASFYYIW	HLA-B15:17	322.33	123.7	12.2078	1408.87	0.5935
FASFYYIW	HLA-B53:01	4.74	80.3231	9.24067	307.621	0.162875
FASFYYIW	HLA-B58:01	23.45	25.2262	9.55327	117.76	0.184
FASFYYIWK	HLA-A11:01	39.5	19.5485	10.7026	42.312	0.122625
FASFYYIWK	HLA-A68:01	6.26	6.23015	3.98274	8.7188	0.039125
FASFYYIWK	HLA-A68:23	7.77	116.531	21.2641	372.318	0.144
FAVDPAKAY	HLA-B15:01	372.4	131.076	63.0529	295.918	1.12
FAVDPAKAY	HLA-B15:02	9.5	267.161	48.9548	2201.36	0.20475
FAVDPAKAY	HLA-B15:03	389.4	47.0434	11.9589	296.885	0.248125
FAVDPAKAY	HLA-B15:17	285.95	9.3957	3.34395	62.9205	0.126125
FAVDPAKAY	HLA-C03:03	104.25	65.9605	1.82468	1081.94	0.000625
FAVDPAKAY	HLA-C12:03	16.12	21.3121	4.76013	144.545	0.001125
FAVDPAKAY	HLA-C14:02	48.73	22.9753	3.69733	353.217	0.00725
FAVDPAKAYK	HLA-A11:01	183.9	115.446	32.8529	365.17	0.920875
FAVDPAKAYK	HLA-A68:01	6.64	5.07541	3.48789	7.84161	0.019
FAVDPAKAYK	HLA-A68:23	4.05	34.2275	7.51422	119.617	0.041125
FAVSKGFFK	HLA-A11:01	61.85	38.4193	22.2317	68.3642	0.327
FAVSKGFFK	HLA-A33:01	349.02	293.103	108.816	1197.5	0.8855
FAVSKGFFK	HLA-A68:01	9.03	5.139	3.46694	9.42686	0.02075
FAVSKGFFK	HLA-A68:23	7.91	51.3534	13.5759	252.872	0.06525
FAYTKRNV	HLA-C14:02	47.76	423.684	38.8548	4965.01	0.569125
FAYTKRNVI	HLA-B08:01	26.07	41.6547	7.56498	366.798	0.04325
FAYTKRNVI	HLA-B15:17	19.27	257.739	42.3046	1928.63	0.79625
FAYTKRNVI	HLA-C12:03	7.74	66.2741	15.4036	328.181	0.006
FAYTKRNVI	HLA-C14:02	198.32	36.8386	9.82345	261.741	0.0205
FAYTKRNVI	HLA-C15:02	162.5	366.922	23.292	4917.44	0.20675
FAYVGCYNK	HLA-A11:01	19.2	39.5525	15.1537	116.001	0.341875
FAYVGCYNK	HLA-A33:01	386.87	290.378	52.1676	1681.38	0.878
FAYVGCYNK	HLA-A68:01	4.9	12.5091	7.21882	19.2275	0.19875
FAYVGCYNK	HLA-A68:23	9.6	97.5427	8.26915	612.762	0.122875
FAYVGCYNKR	HLA-A33:01	62.57	81.4589	18.4484	394.743	0.37575
FAYVGCYNKR	HLA-A68:01	9.04	13.2246	5.70216	29.7058	0.21575
FAYVGCYNKR	HLA-A68:23	6.02	382.569	34.1657	4478.11	0.3595
FCGPDGYPL	HLA-C07:02	28.85	477.718	20.9007	6482.96	0.207125
FCGPDGYPL	HLA-C08:02	267.21	139.958	15.712	2726.95	0.00525
FCLLNRYFR	HLA-A33:01	44.88	28.8639	9.71685	71.9814	0.158125
FCYMHHMEL	HLA-B08:01	117.16	66.1459	20.1847	455.88	0.080375
FCYMHHMEL	HLA-B42:01	115.74	344.888	36.6901	2024.92	0.131875
FCYMHHMEL	HLA-C06:02	48.19	61.5252	4.20895	1073.81	0.02975
FCYMHHMEL	HLA-C07:02	94.48	36.3807	8.42874	462.769	0.003875
FCYMHHMEL	HLA-C12:03	6.93	139.696	5.49009	3156.06	0.015875
FCYMHHMEL	HLA-C14:02	4.68	74.8109	11.3895	619.911	0.074375
FDTYNLWNTFTR	HLA-A68:01	53.21	343.006	58.2581	1266.06	2.96325
FEEAALCTF	HLA-B15:03	73.57	270.746	41.3896	2239.63	0.8775
FEEAALCTF	HLA-B18:01	14.27	26.3957	4.37848	226.528	0.0505
FEEAALCTF	HLA-B40:01	265.76	127.634	26.5919	1484.65	0.241
FEEAALCTF	HLA-B40:02	78.78	126.122	37.9829	395.371	0.146625
FEEAALCTFL	HLA-B40:01	13.02	18.8984	4.13518	178.061	0.02625
FEEAALCTFL	HLA-B40:02	39.03	45.2654	13.4991	308.886	0.053375
FEEAALCTFLL	HLA-B40:01	34.1	31.9058	9.66542	407.952	0.060875
FEEAALCTFLL	HLA-B40:02	23.9	211.817	17.6938	994.599	0.212875
FEIDKGIY	HLA-B18:01	7.1	24.5105	6.47981	74.5514	0.04725
FEKGDYGDAV	HLA-B40:01	496.84	204.85	36.6265	1949.37	0.345375
FEKGDYGDAVVY	HLA-B15:01	16.65	482.787	107.869	1248.33	2.84612
FEKMVSLL	HLA-B40:01	158.83	322.526	79.7875	2187.2	0.46025
FEKMVSLL	HLA-B40:02	26.42	174.501	35.2263	678.632	0.189375
FEKMVSLLSV	HLA-B40:01	109.78	207.76	29.4602	1526.65	0.34725
FEKMVSLLSV	HLA-B40:02	41.26	142.137	23.4868	532.301	0.162
FEKMVSLLSVL	HLA-B40:01	73.22	66.6176	15.0548	507.943	0.13975
FEKMVSLLSVL	HLA-B40:02	26.93	382.048	65.1353	2138.51	0.330375
FEKMVSLLSVLL	HLA-B40:01	188.28	238.532	61.5066	998.287	0.37975
FELCDNPF	HLA-B18:01	9.92	21.3124	9.94083	127.944	0.041
FELCDNPF	HLA-B40:01	122.04	247.401	31.3626	2053.13	0.38675
FELCDNPF	HLA-B40:02	98.95	220.551	30.0588	1246.79	0.21875
FELCDNPFF	HLA-B18:01	42.32	205.085	53.7957	1141.76	0.26725
FELCDNPFF	HLA-B40:01	99.21	69.5646	19.114	773.928	0.146625
FELCDNPFF	HLA-B40:02	83.83	121.808	35.7656	799.569	0.143375
FELCDNPFFAV	HLA-A02:06	71.48	29.7467	3.16042	254.093	0.23075
FELCDNPFFAV	HLA-B40:02	116.38	346.436	48.777	3171.71	0.309875
FELTSMKY	HLA-B18:01	6.35	18.5613	6.53621	83.1245	0.035875
FELTSMKYF	HLA-B15:03	283.61	242.739	23.0428	2824.15	0.81475
FELWAKRNI	HLA-B40:02	328.23	300.126	89.0184	756.723	0.27925
FENKTTLPV	HLA-B40:01	352.78	125.262	39.2453	442.394	0.23625
FENKTTLPV	HLA-B40:02	22.05	143.661	26.7647	464.181	0.162875
FEYISDAF	HLA-B18:01	17.49	17.0625	5.55265	54.863	0.03275
FEYISDAF	HLA-B40:01	167.25	97.7522	17.0084	679.474	0.1965
FEYISDAF	HLA-B40:02	79.65	48.9397	13.2735	189.079	0.058375
FEYISDAFSL	HLA-B18:01	460.16	330.609	80.248	2527.25	0.367375
FEYISDAFSL	HLA-B39:01	12.52	343.157	36.2446	5608.22	0.500625
FEYISDAFSL	HLA-B40:01	8.65	47.8468	7.61016	588.242	0.101875
FEYISDAFSL	HLA-B40:02	25.95	42.9252	12.7159	294.788	0.049875
FFAQDGNAAI	HLA-A02:02	184.69	71.4373	18.3845	454.378	0.43125
FFAQDGNAAI	HLA-A02:50	4.19	254.554	13.7402	5559.69	0.444375
FFASFYYI	HLA-A02:02	53.54	56.3557	4.07164	797.736	0.366375
FFASFYYI	HLA-A23:01	484	38.7321	14.8594	221.323	0.24125
FFASFYYI	HLA-A24:03	4.95	211.853	9.07682	1927.36	0.523875
FFASFYYIW	HLA-A23:01	26.52	31.8525	7.87464	278.419	0.2
FFASFYYIW	HLA-A24:03	12.19	55.9968	5.91999	488.047	0.2805
FFASFYYIW	HLA-B53:01	11.03	251.943	24.6706	1876.58	0.358375
FFASFYYIW	HLA-B58:01	498.48	305.748	72.5301	1852.42	1.0325
FFASFYYIWK	HLA-A11:01	274.04	171.587	64.5865	764.23	1.20513
FFASFYYIWK	HLA-A33:01	108.66	95.7922	24.7532	503.473	0.424125
FFASFYYIWK	HLA-A68:01	9.46	12.2294	4.85595	28.7007	0.192625
FFASFYYIWK	HLA-A68:23	6.29	225.207	43.9819	1188.91	0.240375
FFFAQDGNAAI	HLA-A02:02	255.03	472.419	36.5624	9604.16	1.33075
FFGMSRIGM	HLA-A24:03	178.94	483.502	96.8362	3374.97	0.742625
FFGYFASHF	HLA-A23:01	5.82	17.6279	3.65337	193.813	0.106125
FFGYFASHF	HLA-A24:03	2.38	13.1745	4.35719	54.7878	0.108875
FFGYFASHF	HLA-B15:03	5.86	236.29	14.4714	1133.91	0.79725
FFGYFASHFI	HLA-A02:02	86.72	14.5439	3.10093	108.608	0.122625
FFGYFASHFI	HLA-A02:50	12.98	107.311	4.23598	3543.93	0.2625
FFIFNKLVK	HLA-A68:01	231.21	91.1101	29.5432	258.343	1.35075
FFKEGSSVEL	HLA-A02:02	159.4	225.308	13.072	4010.18	0.866625
FFKEGSSVEL	HLA-A02:50	1.39	386.663	24.729	5403.35	0.566875
FFNNYLRKR	HLA-A33:01	23.45	30.2406	6.48663	121.082	0.164375
FFVLPSDDTLR	HLA-A33:01	88.98	461.923	34.9844	7549.19	1.18988
FFVLPSDDTLR	HLA-A68:01	68.34	52.4928	25.7911	145.775	0.921875
FFVYENAFL	HLA-A02:02	198.81	18.0393	2.53484	197.506	0.152625
FFVYENAFL	HLA-A02:50	5.7	175.891	22.8195	1213	0.35925
FFVYENAFL	HLA-A24:03	18.61	282.152	16.6897	1702.97	0.592375
FFVYENAFLPF	HLA-A23:01	93.91	66.7073	14.4605	419.925	0.373625
FFYLLGLSAI	HLA-A02:06	364.85	467.765	88.062	2807.89	1.44712
FFYLLGLSAI	HLA-A23:01	253.07	486.499	68.8059	2070.91	1.33475
FFYTSKEPV	HLA-C06:02	464.99	279.478	22.2748	4870.43	0.248125
FFYTSKEPV	HLA-C14:02	3.11	94.774	16.5507	862.473	0.1055
FGAGAALQIPF	HLA-B15:01	72.7	446.226	152.019	1730.68	2.71462
FGASAETVR	HLA-A68:01	71.15	31.549	10.4092	106.309	0.6105
FGDSVEEAL	HLA-C05:01	31.99	114.186	24.6841	431.177	0.03025
FGDSVEEAL	HLA-C08:02	36.21	128.713	18.0304	860.299	0.00425
FGEDTVWEV	HLA-A02:06	22	116.74	5.95516	6501.15	0.632375
FGEDTVWEV	HLA-A02:11	1.43	101.125	20.93	803.856	0.43575
FGGASCCLY	HLA-A30:02	66.19	151.223	56.4921	600.232	0.5275
FGGASCCLYCR	HLA-A33:01	422.96	487.527	77.6622	1754.71	1.228
FGGCVFAYV	HLA-A02:02	117.25	51.3901	8.2472	1336.32	0.346125
FGGCVFAYV	HLA-A02:11	5.67	178.998	25.0179	1562.45	0.587
FGGCVFAYV	HLA-A02:16	170.72	410.768	48.9347	5438.86	0.674125
FGGCVFAYV	HLA-A02:50	4.2	335.624	46.5015	2123.11	0.519
FGLFCLLNR	HLA-A33:01	310.92	62.3486	11.2642	404.508	0.3055
FGLFCLLNRYFR	HLA-A68:01	109.7	30.8947	5.78002	252.586	0.598125
FGWLVIGVAF	HLA-B15:03	19.49	223.325	13.3986	1849.48	0.769625
FGYFASHF	HLA-B15:01	418.26	190.954	44.2681	905.83	1.4975
FGYFASHF	HLA-B15:03	1.68	259.958	37.7553	2191.96	0.84975
FHLDGEVL	HLA-B38:01	313.29	37.0563	8.24881	300.319	0.038
FHLDGEVL	HLA-B39:01	10.92	16.8142	6.18972	59.4199	0.02725
FHLDGEVLSL	HLA-B38:01	55.46	15.4228	2.89447	236.808	0.013125
FHLDGEVLSL	HLA-B39:01	4.16	16.6082	7.30539	46.6678	0.02675
FHLNEEVAI	HLA-B38:01	210.31	18.4195	6.26142	105.443	0.017
FHLNEEVAI	HLA-B39:01	138.5	34.4493	14.5617	101.871	0.0675
FHLNEEVAII	HLA-B38:01	251.38	445.66	41.3992	10579.1	0.298875
FHLNEEVAIIL	HLA-B38:01	87.26	444.346	69.5877	9269.07	0.296125
FHLNEEVAIIL	HLA-B39:01	6.1	44.3152	10.275	222.349	0.090625
FHLVDFQVTI	HLA-A02:02	421.43	322.493	6.08081	8368.3	1.06737
FHLVDFQVTI	HLA-B38:01	49.85	277.138	39.3907	6478.59	0.211125
FHLVDFQVTI	HLA-B39:01	28.64	45.5116	9.42883	513.894	0.092625
FHPLADNKFAL	HLA-B39:01	35.87	297.757	45.3076	6446.85	0.44575
FIAQSKGLY	HLA-A30:02	41	62.0379	16.3099	163.374	0.237375
FIAQSKGLY	HLA-B15:01	147.08	158.39	29.6189	1012.49	1.30387
FIAQSKGLYR	HLA-A11:01	292.96	277.757	57.0301	1117.02	1.59875
FIAQSKGLYR	HLA-A33:01	368.94	279.754	61.6611	1568.59	0.858875
FIAQSKGLYR	HLA-A68:01	17.73	9.07309	4.27718	17.4536	0.109625
FIAQSKGLYR	HLA-A68:23	6.14	165.304	27.1241	1630.24	0.19075
FICNLLLL	HLA-A02:02	23.57	199.184	22.2809	2467.64	0.802
FICNLLLLF	HLA-A02:02	109.5	274.852	23.9498	4452.13	0.968125
FICNLLLLF	HLA-A02:06	199.52	323.436	43.4739	2152.54	1.16625
FICNLLLLF	HLA-A80:01	73.2	427.471	61.4962	2253.35	0.186375
FICNLLLLF	HLA-B15:01	206.84	330.179	100.078	4004.7	2.21588
FICNLLLLF	HLA-B15:03	8.52	266.002	50.6988	1621.64	0.86575
FICNLLLLFV	HLA-A02:02	2.64	9.27419	2.40764	79.5945	0.0735
FICNLLLLFV	HLA-A02:05	19.16	199.799	26.8773	2650.81	0.22475
FICNLLLLFV	HLA-A02:06	4.68	11.1257	3.17576	35.2331	0.077125
FICNLLLLFV	HLA-A02:11	1.18	14.2551	6.58639	69.5852	0.114
FICNLLLLFV	HLA-A02:12	5.79	170.207	4.87156	16933.8	0.36325
FICNLLLLFV	HLA-A02:16	4.13	18.6315	4.45409	158.872	0.096375
FICNLLLLFV	HLA-A02:17	19.26	101.673	11.2406	1421.55	0.105875
FICNLLLLFV	HLA-A02:50	1.01	339.42	15.4624	4125.2	0.524125
FIFLLFLTL	HLA-A02:50	103.55	244.455	27.3099	2050.68	0.4345
FIFLLFLTLT	HLA-A02:02	126.54	124.687	13.2424	821.901	0.607875
FIFNKLVK	HLA-A11:01	96.78	37.9936	13.6823	100.748	0.322375
FIFNKLVK	HLA-A68:01	23.67	23.59	6.16744	78.5426	0.45275
FIISIVQMA	HLA-A02:02	105.61	39.5111	9.321	210.09	0.29025
FIISIVQMA	HLA-A02:06	113.06	26.2362	6.39727	81.6495	0.206875
FIISIVQMA	HLA-A02:11	3.99	19.3833	3.62674	146.104	0.14975
FIISIVQMA	HLA-A02:12	10.46	51.1532	7.7229	266.762	0.177
FIISIVQMA	HLA-A02:16	30.3	50.1203	5.06757	401.685	0.205625
FIISIVQMA	HLA-A69:01	199.4	496.825	48.3987	4198.32	0.449
FIISIVQMAPV	HLA-A02:06	10.86	97.4108	3.58898	3267.79	0.557875
FIISIVQMAPV	HLA-A02:11	2.88	43.4576	5.5575	287.494	0.266125
FIISIVQMAPV	HLA-A02:12	16.18	318.58	8.091	17620.3	0.50675
FIISIVQMAPV	HLA-A02:16	12.94	139.289	5.3473	5227.09	0.37525
FIISIVQMAPV	HLA-A02:17	92.4	326.655	9.66727	11099.5	0.2415
FIKGLNNLNR	HLA-A33:01	110.82	135.205	20.9585	861.019	0.5355
FIKGLNNLNR	HLA-A68:01	26.31	36.0738	11.2258	142.657	0.694125
FIKGLNNLNR	HLA-A68:23	8.76	483.572	44.16	4421.34	0.415625
FIKQKLAL	HLA-B08:01	18.98	7.43905	2.33033	16.6259	0.001875
FIKQKLALG	HLA-A02:02	154.93	424.538	6.47425	11323.8	1.248
FIKQKLALG	HLA-B08:01	259.96	486.087	164.311	2261.43	0.52725
FIKRSDAL	HLA-B08:01	21.04	37.5879	17.9799	84.3021	0.038
FIPMDSTVK	HLA-A68:01	151.74	54.7122	13.9619	158.075	0.953125
[truncated: 10,630 more rows]
